# Supplementary material for: Characterization and metabolic synthetic lethal testing in a new model of SDH-loss familial pheochromocytoma and paraganglioma
Source: Oncotarget. 2017 Dec 22;9(5):6109–27. doi: 10.18632/oncotarget.23639 (PMC5814199; doi:10.18632/oncotarget.23639)
Supplement: Supplementary file 2 [file oncotarget-09-6109-s002.xlsx]

## Sheet: Table-S1
gene_id	tx_name	bin	chrom	strand	txStart	txEnd	cdsStart	cdsEnd	exonCount	exonStarts	exonEnds	score	gene_symbol	cdsStartStat	cdsEndStat	exonFrames	Exp_Day_0	Exp_Day_5	Exp_Day_9	Exp_Day_12	Exp_Day_16_Rep1	Exp_Day_16_Rep2	Exp_Day_16_Rep3	Exp_Day_20	Ctl_Day_0	Ctl_Day_5	Ctl_Day_9	Ctl_Day_12	Ctl_Day_16_Rep_1	Ctl_Day_16_Rep_2	Ctl_Day_16_Rep_3	Ctl_Day_20	logFC	AveExpr	t	P.Value	adj.P.Val	B
11302	NM_001198787	1499	chr11	-	119868631	119903095	119869717	119882760	14	119868631;119870588;119870920;119871147;119874036;119874761;119874963;119876772;119877419;119877626;119878041;119880058;119882715;119903046;	119869758;119870789;119871068;119873740;119874186;119874883;119875048;119876906;119877507;119877745;119878121;119880206;119882849;119903095;	0	Aatk	cmpl	cmpl	1;1;0;2;2;0;2;0;2;0;1;0;0;-1;	0.262332	0.326981	0.661943	0.858918	0.24523	0.363753	0.275076	0.40278	0.179525	0.234984	0.115915	0.148932	0.109846	0.110752	0.103079	0.150632	1.3291	0.142821	9.20174	0.000142173	0.00868391	1.61499
11303	NM_013454	123	chr4	-	53043660	53172767	53046814	53156867	50	53043660;53048208;53049133;53049744;53051028;53051490;53053590;53054410;53055185;53055535;53056986;53058646;53058901;53061827;53063160;53063806;53072128;53073204;53074358;53075261;53078772;53079902;53081558;53082663;53082947;53084694;53085769;53087091;53088002;53088318;53089762;53090814;53092442;53093637;53094793;53096588;53097255;53097967;53098864;53102670;53103125;53105600;53108456;53119877;531…	53046955;53048452;53049226;53049848;53051163;53051632;53053697;53054473;53055306;53055665;53057110;53058791;53059017;53062005;53063330;53063881;53072234;53073237;53074453;53075451;53078871;53080027;53081707;53082777;53082996;53084897;53085842;53087312;53088140;53088461;53089894;53090986;53092556;53093842;53095015;53096811;53097432;53098173;53099062;53102787;53103265;53105841;53108549;53120054;531…	0	Abca1	cmpl	cmpl	0;2;2;0;0;2;0;0;2;1;0;2;0;2;0;0;2;2;0;2;2;0;1;1;0;1;0;1;1;2;2;1;1;0;0;2;2;0;0;0;1;0;0;0;1;2;1;0;0;-1;	1.85345	2.71611	2.20526	1.99933	2.30864	2.11371	1.94862	2.07238	8.75315	13.1349	10.6315	10.5191	10.6223	7.43728	7.60956	9.57665	-1.98551	5.44277	-11.5001	4.34e-05	0.00485237	2.895
11307	NM_009593	102	chr17	+	31194638	31254926	31194759	31251230	15	31194638;31201329;31229253;31231590;31235197;31240981;31242461;31243004;31245250;31245559;31246427;31247901;31248165;31249873;31251001;	31194801;31201573;31229371;31231723;31235248;31241127;31242585;31243119;31245399;31245661;31246596;31248002;31248324;31249992;31254926;	0	Abcg1	cmpl	cmpl	0;0;1;2;0;0;2;0;1;0;0;1;0;0;2;	0.00862415	0	0	0	0	0.00437501	0	0	0.0214614	0.0594237	0.0336238	0.0122404	0.0393949	0.182049	0.0974262	0.0356545	-2.81863	-2.12691	-5.91107	0.00136182	0.0299212	-0.895293
11475	NM_007392	846	chr19	-	34314825	34329863	34316156	34327043	9	34314825;34317806;34319401;34320567;34321141;34322913;34326219;34326914;34329779;	34316300;34317988;34319593;34320729;34321226;34323024;34326348;34327066;34329863;	0	Acta2	cmpl	cmpl	0;1;1;1;0;0;0;0;-1;	158.875	127.895	109.249	80.8948	170.498	300.201	272.734	119.991	79.1677	50.4074	63.7829	63.8079	71.7586	107.801	108.821	72.1973	1.35498	8.59993	5.08839	0.00279869	0.045005	-1.70313
11496	NM_001098225	80	chr5	-	8072346	8368160	8078685	8367954	30	8072346;8082145;8092339;8092730;8107001;8111894;8116544;8117588;8121047;8127326;8130208;8130484;8132398;8134511;8134812;8136805;8141718;8143041;8144220;8145552;8146454;8149207;8152378;8158826;8160735;8167326;8232609;8329979;8367200;8367875;	8078706;8082269;8092406;8092831;8107019;8111985;8116659;8117757;8121167;8127432;8130272;8130535;8132479;8134604;8134884;8136905;8141770;8143132;8144305;8145719;8146526;8149282;8152449;8158896;8160799;8167409;8232676;8330056;8367361;8368160;	0	Adam22	cmpl	cmpl	0;2;1;2;2;1;0;2;2;1;0;0;0;0;0;2;1;0;2;0;0;0;1;0;2;0;2;0;1;0;	0.334466	0.338653	0.241996	0.371141	0.319043	0.258551	0.202433	0.505384	0.0726635	0.128034	0.107633	0.0602811	0.1061	0.0697315	0.088659	0.054872	1.47453	0.584842	6.60206	0.000786992	0.0222271	-0.281183
11529	NM_009626	204	chr3	+	137880736	137895006	137880854	137894170	9	137880736;137884676;137885925;137886694;137886875;137889154;137890872;137891742;137894145;	137880872;137884778;137886064;137886782;137887092;137889415;137891008;137891881;137895006;	0	Adh7	cmpl	cmpl	0;0;0;1;2;0;0;1;2;	6.92655	8.28141	11.9046	15.4409	10.5553	3.4771	3.83053	12.2839	1.29127	1.14744	0.940948	1.14752	0.8544	0.203782	0.272643	1.1807	3.69479	1.60137	5.54391	0.00185998	0.0361573	-1.24489
11541	NM_007413	1058	chr11	+	62062485	62079954	62062603	62079227	2	62062485;62078563;	62062938;62079954;	0	Adora2b	cmpl	cmpl	0;2;	0.816301	0.987546	0.598	0.722353	0.799423	1.61502	1.32284	0.564001	8.70109	9.74936	9.27194	9.86731	9.46194	7.68395	8.19259	9.09322	-2.76552	2.5782	-10.8001	6.08e-05	0.00604908	2.53613
11600	NM_001286062	113	chr15	-	42256212	42508523	42258515	42508007	9	42256212;42269820;42291212;42299701;42307923;42327775;42343829;42355049;42507710;	42258676;42269951;42291379;42299803;42308051;42328005;42343951;42355205;42508523;	0	Angpt1	cmpl	cmpl	1;2;0;0;1;2;0;0;0;	6.13822	9.56366	8.96121	13.9601	7.21915	11.3882	10.8936	10.3527	4.97598	6.08788	4.47812	4.52928	3.94302	4.70628	5.1676	3.86102	1.07616	4.84604	5.4204	0.00207277	0.03836	-1.36639
11607	NM_177322	817	chr13	+	30428224	30474736	30472822	30473902	3	30428224;30436805;30472770;	30428458;30436889;30474736;	0	Agtr1a	cmpl	cmpl	-1;-1;0;	0.461331	0.652337	0.697376	1.47743	1.21749	1.67166	1.36118	1.04562	0.88836	0.741709	0.428247	0.763904	0.514294	0.587391	0.561085	0.514659	1.29617	1.07133	10.3846	7.49e-05	0.00672136	2.31108
11609	NM_007429	745	chrX	+	21061749	21065959	21063254	21064346	3	21061749;21061976;21063218;	21061820;21062036;21065959;	0	Agtr2	cmpl	cmpl	-1;-1;0;	2.27117	2.42097	3.71154	10.5127	3.20799	3.2349	2.06508	9.42862	2.17379	1.85383	1.41677	1.59935	1.41654	1.10636	1.20134	1.68531	1.15692	2.43466	5.41014	0.00209168	0.0385396	-1.37658
11668	NM_013467	92	chr19	+	20676471	20717952	20676501	20717456	13	20676471;20685402;20692369;20694458;20696158;20697814;20699201;20703543;20705155;20708838;20711157;20714553;20717383;	20676567;20685507;20692510;20694588;20696220;20697943;20699315;20703646;20705340;20709003;20711315;20714628;20717952;	0	Aldh1a1	cmpl	cmpl	0;0;0;0;1;0;0;0;1;0;0;2;2;	10.3956	12.5737	5.18554	9.24285	44.8796	3.28194	3.67197	41.7986	0.061448	0.102085	0.115525	0.122663	0.112795	0.0926649	0.048513	0.102086	6.09819	1.01408	5.6851	0.00164691	0.0336252	-1.10844
11732	NM_020332	794	chr15	+	27396431	27524662	27396758	27522972	12	27396431;27474005;27483443;27486918;27492478;27494656;27497269;27501313;27520097;27520672;27521191;27522858;	27396854;27474222;27483562;27487002;27492649;27494791;27497362;27501409;27520227;27520796;27521291;27524662;	0	Ank	cmpl	cmpl	0;0;1;0;0;0;0;0;0;1;2;0;	7.11869	7.65552	6.98599	6.46451	6.1237	8.14726	8.48924	6.54474	22.5634	20.9256	20.9612	22.6721	24.5442	23.759	23.4744	22.4388	-1.66375	5.55346	-12.6722	2.57e-05	0.00330911	3.44484
11839	NM_009704	1283	chr5	+	91568624	91577458	91568839	91575757	6	91568624;91569923;91572514;91573359;91575663;91577220;	91568900;91570151;91572716;91573521;91575772;91577458;	0	Areg	cmpl	cmpl	0;1;1;2;2;-1;	0.454262	0.136254	0.369755	0.109631	0.193022	0.167597	0.157464	0.380436	0.873523	0.654463	0.676228	0.791273	0.730986	0.40681	0.811344	0.597558	-1.5385	-1.0252	-6.11931	0.00114855	0.0271131	-0.704395
11876	NM_001284191	1482	chr4	-	117598764	117602368	117599197	117600288	6	117598764;117599765;117600228;117600624;117601623;117601990;	117599673;117599904;117600366;117600747;117601773;117602368;	0	Artn	cmpl	cmpl	1;0;0;-1;-1;-1;	2.47651	2.81522	2.52399	1.93366	1.77868	2.92439	3.23362	1.48581	3.75468	4.83244	5.14413	5.50872	5.25229	7.57553	7.79918	5.4204	-1.38538	3.34122	-5.20066	0.00252465	0.0424886	-1.58758
12014	NM_001109661	12	chr4	+	32504409	32673083	32588599	32667271	5	32504409;32588587;32648752;32662214;32666791;	32504558;32588842;32650342;32662421;32673083;	0	Bach2	cmpl	cmpl	-1;0;0;0;0;	1.56558	1.61137	1.09641	0.941023	1.12821	1.74128	1.96827	0.997789	6.67462	7.48201	6.83633	6.2972	6.19012	5.60085	5.32472	5.91889	-1.84801	4.67209	-8.69389	0.000191554	0.0100726	1.28797
12062	NM_009747	174	chr12	+	106801381	106831281	106826439	106830890	3	106801381;106826406;106829782;	106801458;106826510;106831281;	0	Bdkrb2	cmpl	cmpl	-1;0;2;	0	0	0	0	0	0.0606044	0	0.0687843	0.724648	0.987792	0.6055	1.33527	0.937945	0.560402	0.49876	0.761429	-3.48098	-1.53249	-8.47304	0.000219124	0.0105844	1.1399
12142	NM_007548	115	chr10	-	44156979	44178554	44159472	44178314	7	44156979;44160464;44160864;44166597;44169924;44176430;44178272;	44160048;44160593;44161970;44166850;44170044;44176676;44178554;	0	Prdm1	cmpl	cmpl	0;0;1;0;0;0;0;	0.0578389	0.0212038	0.0549257	0.102365	0.109424	0.107586	0.142433	0.118407	0.113947	0.0863488	0.0526172	0.0752507	0.0275216	0.0316538	0.0331435	0.0199268	1.55262	-1.29368	12.8204	2.42e-05	0.00316342	3.51025
12162	NM_007557	237	chr2	-	172693512	172765822	172695637	172765570	7	172693512;172698372;172700715;172704826;172718948;172741967;172765155;	172695787;172698483;172700792;172705024;172719097;172742160;172765822;	0	Bmp7	cmpl	cmpl	0;0;1;1;2;1;0;	0	0	0.0111284	0	0	0	0	0.0104957	0.170112	0.122465	0.0852853	0.126129	0.109291	0.262946	0.349188	0.113045	-3.48293	-1.92859	-9.11551	0.000149398	0.00879272	1.56074
12217	NM_007567	21	chr9	-	107998352	108092714	108006008	108092589	12	107998352;108005520;108005994;108006274;108007116;108007330;108008440;108012215;108019380;108028020;108041517;108092374;	108002228;108005613;108006049;108006406;108007219;108008139;108010517;108018857;108019890;108028911;108041926;108092714;	0	Bsn	cmpl	cmpl	-1;-1;1;1;0;1;0;0;0;0;2;0;	0.26761	0.14889	0.217826	0.164375	0.109315	0.154924	0.168066	0.123265	0.348646	0.414343	0.500811	0.359715	0.343361	0.426815	0.449995	0.338419	-1.47432	1.9653	-8.03617	0.000288565	0.012522	0.83579
12224	NM_009769	1345	chr14	+	99697909	99712628	99698213	99712548	4	99697909;99700599;99702636;99712369;	99698441;99701473;99702696;99712628;	0	Klf5	cmpl	cmpl	0;0;1;1;	7.679	6.39801	6.93708	7.59315	9.80815	8.80924	8.23505	8.99898	20.1408	15.5327	20.7531	21.5708	22.6874	27.3437	28.1305	22.9084	-1.52922	4.71957	-12.6455	2.6e-05	0.00331762	3.43299
12231	NM_013483	764	chr13	-	23548861	23557770	23550571	23557049	8	23548861;23551621;23551741;23552333;23553354;23556100;23556970;23557650;	23551236;23551648;23551762;23552483;23553636;23556451;23557092;23557770;	0	Btn1a1	cmpl	cmpl	1;1;1;1;1;1;0;-1;	0.116416	0.22406	0.0947591	0.115895	0.0485833	0.0590576	0.055487	0.0670288	0.253491	0.360968	0.295023	0.289154	0.182801	0.252571	0.207278	0.260701	-1.60725	-1.10729	-12.9028	2.33e-05	0.00312221	3.54621
12289	NM_001083616	102	chr14	-	30853129	31166672	30855258	31166177	47	30853129;30855951;30858400;30860393;30862156;30863419;30864555;30865629;30879219;30884170;30885223;30888094;30888314;30888997;30890864;30892504;30895596;30903007;30908503;30910107;30912227;30913882;30915396;30915530;30916849;30918674;30920971;30924251;30927354;30928094;30928940;30929500;30932288;30936211;30936504;30937967;30941957;30943302;30955733;30984481;30991730;30992362;30997229;31009909;311…	30855552;30856272;30858522;30860557;30862306;30863446;30864920;30865743;30879350;30884272;30885326;30888191;30888442;30889157;30890956;30892570;30895725;30903091;30908614;30910266;30912429;30914029;30915449;30915638;30916937;30918781;30921031;30924381;30927502;30928161;30929010;30929615;30932409;30936419;30936730;30938128;30941984;30943390;30955903;30984585;30991927;30992515;30997372;31010049;311…	0	Cacna1d	cmpl	cmpl	0;0;1;2;2;2;0;0;1;1;0;2;0;2;0;0;0;0;0;0;2;2;0;0;2;0;0;2;1;0;2;1;0;2;1;2;2;1;2;0;1;1;2;0;2;1;0;	0.0321912	0.0413045	0.100443	0.0807111	0.0537368	0.111592	0.0792731	0.135921	0.0400542	0.0295746	0.0292849	0.0533043	0.0214446	0.0176174	0.0105409	0.0332717	1.82736	-1.21277	6.39882	0.00092022	0.0240092	-0.456163
12293	NM_001110843	10	chr5	+	15440508	15880329	15440831	15876492	39	15440508;15518211;15531566;15668810;15700572;15718693;15752483;15770075;15772504;15773193;15805746;15808110;15818318;15819459;15820723;15823452;15825055;15825901;15828356;15832129;15833790;15839581;15846524;15848500;15855229;15858408;15859640;15860379;15861312;15862621;15863106;15863583;15864748;15865001;15867637;15868082;15871176;15871608;15876375;	15440926;15518293;15531683;15668870;15700614;15718823;15752615;15770145;15772555;15773293;15805905;15808215;15818397;15819509;15820813;15823530;15825130;15825976;15828413;15832201;15833862;15839643;15846601;15848561;15855327;15858496;15859703;15860483;15861399;15862689;15863145;15863655;15864901;15865054;15867693;15868212;15871286;15871691;15880329;	0	Cacna2d1	cmpl	cmpl	0;2;0;0;0;0;1;1;2;2;0;0;0;1;0;0;0;0;0;0;0;0;2;1;2;1;2;2;1;1;0;0;0;0;2;1;2;1;0;	10.7877	12.888	15.9647	24.7217	12.0142	15.5379	15.8401	18.1672	3.57857	4.11108	3.9109	3.67335	3.18503	4.65837	4.51911	3.55742	1.82292	5.8412	9.92442	9.53e-05	0.00725248	2.05046
12484	NM_009846	915	chr10	+	43298974	43304071	43299059	43302571	2	43298974;43302409;	43299128;43304071;	0	Cd24a	cmpl	cmpl	0;0;	240.046	280.867	222.94	185.646	158.771	154.377	176.32	158.489	61.6061	53.0394	50.4785	45.9404	47.9445	67.6555	65.3706	50.2413	1.45377	7.48474	9.69668	0.000107805	0.00779683	1.91681
12509	NM_001111060	172	chr2	+	103935957	103955567	103944345	103954337	5	103935957;103937881;103944327;103950896;103954131;	103936084;103938001;103944406;103951001;103955567;	0	Cd59a	cmpl	cmpl	-1;-1;0;1;1;	2.14999	2.77835	2.42816	2.42574	1.61504	1.40426	1.30655	1.91874	0.167197	0.388874	0.209559	0.419582	0.383636	0.453844	0.396003	0.240733	1.71358	0.61084	14.6593	1.17e-05	0.00249503	4.25418
12571	NM_009873	76	chr5	+	3343892	3531005	3344366	3520791	8	3343892;3344118;3390680;3428990;3473118;3515453;3519358;3520644;	3343971;3344599;3390816;3429158;3473228;3515504;3519494;3531005;	0	Cdk6	cmpl	cmpl	-1;0;2;0;0;2;2;0;	5.29971	4.73666	2.84633	2.62812	4.9548	2.35274	2.85186	4.5299	9.38473	10.061	9.38896	9.69141	9.5533	10.5632	9.0027	9.875	-1.58384	6.00923	-5.35757	0.00219169	0.0393499	-1.42897
12606	NM_001287514	858	chr7	+	35904311	35906947	35904326	35905517	1	35904311;	35906947;	0	Cebpa	cmpl	cmpl	0;	2.90789	2.3829	3.27967	3.29641	3.24878	5.27396	4.41158	2.26154	2.70772	2.47509	3.08255	2.58962	2.32238	1.64936	1.70832	2.42273	1.16858	2.90931	5.32587	0.00225468	0.0397207	-1.46075
12638	NM_021050	90	chr6	+	18120686	18272769	18120823	18271033	27	18120686;18148121;18154171;18164099;18170620;18171469;18172489;18175923;18177926;18179976;18185155;18205379;18208230;18217719;18220197;18223698;18224526;18227807;18230255;18232426;18235546;18249682;18255831;18263639;18268913;18269675;18270832;	18120876;18148232;18154280;18164315;18170710;18171633;18172615;18176170;18178019;18180159;18185347;18205474;18208317;18218428;18220326;18223736;18224777;18227887;18230406;18232654;18235647;18249934;18255987;18263729;18269086;18269781;18272769;	0	Cftr	cmpl	cmpl	0;2;2;0;0;0;2;2;0;0;0;0;2;2;0;0;2;1;0;1;1;0;0;0;0;2;0;	0.517353	0.857855	0.667297	0.943795	1.16921	1.15075	0.796658	1.11818	0.0396137	0.021937	0.0434442	0.0225934	0.00908945	0.052271	0.0430029	0.0274215	4.60938	0.405439	10.2547	8.01e-05	0.00683834	2.23877
12767	NM_009911	1580	chr1	-	130484775	130488876	130485419	130488786	2	130484775;130488765;	130486478;130488876;	0	Cxcr4	cmpl	cmpl	0;0;	0.0829801	0.121682	0.112572	0.195813	0.0738767	0.126287	0.0791011	0.19111	0.585077	0.419294	0.452931	0.68702	0.426433	0.272478	0.25813	0.324003	-1.39734	-1.33536	-6.01802	0.00124705	0.0286095	-0.796597
12778	NM_001271607	1287	chr1	+	92100554	92112297	92110395	92111484	3	92100554;92106162;92110369;	92100662;92106445;92112297;	0	Ackr3	cmpl	cmpl	-1;-1;0;	15.0591	17.7042	12.1872	15.164	13.0314	18.5827	17.0777	14.0024	56.5757	47.7369	48.7413	52.052	53.643	52.7372	56.9195	58.9783	-1.75414	6.10101	-12.8731	2.36e-05	0.00312221	3.53327
12813	NM_009925	845	chr10	+	34109786	34116891	34110427	34115882	3	34109786;34110412;34113993;	34109849;34110581;34116891;	0	Col10a1	cmpl	cmpl	-1;0;1;	9.9549	12.5704	10.8431	19.0653	23.3986	23.9494	20.385	28.9571	4.51778	4.2636	3.76246	3.7655	4.32953	4.27875	5.0549	4.51769	2.30855	4.98948	21.3717	1.48e-06	0.000773367	6.20144
12824	NM_001113515	1331	chr15	-	97806032	97835155	97806470	97834924	53	97806032;97807072;97807612;97808151;97808768;97809308;97809595;97809815;97810062;97810305;97810576;97810878;97811155;97811945;97812434;97812959;97813346;97813668;97814082;97814391;97814792;97815150;97815434;97815712;97815993;97816293;97816738;97817172;97817723;97817915;97818098;97818514;97818993;97819192;97819378;97819716;97821343;97821774;97824447;97824974;97825298;97825446;97825790;97826533;978…	97806617;97807315;97807800;97808440;97808876;97809362;97809703;97809869;97810170;97810359;97810684;97810986;97811317;97811999;97812488;97813067;97813400;97813722;97814136;97814445;97814900;97815249;97815479;97815766;97816047;97816347;97816792;97817271;97817777;97818014;97818152;97818622;97819047;97819291;97819423;97819815;97821397;97821819;97824501;97825019;97825352;97825500;97825844;97826587;978…	0	Col2a1	cmpl	cmpl	0;0;1;0;0;0;0;0;0;0;0;0;0;0;0;0;0;0;0;0;0;0;0;0;0;0;0;0;0;0;0;0;0;0;0;0;0;0;0;0;0;0;0;0;0;0;0;0;0;0;0;1;0;	0.909079	0.827796	1.20144	1.76461	0.881145	6.82339	6.30369	0.998062	0.231092	0.195326	0.304887	0.201171	0.234424	0.137562	0.129633	0.208799	4.26201	1.98997	5.11766	0.00272408	0.0444293	-1.67283
12843	NM_007743	77	chr6	+	4455617	4491543	4455839	4490662	52	4455617;4458334;4458939;4459603;4460683;4462360;4465209;4465480;4465628;4465960;4466391;4466899;4468473;4468790;4468947;4469291;4469829;4470037;4470170;4470595;4470771;4471230;4471395;4472441;4472955;4473593;4474116;4474501;4474875;4475881;4477054;4478305;4479067;4480171;4480956;4481103;4481237;4481894;4482743;4483741;4484580;4485380;4485830;4485975;4486207;4486596;4487172;4487349;4487777;4488625…	4455909;4458345;4458954;4459639;4460794;4462414;4465254;4465534;4465682;4466014;4466445;4466953;4468518;4468844;4468992;4469345;4469928;4470082;4470269;4470649;4470879;4471284;4471494;4472495;4473054;4473647;4474170;4474555;4474929;4475926;4477153;4478413;4479121;4480225;4481010;4481157;4481345;4481948;4482797;4483903;4484688;4485488;4485884;4486083;4486261;4486704;4487226;4487457;4488036;4488810…	0	Col1a2	cmpl	cmpl	0;1;0;0;0;0;0;0;0;0;0;0;0;0;0;0;0;0;0;0;0;0;0;0;0;0;0;0;0;0;0;0;0;0;0;0;0;0;0;0;0;0;0;0;0;0;0;0;0;1;0;0;	372.75	628.991	652.911	720.715	683.554	494.122	530.263	650.408	85.6068	103.222	91.7428	96.2937	91.5515	82.2664	80.4182	88.4716	2.74051	10.1559	17.6966	4.17e-06	0.00127656	5.25912
12845	NM_016685	1141	chr8	+	72897446	72905965	72897470	72905831	19	72897446;72897751;72898271;72898703;72899628;72899940;72900095;72900336;72900534;72900995;72902512;72902796;72902932;72903292;72903579;72904003;72905143;72905570;72905784;	72897546;72897837;72898323;72898873;72899766;72900015;72900254;72900441;72900642;72901155;72902631;72902849;72903114;72903471;72903628;72904200;72905316;72905710;72905965;	0	Comp	cmpl	cmpl	0;1;0;1;0;0;0;0;0;0;1;0;2;1;0;1;0;2;1;	2.02687	1.29655	2.12118	1.72039	0.89765	0.954781	0.975917	1.19082	0.39888	0.47028	0.612834	0.454998	0.330667	0.329865	0.27428	0.399029	1.51125	0.488483	15.7265	7.96e-06	0.00210297	4.63553
12854	NM_007745	1717	chr4	-	148499142	148500872	148499372	148500755	2	148499142;148500635;	148499582;148500872;	0	Cort	cmpl	cmpl	0;0;	1.92697	0.815109	0.784247	1.11493	0.3959	0.150392	0.353248	0.455175	2.121	2.45124	2.65839	1.2097	1.7774	1.63402	2.43898	1.02136	-2.34403	-0.709431	-7.8911	0.000317095	0.0130215	0.731359
12862	NM_009943	1617	chr7	-	135348948	135349880	135349242	135349809	3	135348948;135349413;135349736;	135349326;135349550;135349880;	0	Cox6a2	cmpl	cmpl	0;1;0;	0.53297	0.418686	0.619745	0.741133	1.22014	0.888373	0.689504	0.759863	0.0473681	0.157387	0.0593697	0	0.0869498	0.250012	0.112191	0.157388	1.98879	-1.55121	6.80604	0.000675265	0.0203658	-0.110047
12879	NM_001004455	778	chr12	-	25350702	25366660	25351991	25365773	5	25350702;25351631;25351954;25354562;25365494;	25351046;25351692;25352097;25354615;25366660;	0	Cys1	cmpl	cmpl	-1;-1;2;0;0;	0.900862	0.690536	0.755495	1.18369	1.11191	1.13559	0.689603	1.65561	0.339669	0.489059	0.276725	0.426202	0.327339	0.204891	0.1609	0.244532	1.91679	-0.0792931	6.40789	0.000913739	0.0239766	-0.448252
12903	NM_001284507	1001	chr9	+	54612554	54620917	54612708	54620683	3	54612554;54613289;54620632;	54612778;54613468;54620917;	0	Crabp1	cmpl	cmpl	0;1;0;	9.63465	10.9402	17.1614	11.4046	9.60811	10.1879	11.212	8.40506	99.1348	113.288	130.887	133.327	126.388	106.65	100.545	124.411	-3.40632	4.76789	-28.8439	2.82e-07	0.000353583	7.51934
13038	NM_007802	1312	chr3	+	95303131	95313309	95304756	95312844	8	95303131;95304755;95305268;95305472;95306503;95310483;95310834;95312744;	95303258;95304876;95305391;95305628;95306722;95310649;95310940;95313309;	0	Ctsk	cmpl	cmpl	-1;0;0;0;0;0;1;2;	1.99687	1.28981	1.75439	1.82315	1.39684	1.67227	2.34164	1.02199	4.35796	5.15424	4.69594	3.95886	3.52921	6.64623	7.00573	3.97491	-1.60447	2.32561	-5.02943	0.00295622	0.046259	-1.76452
13078	NM_009994	1196	chr17	-	80106292	80114381	80109432	80113651	3	80106292;80112608;80114026;	80110021;80113652;80114381;	0	Cyp1b1	cmpl	cmpl	2;0;-1;	20.6552	19.0256	13.5792	16.3039	19.2473	25.8162	24.6891	18.2155	91.078	100.691	97.1401	106.211	101.889	76.0863	80.6668	103.8	-1.88516	7.83222	-11.5082	4.32e-05	0.00485237	2.89904
13206	NM_001145885	1450	chr13	-	113388540	113442518	113389152	113441611	22	113388540;113389825;113390059;113391619;113394694;113402182;113403904;113410823;113411415;113412372;113412865;113413006;113414988;113415552;113416529;113419045;113424092;113426175;113431357;113434716;113441539;113442483;	113389239;113389942;113390330;113391719;113394840;113402349;113404034;113410978;113411568;113412515;113412913;113413054;113415030;113415633;113416631;113419105;113424143;113426253;113431435;113434774;113441626;113442518;	0	Ddx4	cmpl	cmpl	0;0;2;1;2;0;2;0;0;1;1;1;1;1;1;1;1;1;1;0;0;-1;	0.405065	0.213061	0.0573411	0.109092	0.223432	0.527124	0.453284	0.162243	0.252004	0.0849453	0.137328	0.0999853	0.0502807	0.0991374	0.121104	0.0485405	1.84172	-0.708586	4.89881	0.00334283	0.0489707	-1.90226
13363	NM_007857	1338	chr15	-	98721585	98728971	98724365	98728703	3	98721585;98725243;98728400;	98724991;98725505;98728971;	0	Dhh	cmpl	cmpl	1;0;0;	0.0355098	0.0130179	0.077077	0.0628459	0.00790353	0.00600468	0.0338498	0.0726949	0.147278	0.0978704	0.175364	0.159599	0.182484	0.227651	0.197668	0.130495	-2.76402	-1.48225	-8.98806	0.00016088	0.00924391	1.47962
13384	NM_007863	1362	chr11	-	101860966	101888269	101861866	101887070	19	101860966;101863337;101866303;101866660;101869669;101869833;101870956;101871520;101873033;101874628;101877940;101879935;101881785;101884640;101885015;101886390;101886694;101887045;101888180;	101862043;101863460;101866412;101866754;101869750;101869998;101870998;101871541;101873098;101874825;101878015;101880021;101881867;101884778;101885096;101886468;101886813;101887170;101888269;	0	Mpp3	cmpl	cmpl	0;0;2;1;1;1;1;1;2;0;0;1;0;0;0;0;1;0;-1;	0.740204	0.251976	0.372979	0.28072	0.141214	0.196693	0.252001	0.162357	0.657863	0.71647	0.74209	0.337688	0.462908	0.901131	0.770414	0.607183	-1.69663	0.172511	-5.78711	0.00151044	0.0317301	-1.01143
13393	NM_010055	1309	chr11	+	94981430	94986605	94981635	94985070	3	94981430;94983021;94984722;	94981960;94983212;94986605;	0	Dlx3	cmpl	cmpl	0;1;0;	0.693667	0.720513	1.28609	3.5807	1.50532	0.879741	0.560219	2.72179	0.335652	0.345196	0.225372	0.177763	0.187039	0.108465	0.208211	0.292091	2.28587	0.148038	5.60897	0.00175809	0.03501	-1.1817
13406	NM_016779	1383	chr5	+	104631635	104643121	104636115	104641990	6	104631635;104636094;104636608;104638916;104639120;104640658;	104631731;104636169;104636656;104638949;104639165;104643121;	0	Dmp1	cmpl	cmpl	-1;0;0;0;0;0;	0	0	0	0	0.0971104	0.249005	0.242615	0.0418687	0	0	0	0.0129012	0.0311413	0	0.0089292	0.0125264	2.40619	-1.97919	5.8353	0.00145054	0.0309187	-0.966058
13617	NM_010332	149	chr8	-	80186927	80248351	80188874	80244346	8	80186927;80191221;80191697;80195415;80198811;80212967;80243926;80247994;	80189015;80191330;80191831;80195568;80199010;80213095;80244401;80248351;	0	Ednra	cmpl	cmpl	0;2;0;0;2;0;0;-1;	0.798838	1.63594	1.25562	1.60881	1.03001	1.06203	1.10942	1.5543	0.428433	0.569411	0.483285	0.332322	0.25166	0.471642	0.500604	0.341649	1.40304	1.28829	5.4861	0.00195628	0.036981	-1.30151
13644	NM_010112	1008	chr14	-	55535379	55545625	55535934	55544292	6	55535379;55538165;55538531;55539341;55539739;55544274;	55536369;55538255;55539251;55539482;55540018;55545625;	0	Efs	cmpl	cmpl	0;0;0;0;0;0;	0.309117	0.262702	0.297359	0.435178	0.272078	0.37778	0.294667	0.248093	0.139863	0.154904	0.131474	0.129626	0.13639	0.0725023	0.10352	0.096816	1.44	-0.463692	6.48657	0.000859722	0.023144	-0.380058
13797	NM_010132	1039	chr19	+	59533179	59539847	59533705	59538537	3	59533179;59536151;59538369;	59534114;59536336;59539847;	0	Emx2	cmpl	cmpl	0;1;0;	2.91627	2.99491	2.38948	1.99957	4.55219	3.74263	3.99502	3.58801	8.21843	9.36844	9.74351	8.82644	9.17504	8.75159	8.10103	9.71451	-1.07516	3.95802	-9.56506	0.000115891	0.00785657	1.83809
13798	NM_010133	1519	chr1	+	122499063	122504568	122499609	122503766	2	122499063;122503449;	122500498;122504568;	0	En1	cmpl	cmpl	0;1;	2.3182	2.09582	2.22276	3.05971	2.07263	4.27553	3.32412	2.02098	1.03889	1.24538	1.14892	1.47783	1.00959	1.05059	0.887746	1.4349	1.63062	2.18193	6.24796	0.00103615	0.0255298	-0.589023
13809	NM_007934	24	chr3	-	128972094	129035667	128973196	129035399	20	128972094;128974262;128979559;128983340;128983602;128983819;128984461;128986785;128986967;128996123;129001747;129002015;129006632;129008324;129011939;129012686;129015478;129022297;129024277;129034779;	128973340;128974341;128979700;128983511;128983707;128983893;128984612;128986841;128987101;128996203;129001899;129002081;129006698;129008459;129012053;129012841;129015599;129022429;129024419;129035667;	0	Enpep	cmpl	cmpl	0;2;2;2;2;0;2;0;1;2;0;0;0;0;0;1;0;0;2;0;	0.131162	0.144252	0.116467	0.168824	0.207006	0.22381	0.113664	0.228845	14.3319	17.0728	13.7048	14.3512	13.2492	4.10553	4.56229	12.9895	-5.02179	2.21684	-9.61186	0.000112937	0.00785657	1.86621
13813	NM_001164789	1488	chr9	+	118387306	118395250	118387777	118394130	6	118387306;118389584;118390382;118391106;118391350;118393448;	118388664;118389739;118390504;118391265;118391412;118395250;	0	Eomes	cmpl	cmpl	0;2;1;0;0;2;	0.810368	0.653579	0.824519	0.776862	0.748521	0.698867	0.746737	0.663588	0.193259	0.204738	0.179036	0.191695	0.339326	0.316782	0.238817	0.17682	1.25386	0.858247	8.67591	0.000193641	0.0100726	1.27605
13841	NM_001290434	100	chr4	+	28740280	28894653	28740533	28891153	17	28740280;28744594;28748148;28797706;28798810;28862853;28865745;28869735;28870472;28874689;28875747;28876478;28877508;28878412;28888438;28889559;28891038;	28740630;28744659;28748818;28797862;28799146;28862978;28865929;28869844;28870528;28874803;28875933;28876540;28877718;28878562;28888632;28889715;28894653;	0	Epha7	cmpl	cmpl	0;1;0;1;1;1;0;1;2;1;1;1;0;0;0;2;2;	1.01167	1.11264	0.828587	1.83497	2.11885	2.96457	2.46786	2.38303	0.875679	0.974185	0.725165	0.73132	0.735534	1.24095	1.23763	0.614823	1.25594	3.69592	5.24774	0.00241898	0.0413744	-1.53963
13865	NM_010151	1182	chr13	-	78328235	78338243	78328993	78337834	3	78328235;78334422;78337380;	78329274;78334950;78338243;	0	Nr2f1	cmpl	cmpl	1;1;0;	4.64586	4.40554	4.68917	4.54969	4.05346	4.68225	4.47789	3.89947	10.7007	9.97345	10.4332	10.6382	9.93906	15.5363	16.0038	10.5142	-1.60886	4.2351	-8.20169	0.000259595	0.0117197	0.952814
13876	NM_001302153	1314	chr16	-	95580775	95680955	95582412	95680852	10	95580775;95590258;95590928;95591601;95598907;95600718;95601674;95611500;95631341;95680834;	95582933;95590306;95590985;95591670;95598979;95600799;95601878;95611652;95631559;95680955;	0	Erg	cmpl	cmpl	1;1;1;1;1;1;1;2;0;0;	15.982	18.8985	21.2454	17.3452	10.1495	8.71716	9.6805	13.225	3.15218	3.52111	3.0365	2.5786	2.66992	4.61774	4.75685	2.73312	1.28889	4.40245	5.38638	0.00213621	0.0390618	-1.40021
14029	NM_007967	1153	chr2	-	74491047	74497614	74493672	74497476	3	74491047;74495823;74497049;	74494392;74496104;74497614;	0	Evx2	cmpl	cmpl	0;1;0;	14.1032	13.2723	14.0133	14.7155	7.90612	6.71724	6.1171	8.70381	3.24744	3.53069	3.37008	2.34493	2.20121	2.7294	2.70497	2.44181	1.43837	4.13604	10.1152	8.61e-05	0.00703374	2.16002
14049	NM_001271963	230	chr2	+	165420527	165597227	165490295	165596614	16	165420527;165490285;165508336;165511048;165513118;165539004;165541450;165550173;165557052;165579940;165587403;165589196;165591714;165592536;165594724;165596533;	165420764;165490386;165508382;165511191;165513235;165539072;165541628;165550316;165557136;165580030;165587462;165589357;165591829;165592658;165594825;165597227;	0	Eya2	cmpl	cmpl	-1;0;1;2;1;1;0;1;0;0;0;2;1;2;1;0;	0.0363853	0.100041	0.0296165	0.177087	0.145771	0.0738327	0.0953821	0.0558654	1.08655	1.27861	1.23417	0.890827	1.01802	0.947278	1.04547	0.940165	-2.98037	0.0158996	-14.1073	1.44e-05	0.00262363	4.04317
14063	NM_007974	1319	chr13	-	96281683	96295195	96283127	96295082	2	96281683;96294991;	96284236;96295195;	0	F2rl1	cmpl	cmpl	1;0;	3.13027	3.46269	1.58506	1.54605	4.13168	3.17596	3.57379	3.19945	7.64256	6.01919	5.71898	7.33585	7.81457	10.7995	9.85962	8.61503	-1.37134	4.0134	-8.36845	0.000233785	0.0110342	1.06847
14085	NM_010176	160	chr7	-	91733669	91754452	91733774	91754233	14	91733669;91737340;91738083;91740891;91741695;91743222;91743967;91745543;91745687;91747563;91749286;91749542;91750590;91754152;	91733854;91737458;91738185;91740938;91741771;91743353;91744067;91745596;91745785;91747654;91749336;91749664;91750701;91754452;	0	Fah	cmpl	cmpl	1;0;0;1;0;1;0;1;2;1;2;0;0;0;	3.92786	3.10055	2.86198	3.05535	5.52039	3.66381	3.84994	5.03376	1.49772	1.85523	1.70429	1.3038	1.37462	1.88711	1.96036	1.85524	1.29231	2.13142	5.89897	0.00137555	0.0300698	-0.906542
14160	NM_010195	182	chr10	-	114887369	115024836	114889069	115024549	18	114887369;114891501;114893703;114894812;114895696;114897868;114899757;114903185;114903397;114903611;114907619;114909022;114912229;114915442;114932225;114939422;114957661;115024337;	114890157;114891585;114893849;114894938;114895768;114897940;114899823;114903257;114903466;114903683;114907691;114909091;114912301;114915658;114932297;114939494;114957733;115024836;	0	Lgr5	cmpl	cmpl	1;1;2;2;2;2;2;2;2;2;2;2;2;2;2;2;2;0;	0	0	0	0	0.0142233	0.0162092	0.0101528	0.0245293	0.0927655	0.124758	0.0913544	0.143608	0.097304	0.269792	0.32434	0.0440327	-2.88778	-1.37301	-6.8514	0.000652987	0.0199842	-0.0725764
14173	NM_008006	869	chr3	+	37247574	37303752	37247771	37303719	3	37247574;37295106;37303533;	37247946;37295210;37303752;	0	Fgf2	cmpl	cmpl	0;1;0;	5.12582	3.41419	2.40934	3.70538	6.41138	3.40605	3.20012	5.48691	0.898291	0.746174	1.06959	0.563568	0.824459	1.08371	1.38293	0.696434	1.83882	0.641575	5.67156	0.00166609	0.033874	-1.12142
14176	NM_001277268	167	chr5	+	98683202	98706052	98683430	98704246	2	98683202;98704229;	98683779;98706052;	0	Fgf5	cmpl	cmpl	0;1;	13.8062	8.68292	4.19177	6.15296	16.8184	3.51718	3.01802	12.5218	0.0373989	0.13807	0.0624994	0.0568806	0.114417	0.169195	0.108263	0.0138071	5.15327	1.25387	7.40831	0.000438787	0.0157887	0.370624
14199	NM_010211	124	chrX	+	53984937	54046523	54041191	54045175	7	53984937;54007511;54041165;54042320;54043053;54043640;54045020;	53985045;54007568;54041347;54042495;54043223;54043827;54046523;	0	Fhl1	cmpl	cmpl	-1;-1;0;0;1;0;1;	156.268	153.01	117.436	112.77	138.706	191.557	175.244	120.642	57.1935	39.9302	40.3927	38.853	44.1453	63.7927	61.8777	45.6382	1.58422	8.16103	8.56709	0.000206852	0.0104075	1.2034
14239	NM_010226	1750	chr2	-	152757633	152758944	152757877	152758867	1	152757633;	152758944;	0	Foxs1	cmpl	cmpl	0;	0.267908	0.126277	0.186916	0.237074	0.664439	0.66013	0.674944	0.264434	0.166674	0.0527425	0.08953	0.271604	0.174828	0.143627	0.206781	0.158229	1.64087	-0.888392	14.5399	1.22e-05	0.00249634	4.20935
14241	NM_008024	1528	chr8	+	123651584	123654544	123651861	123652872	1	123651584;	123654544;	0	Foxl1	cmpl	cmpl	0;	3.00035	2.46086	3.91854	2.55004	2.67119	1.99503	2.27838	2.39444	0.485107	0.443839	0.502275	0.45712	0.6001	0.596373	0.541182	0.513923	1.94657	1.81237	14.4319	1.27e-05	0.00249634	4.16845
14247	NM_008026	103	chr9	-	32229788	32349037	32231360	32348793	9	32229788;32233636;32235590;32237492;32259717;32268835;32273269;32284146;32348775;	32231890;32233684;32235650;32237558;32259783;32269039;32273424;32284358;32349037;	0	Fli1	cmpl	cmpl	1;1;1;1;1;1;2;0;0;	0.4899	0.382369	0.0771802	0.363596	0.559264	0.753594	0.542322	0.740054	0.294951	0.381117	0.345036	0.314017	0.288755	0.148264	0.163004	0.196004	1.55801	0.238385	5.82462	0.00146358	0.03106	-0.976092
14264	NM_021355	1622	chr1	+	135934091	135944854	135936800	135943202	3	135934091;135936792;135943050;	135934159;135937779;135944854;	0	Fmod	cmpl	cmpl	-1;0;1;	12.8817	19.9577	29.4845	38.9185	27.2337	23.5842	17.7752	33.1839	8.1451	9.32339	8.92244	9.1042	9.59007	8.98172	9.94748	8.86394	1.24766	5.38917	7.11654	0.000538656	0.0182862	0.142214
14362	NM_021457	621	chr5	-	4753838	4758216	4755651	4757580	1	4753838;	4758216;	0	Fzd1	cmpl	cmpl	0;	22.7955	26.6083	28.9004	38.8835	24.6873	28.5643	28.1866	27.0549	97.7038	121.707	106.355	118.16	104.973	101.292	105.485	104.24	-1.93403	7.86059	-24.8818	6.39e-07	0.000516227	6.9006
14365	NM_021458	1087	chr14	-	65811277	65881300	65821555	65871969	7	65811277;65828528;65830911;65853750;65858554;65871780;65881168;	65821769;65828762;65831060;65854768;65858751;65872300;65881300;	0	Fzd3	cmpl	cmpl	2;2;0;2;0;0;-1;	0.862375	0.987419	0.576943	0.885085	0.659965	0.745117	0.807048	0.59251	2.0015	2.27916	1.86688	1.87789	1.81002	1.57011	1.29006	1.72838	-1.05824	3.77103	-6.96525	0.000600746	0.0191935	0.0205163
14366	NM_008055	1321	chr7	+	96552875	96558620	96553196	96556870	2	96552875;96555541;	96553481;96558620;	0	Fzd4	cmpl	cmpl	0;0;	15.3998	20.0066	16.7909	29.6165	21.4838	17.8626	19.3071	24.1359	5.20119	4.83174	4.76715	4.48352	3.92625	6.62354	6.72125	4.63475	1.80251	5.26978	7.80238	0.000336162	0.0134622	0.666614
14368	NM_001162494	881	chr15	+	38837825	38869736	38838932	38868100	7	38837825;38838770;38857211;38862360;38865395;38866353;38867931;	38837978;38839109;38857408;38863378;38865544;38866773;38869736;	0	Fzd6	cmpl	cmpl	-1;0;0;2;0;2;2;	18.1034	18.6565	13.4426	14.7859	21.4556	19.0073	21.2448	18.2729	30.68	37.898	36.4678	38.4555	35.0405	48.6379	48.4971	36.7035	-1.07924	6.95291	-7.12388	0.000535837	0.0182851	0.148064
14394	NM_010250	905	chr11	-	41944440	41996432	41946980	41993135	10	41944440;41948909;41953750;41960591;41966835;41968310;41976055;41989403;41993061;41995667;	41947292;41949112;41953903;41960735;41966918;41968531;41976123;41989513;41993150;41996432;	0	Gabra1	cmpl	cmpl	0;1;1;1;2;0;1;2;0;-1;	0.824125	0.694494	0.635965	0.634565	0.657484	1.05877	1.19881	0.566942	0.0599276	0.117996	0.11684	0.0911449	0.0672247	0.190785	0.152452	0.117997	2.74595	0.797953	6.93591	0.000613727	0.0193376	-0.00334405
14456	NM_019521	687	chr8	-	13465373	13494535	13465745	13494339	15	13465373;13466626;13468191;13470218;13471448;13474656;13475038;13476111;13477043;13478251;13479006;13483673;13485670;13493845;13494260;	13465900;13466855;13468364;13470387;13471613;13474846;13475157;13476233;13477166;13478374;13479129;13483736;13485695;13494012;13494535;	0	Gas6	cmpl	cmpl	1;0;1;0;0;2;0;1;1;1;1;1;0;1;0;	7.97232	7.74645	15.8608	25.0171	12.1453	14.4791	11.0674	18.45	2.46787	3.34661	3.12333	3.02106	2.69595	2.33281	2.39508	2.22664	2.32843	3.85884	18.5319	3.24e-06	0.00113623	5.49619
14457	NM_008088	137	chr11	+	67346499	67502494	67346603	67496953	14	67346499;67416609;67443111;67456782;67466360;67473520;67475552;67478889;67484095;67487739;67489100;67494726;67496136;67496839;	67346621;67416730;67443192;67456868;67466414;67473610;67475668;67478964;67484174;67487868;67489224;67494806;67496235;67502494;	0	Gas7	cmpl	cmpl	0;0;1;1;0;0;0;2;2;0;0;1;0;0;	2.00783	2.38038	2.99162	2.4754	1.63607	1.6815	1.70311	1.90715	16.2091	21.404	18.6866	20.9142	18.6738	19.2139	20.2151	17.9618	-3.51901	5.39617	-54.1576	8.57e-09	0.000106834	9.39459
14605	NR_122039	1630	chrX	-	137074067	137077207	137077207	137077207	3	137074067;137076643;137077049;	137075646;137076695;137077207;	0	Tsc22d3	unk	unk	-1;-1;-1;	14.5334	13.8582	15.7627	20.708	14.2464	16.4854	16.9066	16.4958	9.99654	9.66156	8.90942	9.10352	9.04508	6.5953	6.28214	8.76075	1.13652	4.82715	6.83584	0.00066053	0.0200462	-0.085404
14611	NM_001271623	15	chr14	-	57653296	57676560	57654496	57655750	2	57653296;57676363;	57655767;57676560;	0	Gja3	cmpl	cmpl	0;-1;	0.294843	0.0762984	0.15529	0.168824	0.196873	0.255154	0.322392	0.133146	0.151061	0	0	0.0369242	0.0693224	0.081358	0.0596309	0.083654	1.5385	-1.06757	8.56101	0.00020762	0.0104075	1.19932
14632	NM_010296	1552	chr10	-	126766937	126778635	126767102	126775576	13	126766937;126769456;126770623;126771254;126773018;126773467;126773694;126774068;126774445;126775127;126775476;126778260;126778614;	126768856;126769721;126770854;126771419;126773168;126773605;126773784;126774213;126774650;126775220;126775602;126778374;126778635;	0	Gli1	cmpl	cmpl	1;0;0;0;0;0;0;2;1;1;0;-1;-1;	5.61766	3.26998	3.0893	2.53406	2.69891	2.11999	2.55998	2.69277	1.15077	0.50037	0.790612	0.641748	0.492886	0.84198	0.74028	0.793045	1.82947	2.26416	8.37734	0.000232494	0.011009	1.07458
14702	NM_001285911	92	chr14	-	20691780	20795915	20695028	20710594	4	20691780;20710507;20779875;20795796;	20695157;20710623;20779916;20795915;	0	Gng2	cmpl	cmpl	0;0;-1;-1;	1.51326	1.85685	2.12757	1.44977	0.651356	0.551965	0.602045	0.796883	2.91771	4.04153	3.27664	3.27495	2.94212	3.11517	2.61066	2.95577	-2.22156	2.42825	-19.9278	2.17e-06	0.000929212	5.86092
14726	NM_001290822	209	chr4	-	142857311	142889467	142858322	142889158	5	142857311;142859090;142863802;142865973;142889091;	142858329;142859202;142863959;142866110;142889467;	0	Pdpn	cmpl	cmpl	2;1;0;1;0;	43.9	44.8604	40.4858	45.8493	81.3074	52.1395	48.6621	81.4789	19.5034	22.3717	19.8282	20.4272	20.1438	17.6879	17.3544	21.0371	1.68915	5.92295	7.50914	0.000409412	0.0151057	0.447693
14758	NM_001177961	228	chrX	+	162676874	162826965	162677064	162823403	7	162676874;162810569;162813564;162817919;162820380;162821866;162823322;	162677068;162810756;162813721;162818091;162820454;162821932;162826965;	0	Gpm6b	cmpl	cmpl	0;1;2;0;1;0;0;	1.23926	1.6527	1.41379	1.94285	1.94816	3.82154	3.67421	2.98895	1.91227	1.97674	1.28589	1.36418	1.11992	1.1535	1.31802	1.10268	1.32924	3.29932	4.97088	0.0031228	0.0471328	-1.82596
14778	NM_001329860	1002	chr11	+	54716355	54723889	54716467	54723160	6	54716355;54720628;54721265;54722042;54722541;54722938;	54716554;54720782;54721361;54722160;54722641;54723889;	0	Gpx3	cmpl	cmpl	0;0;1;1;2;0;	0.217075	0.204634	0.42911	0.411625	0.144945	0.314633	0.236489	0.261873	0.71383	0.897438	0.604521	0.462146	0.796816	0.931001	0.883428	0.619664	-1.75268	-0.308609	-7.65072	0.000371945	0.0143421	0.554345
14783	NM_001177629	84	chr11	-	11830501	11927974	11833465	11870619	16	11830501;11834201;11836720;11837003;11837809;11838412;11843884;11844818;11845497;11845966;11846689;11851505;11867534;11870425;11887598;11927905;	11833612;11834295;11836808;11837070;11837926;11838487;11843983;11844929;11845635;11846035;11846805;11851662;11867688;11870645;11887677;11927974;	0	Grb10	cmpl	cmpl	0;2;1;0;0;0;0;0;0;0;1;0;2;0;-1;-1;	113.425	151.127	141.353	153.965	178.902	184.276	187.133	178.28	371.773	411.924	404.938	426.079	426.322	533.153	534.546	414.172	-1.42844	10.6028	-13.5641	1.78e-05	0.0027821	3.82552
14804	NM_008167	16	chr6	+	63206850	64616273	63206850	64616273	16	63206850;63453285;63858859;63880900;64006092;64013858;64026775;64044313;64225788;64269995;64295556;64345187;64379648;64483574;64613153;64615850;	63206938;63453441;63859144;63881106;64006146;64014032;64026937;64044433;64225890;64270193;64295869;64345326;64379844;64483741;64613394;64616273;	0	Grid2	cmpl	cmpl	0;1;1;1;0;0;0;0;0;0;0;1;2;0;2;0;	2.07404	3.28469	2.30947	4.0818	2.13826	3.12281	2.94982	3.08255	0.412905	0.41158	0.439893	0.52987	0.52108	0.568185	0.48898	0.491613	2.31147	1.89073	15.0346	1.02e-05	0.00244653	4.39213
14955	NR_130973	1727	chr7	-	149761434	149764051	149764051	149764051	5	149761434;149762107;149762313;149762517;149762733;	149762019;149762235;149762435;149762652;149764051;	0	H19	unk	unk	-1;-1;-1;-1;-1;	59.627	63.166	70.3296	99.8432	117.905	259.489	270.046	90.9949	621.897	761.794	691.384	815.855	704.992	1262.23	1350.41	662.568	-2.38984	10.0514	-5.86319	0.00141713	0.0306559	-0.939925
14972	NM_001001892	845	chr17	-	34132956	34137278	34133416	34137202	8	34132956;34133560;34133771;34133982;34134229;34136215;34136678;34137138;	34133448;34133599;34133804;34134102;34134505;34136491;34136948;34137278;	0	H2-K1	cmpl	cmpl	1;1;1;1;1;1;1;0;	42.0363	44.4882	60.1204	81.2483	91.2684	67.0521	64.6836	110.128	43.4856	48.2044	45.6612	46.5966	40.6251	26.3253	27.7588	39.0889	1.24908	6.29632	5.36392	0.00217934	0.0393499	-1.42263
15016	NR_051981	856	chr17	+	35531043	35532575	35532575	35532575	3	35531043;35531301;35531755;	35531134;35531571;35532575;	0	H2-Q5	unk	unk	-1;-1;-1;	0.0849708	0.0467255	0.311237	0.413554	0.595736	0.581925	0.425244	1.01109	0.343609	0.409838	0.397541	0.482402	0.145554	0.159437	0.187808	0.234195	1.37583	-1.19314	9.22901	0.000139974	0.00858567	1.63204
15109	NM_010401	1294	chr10	+	92951512	92979506	92951875	92979067	20	92951512;92952618;92952784;92953491;92953659;92953843;92954554;92955197;92957355;92959327;92960219;92961503;92961700;92963361;92966006;92966148;92970159;92976778;92977003;92978926;	92952122;92952679;92952812;92953566;92953732;92953910;92954592;92955323;92957495;92959375;92960367;92961599;92961759;92963442;92966072;92966314;92970294;92976887;92977073;92979506;	0	Hal	cmpl	cmpl	0;1;2;0;0;1;2;1;1;0;0;1;1;0;0;0;1;1;2;0;	2.36778	1.27223	1.11813	2.52712	5.32235	0.476801	0.525508	6.46612	0.0112448	0	0.0281878	0	0.0103206	0.0084787	0.0266332	0.0249085	4.74684	-0.703392	4.89897	0.00334234	0.0489707	-1.90209
15110	NM_008213	1024	chr11	-	57642214	57645649	57643100	57645288	2	57642214;57644745;	57643208;57645649;	0	Hand1	cmpl	cmpl	0;0;	1.74477	1.10482	1.39867	0.982522	1.0238	0.321861	0.441002	0.832079	0	0	0	0	0	0.0124009	0	0	3.66491	-1.71205	8.67816	0.000193377	0.0100726	1.27755
15111	NM_010402	1041	chr8	+	59799779	59803314	59800703	59802657	2	59799779;59802558;	59801258;59803314;	0	Hand2	cmpl	cmpl	0;0;	3.97361	2.93815	3.17958	5.42343	8.93415	3.04079	2.84625	8.16917	0.516768	0.680627	0.42013	0.414223	0.358926	0.568676	0.485173	0.324847	3.11359	1.71054	6.37866	0.000934809	0.0241793	-0.47377
15165	NM_010408	23	chr13	+	118391126	118769835	118391510	118765041	8	118391126;118445412;118598713;118662672;118691553;118714350;118760373;118764058;	118391902;118445836;118598875;118662891;118691700;118714591;118760538;118769835;	0	Hcn1	cmpl	cmpl	0;2;0;0;0;0;1;1;	2.29597	2.84599	3.28856	4.77064	2.06244	3.57145	3.24972	2.68773	0.619498	0.769157	0.652819	0.508611	0.394747	0.770579	0.697812	0.489467	2.25734	3.39009	7.07714	0.000554074	0.0185162	0.110745
15170	NM_013545	1536	chr6	-	124670724	124683172	124671125	124682971	16	124670724;124671097;124671593;124671780;124672028;124674974;124675244;124677402;124677733;124678129;124678354;124678565;124678798;124682317;124682755;124682963;	124670926;124671240;124671685;124671932;124672096;124675129;124675376;124677552;124677813;124678226;124678468;124678682;124678988;124682512;124682878;124683172;	0	Ptpn6	cmpl	cmpl	-1;2;0;1;2;0;0;0;1;0;0;0;2;2;2;0;	2.27131	2.72508	3.29419	2.15608	1.77856	1.22555	1.05304	1.601	2.5178	2.70322	2.99472	2.90133	2.67635	3.25448	4.18857	2.64633	-1.30391	2.37098	-5.1121	0.00273808	0.0445229	-1.67858
15213	NM_010423	651	chr3	-	8663358	8667038	8664495	8666870	5	8663358;8665944;8666271;8666501;8666781;	8665064;8666026;8666355;8666577;8667038;	0	Hey1	cmpl	cmpl	1;0;0;2;0;	5.66605	5.70598	5.27879	4.99381	3.82892	2.60887	2.50537	4.15763	0.821091	0.611491	0.727487	0.565195	0.610679	0.992712	0.760014	0.674213	1.87733	1.77111	7.68307	0.000363955	0.0141845	0.57846
15214	NM_013904	818	chr10	-	30552164	30562589	30553541	30562454	5	30552164;30557280;30560196;30560409;30562371;	30554233;30557362;30560280;30560488;30562589;	0	Hey2	cmpl	cmpl	1;0;0;2;0;	0.852108	0.697414	0.4839	0.403323	0.873303	1.08571	0.717825	0.77586	0.209583	0.109235	0.123616	0.0703145	0.192358	0.223098	0.155732	0.109235	2.05644	0.180362	10.9387	5.67e-05	0.00577809	2.60916
15229	NM_008242	1341	chr13	+	99124199	99126660	99124574	99125945	1	99124199;	99126660;	0	Foxd1	cmpl	cmpl	0;	0.550481	0.358767	0.448075	0.703626	0.653453	3.35109	2.58487	0.907807	18.9627	22.6739	32.0342	29.3134	26.9968	14.2694	15.3115	25.0061	-3.30665	3.82198	-5.09858	0.00277246	0.0449311	-1.69257
15397	NR_015348	983	chr6	+	52195241	52199768	52199768	52199768	5	52195241;52195983;52196313;52196661;52199082;	52195815;52196199;52196530;52196807;52199768;	0	Hoxa11os	unk	unk	-1;-1;-1;-1;-1;	117.84	75.3475	105.912	83.4413	46.4379	55.3368	54.0199	52.469	28.2112	28.9328	28.4659	21.3566	23.9606	25.3799	27.2712	22.4847	1.02526	6.06451	11.2018	5e-05	0.00538012	2.7451
15398	NM_008264	983	chr6	-	52208851	52210874	52208902	52210768	7	52208851;52209862;52210399;52210425;52210483;52210535;52210543;	52209147;52210398;52210425;52210483;52210535;52210543;52210874;	0	Hoxa13	cmpl	cmpl	1;2;0;1;1;0;0;	21.6518	24.6148	26.8421	31.7633	15.7646	14.9373	14.2355	19.1859	8.55026	9.28464	6.88497	6.56569	7.18989	5.78067	6.82582	6.87757	1.18485	3.706	10.5767	6.79e-05	0.00637094	2.41627
15399	NM_010451	982	chr6	-	52112415	52114830	52112884	52114643	2	52112415;52114264;	52113624;52114830;	0	Hoxa2	cmpl	cmpl	1;0;	0.565355	0.466334	0.667264	0.475274	0.698374	0.80305	0.538927	0.716131	6.45415	8.20007	8.35393	7.86369	7.79602	6.98813	8.05288	6.7393	-3.41165	2.05415	-21.8181	1.32e-06	0.000767363	6.29988
15400	NM_010452	982	chr6	-	52119060	52163066	52119938	52122648	5	52119060;52122119;52133706;52150835;52163038;	52120741;52122768;52133789;52150937;52163066;	0	Hoxa3	cmpl	cmpl	1;0;-1;-1;-1;	1.73631	1.23689	0.915433	1.18728	1.31746	1.15108	1.05327	0.95427	9.51321	9.33994	11.1851	8.98933	9.13689	12.2451	11.8426	8.7962	-3.19366	3.20908	-21.192	1.55e-06	0.000773367	6.16091
15401	NM_008265	982	chr6	-	52139685	52141702	52140340	52141687	2	52139685;52141176;	52140687;52141702;	0	Hoxa4	cmpl	cmpl	1;0;	1.44484	1.44458	1.14933	1.4529	2.0172	1.01615	1.09558	1.63858	2.61492	3.82382	3.63593	3.21584	3.31874	5.28347	4.99988	3.0998	-1.71655	1.91971	-5.31068	0.00228558	0.040079	-1.47601
15402	NM_010453	982	chr6	-	52151752	52154586	52152579	52154349	2	52151752;52153787;	52152830;52154586;	0	Hoxa5	cmpl	cmpl	1;0;	3.31472	1.73457	2.21939	2.38917	1.82063	2.86135	2.29338	1.55965	32.4463	36.1015	38.9787	36.5368	36.1902	29.6186	29.6076	34.4625	-3.76244	4.01178	-20.7996	1.72e-06	0.000795162	6.07067
15403	NM_010454	982	chr6	-	52156363	52158623	52156363	52158623	2	52156363;52158184;	52156623;52158623;	0	Hoxa6	cmpl	cmpl	1;0;	3.58908	1.18418	1.57756	0.952803	1.62962	2.22129	2.12121	1.32255	18.4882	21.5152	23.2845	19.9177	21.9281	20.439	20.7663	21.6638	-3.33706	2.21528	-27.4527	3.71e-07	0.000379398	7.31942
15404	NM_010455	122	chr6	-	52165622	52168572	52165715	52167404	2	52165622;52167028;	52166029;52168572;	0	Hoxa7	cmpl	cmpl	1;0;	2.39175	2.20618	2.55388	3.27713	3.4688	2.34838	2.63542	3.33662	16.4318	16.7459	18.2889	21.0614	20.8377	19.1214	19.4908	20.4142	-2.81014	3.86777	-16.8909	5.38e-06	0.00153478	5.01567
15415	NM_010460	1318	chr11	+	96147959	96151477	96148041	96150944	2	96147959;96150690;	96148441;96151477;	0	Hoxb7	cmpl	cmpl	0;1;	0.988481	0.565309	0.450572	0.839728	1.37286	0.260756	0.489982	1.06239	6.71541	7.19244	6.22787	8.53003	7.17942	5.82394	5.30179	7.8736	-3.26303	1.32249	-5.83866	0.00144647	0.0308794	-0.962906
15417	NM_008270	1318	chr11	+	96132643	96137907	96132855	96136173	2	96132643;96135937;	96133372;96137907;	0	Hoxb9	cmpl	cmpl	0;1;	4.77771	3.37353	2.52704	4.06334	7.24928	1.58438	1.55948	7.1501	19.1527	17.3696	19.5261	20.2773	22.5463	23.9031	23.8958	22.6729	-3.14068	4.41279	-4.97363	0.00311474	0.0471328	-1.82306
15423	NM_013553	1369	chr15	+	102864825	102867283	102865153	102866423	2	102864825;102866067;	102865592;102867283;	0	Hoxc4	cmpl	cmpl	0;1;	0.101211	0.13914	0	0	0.0337903	0.359409	0.205019	0	7.25688	7.14817	7.93147	8.02645	7.39726	5.53111	5.49315	6.76466	-4.98806	1.10523	-7.9906	0.000297192	0.0125956	0.803177
15424	NM_175730	1369	chr15	+	102844438	102847860	102844512	102845873	2	102844438;102845658;	102844966;102847860;	0	Hoxc5	cmpl	cmpl	0;1;	0.0183792	0	0	0.0325279	0.0245444	0.233094	0.183961	0.0141096	5.33981	5.6988	6.56376	5.41283	6.74796	5.01775	5.21779	5.77483	-5.29376	1.29582	-8.55409	0.000208499	0.0104156	1.19467
15425	NM_010465	1369	chr15	+	102839992	102842312	102840036	102841472	2	102839992;102841164;	102840436;102842312;	0	Hoxc6	cmpl	cmpl	0;1;	0.0945514	0.242638	0	0.111559	0	0.511635	0.330482	0.0483909	27.3921	29.1002	32.7349	29.4565	29.9277	19.9886	20.9603	31.5978	-6.73584	1.84211	-7.20471	0.00050592	0.0175824	0.212099
15426	NM_010466	1369	chr15	+	102820969	102824685	102821210	102823286	2	102820969;102822993;	102821646;102824685;	0	Hoxc8	cmpl	cmpl	0;1;	0.1059	0.0232937	0.0172398	0.0374847	0.0424269	0.526483	0.464367	0	10.1592	9.17951	9.81006	11.4232	11.0174	14.1281	14.0752	11.7335	-5.5586	2.16581	-7.00235	0.000584782	0.0188911	0.0505721
15427	NM_008272	1369	chr15	+	102807462	102814875	102812083	102814570	3	102807462;102811522;102814325;	102807532;102812621;102814875;	0	Hoxc9	cmpl	cmpl	-1;0;1;	0.0583773	0.0321017	0.0237587	0.0516587	0.0974493	0.0592294	0.180857	0	5.19352	5.51072	6.44111	5.63419	6.44999	3.83381	3.67017	6.3957	-4.91189	0.506723	-13.6722	1.7e-05	0.00275364	3.86966
15429	NM_010467	1154	chr2	+	74601036	74603199	74601158	74602446	2	74601036;74602111;	74601810;74603199;	0	Hoxd1	cmpl	cmpl	0;1;	0.350311	0.296363	0.175472	0.88229	0.917646	0.273403	0.231186	0.579236	0	0	0	0	0	0	0.0132355	0	3.24189	-1.9188	6.34171	0.000962243	0.0245837	-0.506152
15430	NM_013554	1153	chr2	+	74529947	74533163	74530036	74532425	2	74529947;74532147;	74530781;74533163;	0	Hoxd10	cmpl	cmpl	0;1;	57.3354	37.8525	45.8966	33.9365	21.4239	27.0636	28.6979	26.8593	7.458	9.38136	8.45938	5.65867	5.23442	10.4071	10.3907	5.92413	1.62518	4.7542	5.49061	0.00194857	0.0369345	-1.29708
15431	NR_073086	1153	chr2	+	74517614	74525073	74525073	74525073	2	74517614;74521959;	74517866;74525073;	0	Hoxd11	unk	unk	-1;-1;	50.8545	39.8113	45.0407	39.5188	25.0139	24.9763	24.6532	27.4601	8.99181	9.62224	9.49545	7.3227	7.24583	9.48518	9.1532	6.60097	1.54055	5.94467	13.3275	1.96e-05	0.00287513	3.72746
15432	NM_008274	1153	chr2	+	74513069	74515762	74513143	74514109	2	74513069;74513870;	74513711;74515762;	0	Hoxd12	cmpl	cmpl	0;1;	24.4738	35.0609	32.5569	28.0176	18.5232	17.1969	18.6487	16.5234	7.7731	11.2696	9.07864	8.5997	8.51358	8.85187	9.0156	7.8451	1.04482	5.00301	14.2313	1.37e-05	0.00262295	4.09142
15433	NM_008275	1153	chr2	+	74506366	74509656	74506366	74508193	2	74506366;74507942;	74507135;74509656;	0	Hoxd13	cmpl	cmpl	0;1;	244.471	296.027	274.177	285.001	180.347	206.562	200.363	204.758	83.3757	85.5198	78.8165	69.3646	64.7422	76.7721	75.9685	67.9625	1.43934	8.20591	15.1927	9.61e-06	0.00244653	4.44898
15434	NM_010468	144	chr2	+	74550049	74586328	74582068	74585136	3	74550049;74581984;74584378;	74550373;74582612;74586328;	0	Hoxd3	cmpl	cmpl	-1;0;1;	1.45235	0.646525	0.661452	1.3158	2.2397	0.377159	0.412042	2.24319	0	0.0119134	0.0134819	0	0.00987249	0.00811057	0	0	4.49627	-1.14581	6.33259	0.000969163	0.0245926	-0.514175
15436	NM_010469	1153	chr2	+	74560034	74567216	74565335	74566644	6	74560034;74560609;74561388;74563519;74564932;74566318;	74560234;74560688;74561424;74564035;74565762;74567216;	0	Hoxd4	cmpl	cmpl	-1;-1;-1;-1;0;1;	4.5097	1.7467	1.81942	2.53321	4.11097	1.14388	1.33639	4.51573	0.0731901	0.135103	0.137601	0.0417436	0.0671746	0.165558	0.0674139	0.0135104	3.93285	0.303167	6.84827	0.000654498	0.0199883	-0.0751577
15437	NM_001290731	1153	chr2	+	74542671	74545989	74544150	74544869	3	74542671;74544027;74544570;	74542781;74544175;74545989;	0	Hoxd8	cmpl	cmpl	-1;0;1;	7.4833	8.17902	6.39385	9.54233	17.7214	9.43171	10.1575	16.5923	0.954252	0.944785	0.960447	0.775147	0.636961	1.51534	1.51817	0.864725	3.35256	3.01787	7.89181	0.000316947	0.0130215	0.731876
15442	NM_152803	1356	chr5	-	101108502	101148735	101109889	101148613	12	101108502;101113998;101117839;101120317;101121201;101121903;101123170;101124505;101127931;101137675;101140347;101148410;	101110049;101114145;101117958;101120432;101121308;101121997;101123218;101124674;101128105;101137801;101140493;101148735;	0	Hpse	cmpl	cmpl	2;2;0;2;0;2;2;1;1;1;2;0;	1.25559	1.98283	1.38889	1.76634	1.83799	0.792115	0.629138	2.07611	7.06031	7.07649	5.78648	6.87699	6.48921	6.29764	6.34102	6.4554	-2.67511	2.97886	-6.61464	0.000779507	0.0221755	-0.270497
15552	NM_001285482	1622	chr4	+	135979438	136000316	135998376	135999501	3	135979438;135979886;135997661;	135979690;135980044;136000316;	0	Htr1d	cmpl	cmpl	-1;-1;0;	0.422825	0.568363	0.79031	0.720609	0.481005	0.309831	0.335883	0.504933	0.175369	0.237391	0.20759	0.144474	0.160955	0.190998	0.130761	0.107906	1.10271	-0.214373	5.20038	0.00252529	0.0424886	-1.58786
15566	NM_008315	107	chr19	-	36033218	36131850	36034846	36131743	3	36033218;36043798;36131195;	36034889;36044554;36131850;	0	Htr7	cmpl	cmpl	2;2;0;	0.325602	0.393907	0.238527	0.547444	0.293505	3.6339	2.2813	0.337449	0.0101284	0.0336529	0.0253891	0.0115533	0.0371836	0.0305475	0.0079963	0.0224354	4.82939	-0.312411	5.15238	0.00263854	0.0434586	-1.63706
15569	NM_010486	159	chr4	-	90917456	91038746	90919930	90975530	7	90917456;90920831;90927451;90930682;90947904;90975301;91038590;	90920261;90920870;90927677;90930836;90948008;90975545;91038746;	0	Elavl2	cmpl	cmpl	2;2;1;0;1;0;-1;	1.91584	2.03439	1.29953	2.1338	5.01407	4.31213	4.07766	4.4546	0.411002	0.523484	0.463623	0.359433	0.46524	0.19627	0.135202	0.477968	4.16149	2.26973	9.5343	0.000117882	0.00786678	1.81954
15957	NM_008331	849	chr19	+	34715378	34724499	34715472	34723347	2	34715378;34721960;	34715477;34724499;	0	Ifit1	cmpl	cmpl	0;2;	7.60808	11.5679	16.9991	25.9368	25.4512	25.6468	27.4323	26.0056	9.33628	15.2288	9.5661	9.98839	8.72097	4.41651	5.2316	8.91192	2.15658	5.03494	8.2144	0.000257516	0.0117197	0.961704
15959	NM_010501	849	chr19	+	34658018	34663472	34658089	34662757	2	34658018;34661550;	34658094;34663472;	0	Ifit3	cmpl	cmpl	0;2;	4.9221	8.06476	13.1027	18.1114	17.7912	24.8678	23.9149	16.8112	9.76464	13.7564	8.81185	10.1582	9.23452	7.00923	7.45012	10.4861	1.48524	4.71767	8.72131	0.000188422	0.00999668	1.3061
16002	NM_001122737	1728	chr7	-	149836672	149843401	149839720	149841715	4	149836672;149840204;149841558;149843292;	149839957;149840353;149841721;149843401;	0	Igf2	cmpl	cmpl	0;1;0;-1;	5.88407	6.34944	9.58793	17.1111	8.67913	16.9261	14.0331	12.5136	74.1095	81.4383	62.5752	80.6275	59.9953	68.3754	77.711	58.2579	-2.41786	7.06242	-9.50521	0.000119802	0.00789246	1.80194
16011	NM_010518	1141	chr1	-	72904638	72921439	72908950	72920713	4	72904638;72909716;72910424;72920379;	72909082;72909836;72910654;72921439;	0	Igfbp5	cmpl	cmpl	0;0;1;0;	1.58566	2.67713	3.63482	5.48371	3.72002	4.95684	5.29037	5.0929	1.2691	1.4174	1.44361	1.21043	1.26757	2.11486	1.70079	1.11621	1.47016	4.02403	6.63458	0.000767817	0.0220153	-0.2536
16145	NM_018738	1027	chr11	+	58013057	58021094	58015180	58020778	3	58013057;58014969;58019545;	58013281;58015219;58021094;	0	Igtp	cmpl	cmpl	-1;0;0;	5.35732	8.9471	13.5262	18.2387	16.9089	12.8968	14.1031	16.5653	10.3075	13.8257	9.30249	9.39905	8.39813	5.36357	5.18962	7.8272	1.23852	4.26605	5.36995	0.00216766	0.0393499	-1.4166
16170	NM_010551	159	chr7	-	90791572	90884000	90792398	90871106	19	90791572;90794337;90794811;90797224;90799390;90800388;90803788;90809307;90811573;90815385;90818601;90821543;90822995;90826496;90829134;90831325;90836594;90870794;90883907;	90792586;90794460;90795070;90797326;90799559;90801472;90803933;90809795;90811661;90815518;90818719;90821760;90823069;90826611;90829245;90831459;90836703;90871207;90884000;	0	Il16	cmpl	cmpl	1;1;0;0;2;1;0;1;0;2;1;0;1;0;0;1;0;0;-1;	0.0905146	0.132731	0.0573037	0.0800973	0.288762	0.525505	0.50332	0.409204	1.65807	2.13438	1.69391	1.91989	1.96398	1.87295	2.03519	1.67009	-2.1576	2.21766	-9.55063	0.00011682	0.00786212	1.8294
16369	NM_010571	1638	chr5	-	138084259	138086942	138084914	138086748	2	138084259;138086318;	138085972;138086942;	0	Irs3	cmpl	cmpl	1;0;	0.601159	0.472254	0.594181	0.436977	0.229375	0.19605	0.19443	0.461505	0.0934999	0.103555	0.0837069	0.0761816	0.0612964	0.0604284	0.0949086	0.059175	1.1994	-1.43313	7.89166	0.000316978	0.0130215	0.731769
16372	NM_010574	1140	chr13	+	72766244	72771644	72766509	72770086	5	72766244;72768018;72768704;72770033;72770711;	72766761;72768424;72769418;72770109;72771644;	0	Irx2	cmpl	cmpl	0;0;1;1;-1;	10.0313	7.40359	9.36908	8.64184	8.92656	8.1864	7.17628	8.76363	3.69255	3.16198	3.54872	2.66449	3.15085	4.37647	4.57313	3.33186	1.01779	3.91451	5.9104	0.00136258	0.0299212	-0.895918
16373	NM_001253822	1304	chr8	-	94322409	94325553	94322789	94325139	4	94322409;94323309;94323557;94324863;	94322875;94323376;94324697;94325553;	0	Irx3	cmpl	cmpl	1;0;0;0;	8.04758	6.02504	7.31097	7.81661	8.49274	6.23689	5.06028	7.46584	2.37783	2.44335	2.63259	2.21509	2.25514	3.13759	3.08709	1.96055	1.20076	3.33934	5.06935	0.00284848	0.0454039	-1.7229
16391	NM_001159417	1013	chr14	+	56222821	56228867	56222969	56227868	10	56222821;56223304;56223888;56224557;56224929;56225154;56225373;56226350;56227521;56227757;	56223080;56223390;56224069;56224741;56225003;56225275;56225445;56226692;56227637;56228867;	0	Irf9	cmpl	cmpl	0;0;2;0;1;0;1;1;1;0;	19.1144	24.3683	28.5949	36.2572	31.9326	27.6318	30.6677	32.6152	19.3704	24.9392	20.523	18.8369	15.2629	13.5109	13.7526	16.7334	1.08788	5.79471	10.7715	6.16e-05	0.0060521	2.52093
16392	NM_021459	1478	chr13	-	117088477	117099896	117089687	117099630	6	117088477;117091818;117093253;117095425;117098481;117099602;	117089804;117091986;117093540;117095685;117098671;117099896;	0	Isl1	cmpl	cmpl	0;0;1;2;1;0;	0.476725	0.305843	0.129347	0.492168	0.809061	0.151151	0.198817	1.18943	0	0	0.0154888	0	0	0.00931784	0	0	3.27551	-1.90675	5.41968	0.00207408	0.03836	-1.3671
16421	NM_013566	1363	chr15	-	102046425	102062366	102046590	102058029	15	102046425;102046902;102047322;102047677;102048204;102048927;102049604;102052519;102052772;102053071;102053761;102054732;102054988;102057828;102062281;	102046698;102047063;102047528;102047897;102048428;102049121;102049751;102052609;102052868;102053230;102054003;102054903;102055190;102058032;102062366;	0	Itgb7	cmpl	cmpl	0;1;2;1;2;0;0;0;0;0;1;1;0;0;-1;	0.375283	0.639741	0.458203	0.431719	0.325759	0.504507	0.581327	0.446558	7.54124	5.62421	6.71586	8.02961	8.5607	8.07155	9.18873	7.7188	-4.14092	2.45499	-20.2908	1.97e-06	0.000866896	5.94982
16492	NM_021275	1402	chr2	+	107130745	107138661	107135079	107137044	2	107130745;107134300;	107131228;107138661;	0	Kcna4	cmpl	cmpl	-1;0;	0.0621494	0.045568	0.0758816	0.155824	0.0829969	0.0472924	0.0641812	0.0795194	0.476869	0.271215	0.363462	0.389592	0.526393	0.23809	0.284909	0.478198	-2.11472	-0.312548	-6.29081	0.00100159	0.0251263	-0.551023
16527	NM_010608	820	chr5	+	30890542	30927643	30890689	30925210	2	30890542;30924263;	30890972;30927643;	0	Kcnk3	cmpl	cmpl	0;1;	1.10623	1.44837	1.82231	1.67813	1.59162	1.59003	1.63827	1.80969	0.204827	0.127039	0.0718825	0.140186	0.127834	0.240929	0.297546	0.099817	2.82009	1.22477	10.0313	9e-05	0.00711435	2.11211
16565	NM_001039472	1638	chr1	+	138027977	138074591	138028298	138070668	35	138027977;138041175;138041706;138044074;138044310;138044783;138045202;138045837;138047707;138048619;138048773;138049334;138049769;138050680;138052673;138054039;138054857;138055820;138056214;138056589;138056880;138057982;138058305;138058540;138059363;138059649;138061594;138063738;138065763;138066565;138067718;138068164;138068735;138069379;138070613;	138028339;138041398;138041889;138044224;138044445;138044954;138045318;138046033;138047897;138048683;138048992;138049416;138049887;138050872;138052873;138054147;138054926;138056053;138056362;138056784;138056982;138058148;138058357;138058598;138059569;138059727;138061708;138063777;138065900;138066746;138067883;138068282;138068906;138069579;138074591;	0	Kif21b	cmpl	cmpl	0;2;0;0;0;0;0;2;0;1;2;2;0;1;1;0;0;0;2;0;0;0;1;2;0;2;2;2;2;1;2;2;0;0;2;	2.46502	2.42662	3.18435	2.8143	1.93252	1.76689	2.48616	1.67273	4.24127	5.31538	5.64623	4.9473	5.31904	4.33622	4.36192	5.00074	-1.18082	4.81671	-7.23221	0.00049619	0.017423	0.233738
16574	NM_008449	120	chr2	+	49474833	49630298	49475181	49614436	26	49474833;49527271;49535684;49544172;49549213;49549519;49550287;49553499;49556020;49556476;49566239;49578496;49583410;49585636;49588223;49590952;49594602;49596852;49597458;49599884;49600205;49604818;49607768;49612858;49614329;49626683;	49475307;49527362;49535758;49544277;49549262;49549575;49550375;49553624;49556125;49556625;49566388;49578669;49583479;49585843;49588370;49591141;49594720;49596929;49597568;49599986;49600266;49604890;49607873;49613075;49614442;49630298;	0	Kif5c	cmpl	cmpl	0;0;1;0;0;1;0;1;0;0;2;1;0;0;0;0;0;1;0;2;2;0;0;0;1;-1;	2.13465	2.38803	1.80919	1.6423	1.16575	1.14989	1.19225	1.06998	0.387913	0.540831	0.314599	0.343579	0.351842	0.38884	0.317065	0.338654	1.70662	2.163	17.9875	3.81e-06	0.00123232	5.34338
16656	NM_010657	23	chr4	+	119487282	119808016	119767093	119806956	9	119487282;119669778;119737471;119766568;119776316;119795476;119800880;119804326;119806185;	119487395;119669857;119737668;119772055;119776459;119795652;119800967;119805234;119808016;	0	Hivep3	cmpl	cmpl	-1;-1;-1;0;0;2;1;1;0;	0.656322	0.452669	0.335023	0.738288	1.41871	1.37695	1.39444	1.31941	0.63324	0.452232	0.498762	0.635492	0.508147	0.610534	0.565506	0.528885	1.31021	3.0118	14.9862	1.04e-05	0.00244653	4.37456
16664	NM_001313957	1348	chr11	-	100064475	100067344	100064625	100066393	8	100064475;100065269;100065421;100065737;100065946;100066261;100066934;100067284;	100064723;100065334;100065642;100065863;100066108;100066418;100067017;100067344;	0	Krt14	cmpl	cmpl	1;2;0;0;0;0;-1;-1;	40.8403	30.5751	14.7456	21.4259	106.879	5.71231	9.10713	82.8834	0.181486	0.180904	0.159228	0.0207019	0.21654	0.0410527	0.0143282	0.160805	7.32735	1.27494	5.87568	0.00140245	0.0304745	-0.928255
16764	NM_001290814	109	chr1	-	38232835	38684089	38236293	38683986	22	38232835;38238104;38238459;38242169;38243780;38248015;38250410;38260655;38261734;38264750;38266397;38275107;38309485;38326554;38376956;38386716;38398565;38463340;38591750;38592255;38593670;38683933;	38236415;38238328;38238509;38242263;38243852;38248152;38250474;38260783;38261936;38264875;38267492;38275300;38309526;38326606;38377008;38386753;38398646;38463388;38592136;38592568;38593791;38684089;	0	Aff3	cmpl	cmpl	1;2;0;2;2;0;2;0;2;0;0;2;0;2;1;0;0;0;1;0;2;0;	3.49449	5.48708	7.5588	10.0852	3.93665	3.44018	3.45317	5.81692	1.10208	1.13955	0.8903	0.893742	0.87716	1.3893	1.30853	1.04897	1.62017	3.90431	8.47557	0.000218783	0.0105844	1.14162
16774	NM_010680	10	chr18	+	12492532	12741521	12492532	12741172	75	12492532;12527960;12560543;12561303;12562483;12565995;12570048;12572247;12577674;12578305;12579645;12588389;12597842;12599603;12606773;12608040;12608319;12608903;12612228;12615218;12618190;12620646;12621193;12623869;12626760;12628361;12630690;12635835;12636044;12638263;12639394;12640451;12649427;12649980;12653774;12656393;12658995;12661442;12665429;12668958;12672152;12674990;12677245;12678367;126…	12492817;12528113;12560661;12561422;12562654;12566087;12570164;12572366;12577765;12578437;12579708;12588524;12597980;12599650;12606873;12608093;12608425;12609003;12612385;12615351;12618333;12620744;12621347;12624030;12626869;12628459;12630826;12635962;12636184;12638379;12639606;12640656;12649572;12650121;12653936;12656492;12659079;12661673;12665543;12669068;12672233;12675097;12677296;12678519;126…	0	Lama3	cmpl	cmpl	0;0;0;1;0;0;2;1;0;1;1;1;1;1;0;1;0;1;2;0;1;0;2;0;2;0;2;0;1;0;2;1;2;0;0;0;0;0;0;0;2;2;1;1;0;0;1;1;0;0;2;0;1;1;1;0;0;2;0;2;0;0;2;0;0;2;2;0;2;0;0;1;0;1;1;	0.0291096	0.16541	0.134268	0.206075	0.103665	0.115677	0.131807	0.148982	0.0513117	0.0768877	0.0718785	0.0447587	0.0664861	0.0432412	0.0476592	0.0601735	1.07062	-0.172591	6.21138	0.00106677	0.0259044	-0.621634
16780	NM_008484	259	chr1	+	195128187	195170072	195129713	195169704	23	195128187;195129681;195130629;195146625;195147246;195149930;195151753;195152082;195154087;195154828;195156233;195156941;195157489;195158316;195160373;195160609;195161042;195161550;195164999;195165582;195166078;195166941;195169567;	195128335;195129741;195130784;195146740;195147320;195150122;195151817;195152267;195154208;195155017;195156389;195157138;195157601;195158695;195160534;195160827;195161240;195161695;195165207;195165724;195166255;195167095;195170072;	0	Lamb3	cmpl	cmpl	-1;0;1;0;1;0;0;1;0;1;1;1;0;1;2;1;0;0;1;2;0;0;1;	1.71107	1.63004	2.47166	1.19425	1.12642	0.464575	0.677704	1.27657	2.58631	1.95945	2.18925	2.06939	1.98155	2.30055	2.27862	2.52406	-1.59142	2.39834	-4.87772	0.00341057	0.0496291	-1.92473
16790	NM_008486	1248	chr7	-	86966688	86987238	86967109	86987137	20	86966688;86970188;86970591;86971477;86971756;86972457;86978472;86980015;86980172;86980854;86981116;86983127;86983298;86983532;86983773;86984048;86984287;86985758;86985971;86986523;	86967262;86970270;86970732;86971645;86971867;86972549;86978620;86980071;86980306;86980928;86981292;86983193;86983364;86983676;86983887;86984203;86984414;86985895;86986114;86987238;	0	Anpep	cmpl	cmpl	0;2;2;2;2;0;2;0;1;2;0;0;0;0;0;1;0;1;2;0;	1.62707	2.93406	3.82998	4.25457	2.16307	3.07855	2.45926	2.93705	9.44767	12.8878	9.17823	10.756	10.5209	7.27491	7.84768	9.53459	-1.71846	3.99483	-8.89615	0.000169802	0.00953054	1.42041
16880	NM_001113386	639	chr15	+	7079571	7135343	7104408	7135074	17	7079571;7080900;7104386;7107155;7109390;7114528;7116882;7119011;7122855;7123390;7125559;7127431;7127903;7128798;7131852;7134716;7135066;	7079826;7081038;7104547;7107267;7109521;7114692;7117057;7119266;7122985;7123560;7125705;7127594;7127974;7129012;7132032;7134818;7135343;	0	Lifr	cmpl	cmpl	-1;-1;0;1;2;1;0;1;1;2;1;0;1;0;1;1;1;	6.33686	6.93724	5.35564	6.32944	5.72273	4.36013	4.6867	6.83676	3.63422	5.22288	3.279	3.40462	2.9418	2.09333	2.15607	3.23547	1.04854	5.13981	5.60705	0.001761	0.03502	-1.18356
16912	NM_013585	846	chr17	-	34319043	34324275	34319168	34324254	6	34319043;34320033;34320559;34321226;34322674;34324194;	34319296;34320175;34320689;34321358;34322742;34324275;	0	Psmb9	cmpl	cmpl	1;0;2;2;0;0;	0.809279	0.684651	1.82417	3.19508	2.20306	2.40011	1.42421	2.77185	1.58789	1.80156	1.45625	1.76711	0.8531	0.788456	0.672681	0.900785	1.25527	0.106611	5.84297	0.00144126	0.0308794	-0.958857
16913	NM_010724	846	chr17	+	34335139	34338399	34335343	34338211	6	34335139;34336177;34336515;34337085;34337655;34338122;	34335490;34336325;34336627;34337215;34337860;34338399;	0	Psmb8	cmpl	cmpl	0;0;1;2;0;1;	0.738475	1.39875	1.87008	2.75916	3.06815	4.7869	3.46111	3.71649	1.40381	2.20497	2.01541	2.06714	1.40556	1.11622	0.926943	1.46999	1.65816	1.37845	7.6176	0.00038034	0.0145382	0.529554
16918	NM_001303121	1520	chr4	+	122673173	122679723	122673312	122677758	3	122673173;122673756;122677147;	122673393;122674261;122679723;	0	Mycl	cmpl	cmpl	0;0;1;	1.57482	1.5362	1.32645	1.38146	1.31671	1.11152	0.972522	0.977698	0.391899	0.443482	0.437803	0.359571	0.555171	0.513906	0.430473	0.54728	1.14901	1.49886	7.2115	0.000503498	0.0175704	0.217447
16956	NM_008509	1129	chr8	+	71404453	71430831	71404651	71428405	10	71404453;71411341;71416493;71418525;71419560;71420497;71423315;71425046;71426182;71428404;	71404739;71411502;71416673;71418637;71419794;71420740;71423436;71425229;71426284;71430831;	0	Lpl	cmpl	cmpl	0;1;0;0;1;1;1;2;2;2;	8.29026	10.1807	5.08371	10.7794	33.4948	4.56396	5.2862	31.2415	0.0539662	0.0170772	0.00966279	0	0.00707581	0.0406911	0.0304329	0	7.76977	1.359	9.12615	0.000148484	0.00879272	1.56746
17150	NM_001161799	1657	chr4	+	140566338	140571899	140568773	140571495	9	140566338;140568740;140569687;140569970;140570103;140570309;140570897;140571129;140571391;	140566397;140568816;140569774;140569997;140570184;140570363;140570985;140571203;140571899;	0	Mfap2	cmpl	cmpl	-1;0;1;1;1;1;1;2;1;	17.5327	18.8949	47.7616	50.5598	17.8252	16.7606	13.0598	31.0453	12.6068	13.3859	10.1676	10.4415	8.17492	7.66653	6.92385	8.55978	1.05413	3.64645	7.01187	0.000580764	0.018845	0.0582644
17263	NR_027651	1430	chr12	+	110779205	110806860	110806860	110806860	9	110779205;110781909;110782236;110783157;110784639;110787688;110787862;110796446;110796849;	110779309;110782015;110782952;110783251;110784752;110787762;110788020;110796530;110806860;	0	Meg3	unk	unk	-1;-1;-1;-1;-1;-1;-1;-1;-1;	10.1388	3.43722	2.64163	3.77316	8.15597	5.63065	6.51402	9.13924	21.3372	22.6367	26.5683	15.5692	16.826	26.6252	26.0218	18.1297	-1.75578	7.31908	-7.46947	0.000420688	0.0153657	0.417482
17268	NM_001193271	11	chr11	-	18780430	18918972	18784026	18918235	13	18780430;18783990;18784389;18785595;18805691;18841661;18888270;18911244;18912812;18913634;18914252;18916135;18918223;	18781925;18784085;18784479;18785654;18805768;18841807;18888382;18911391;18912863;18913685;18914394;18916362;18918972;	0	Meis1	cmpl	cmpl	-1;1;1;2;0;1;0;0;0;0;2;0;0;	0.904059	0.994286	0.902043	0.670977	0.749706	0.754516	0.827048	1.06345	7.96492	8.82152	8.69815	8.88888	8.5009	8.65276	8.80215	7.4451	-3.4355	3.17979	-49.1453	1.47e-08	0.000106834	9.18574
17286	NM_008584	109	chr12	+	37835132	37906115	37835417	37904964	3	37835132;37893902;37904739;	37835931;37894075;37906115;	0	Meox2	cmpl	cmpl	0;1;0;	1.64544	1.36312	1.53067	2.62849	1.34126	1.26836	1.1	1.37803	0.0132945	0.088346	0.0499889	0.0758247	0.0244037	0.150363	0.020992	0.0147244	3.92893	-0.390193	7.97694	0.000299835	0.0126048	0.79337
17389	NR_135158	11	chr4	+	17780039	18045881	18045881	18045881	12	17780039;17780792;17914718;17923340;17938637;17978868;17981513;18020476;18028153;18037574;18039145;18043033;	17780244;17780999;17914867;17923463;17938942;17979030;17981725;18020615;18028283;18037725;18039261;18045881;	0	Mmp16	unk	unk	-1;-1;-1;-1;-1;-1;-1;-1;-1;-1;-1;-1;	2.58248	3.43285	1.92827	3.19397	4.63001	4.75551	4.62791	4.27731	1.98616	2.22779	1.97407	2.28002	2.14222	2.399	2.28218	2.02464	1.0392	4.01476	14.727	1.14e-05	0.00246953	4.27939
17392	NM_010809	641	chr9	+	7445821	7455974	7445897	7455690	10	7445821;7446932;7447267;7447521;7449748;7450065;7451206;7451738;7453615;7455589;	7446008;7447177;7447416;7447647;7449913;7450210;7451340;7451898;7453719;7455974;	0	Mmp3	cmpl	cmpl	0;0;2;1;1;1;2;1;2;1;	0.724754	1.44089	1.56558	1.85003	0.85619	1.64036	1.40832	1.11278	0.450892	0.422556	0.434718	0.197818	0.206916	0.248445	0.177989	0.211279	2.36529	0.0470443	9.50245	0.000119986	0.00789246	1.80026
17533	NM_008625	86	chr2	+	14151040	14253650	14151139	14252802	30	14151040;14159752;14165744;14170433;14178630;14182815;14187976;14191765;14192890;14197913;14201462;14210613;14214145;14215072;14216426;14225737;14226942;14228090;14229513;14230305;14231594;14236860;14238468;14240727;14243399;14246854;14249413;14250046;14251509;14252548;	14151200;14160154;14165918;14170598;14178744;14182962;14188162;14191923;14193001;14198029;14201611;14210813;14214273;14215160;14216571;14225779;14227106;14228158;14229614;14230448;14231709;14237027;14238571;14240960;14243565;14247004;14249527;14250211;14251551;14253650;	0	Mrc1	cmpl	cmpl	0;1;1;1;1;1;1;1;0;0;2;1;0;2;0;1;1;0;2;1;0;1;0;1;0;1;1;1;1;1;	0.00943499	0.0103766	0	0.0166982	0.0251998	0.00957271	0.0269818	0.00724317	0.158485	0.208035	0.14714	0.153999	0.156233	0.106221	0.139026	0.136524	-2.09255	-1.40233	-8.13158	0.000271431	0.0120835	0.903521
17701	NM_010835	876	chr5	-	38211729	38215824	38212496	38215572	2	38211729;38215103;	38212939;38215824;	0	Msx1	cmpl	cmpl	1;0;	86.9947	79.7022	106.28	143.434	90.3594	57.393	45.4396	102.153	12.2373	12.4791	10.2522	10.6213	10.0891	8.75167	8.81896	9.4176	2.74645	5.52863	10.1459	8.48e-05	0.00698285	2.17744
17702	NM_013601	993	chr13	-	53562249	53568149	53563537	53568079	2	53562249;53567700;	53563962;53568149;	0	Msx2	cmpl	cmpl	1;0;	11.0701	14.0127	15.698	15.2589	8.78642	6.51062	4.77856	9.99504	3.14755	2.81443	3.14879	2.93159	3.06112	2.66722	2.81555	3.23022	1.18526	3.22901	5.00952	0.00301169	0.0465261	-1.78536
17857	NR_003520	1330	chr16	-	97668641	97684513	97684513	97684513	9	97668641;97671974;97673081;97676696;97677095;97677828;97678906;97682362;97684305;	97669979;97672232;97673158;97676835;97677250;97677966;97679099;97682553;97684513;	0	Mx1	unk	unk	-1;-1;-1;-1;-1;-1;-1;-1;-1;	0.92761	0.908894	1.05707	1.40291	1.34012	1.73685	1.42284	1.3595	0.577095	1.0459	0.552348	0.335127	0.298537	0.2057	0.207097	0.290529	2.5481	0.902873	14.4912	1.24e-05	0.00249634	4.19094
17858	NR_003508	166	chr16	+	97757687	97782508	97782508	97782508	14	97757687;97760224;97766074;97767218;97767931;97768353;97768944;97772503;97773002;97773530;97777567;97778208;97780126;97781945;	97757780;97760336;97766267;97767356;97768086;97768492;97769143;97772582;97773125;97773673;97777726;97778285;97780375;97782508;	0	Mx2	unk	unk	-1;-1;-1;-1;-1;-1;-1;-1;-1;-1;-1;-1;-1;-1;	0.869374	0.751252	1.41529	1.70349	1.28539	1.97414	1.92385	1.41428	0.618131	0.955599	0.807026	0.381926	0.531868	0.194199	0.284673	0.270993	2.33589	0.902391	6.31253	0.000984577	0.0248225	-0.531843
17863	NM_001198914	744	chr10	-	20844735	20880790	20845978	20880524	16	20844735;20859098;20860372;20861564;20861777;20862767;20864774;20865991;20868137;20868583;20870111;20872241;20872697;20874489;20876145;20880501;	20846095;20859206;20860483;20861690;20861892;20862898;20865131;20866246;20868242;20868664;20870346;20872462;20872790;20874561;20876263;20880790;	0	Myb	cmpl	cmpl	0;0;0;0;2;0;0;0;0;0;2;0;0;0;2;0;	0.23912	0.131492	0.0973181	0.1058	0.133054	0.08087	0.101308	0.152975	0.363645	0.375293	0.362553	0.377096	0.402025	0.255497	0.234897	0.329528	-1.31788	-0.431749	-5.10807	0.00274827	0.0446386	-1.68274
18008	NM_016701	1254	chr3	+	87775014	87784373	87775124	87783952	4	87775014;87776913;87778723;87779342;	87775910;87777038;87778797;87784373;	0	Nes	cmpl	cmpl	0;0;2;1;	32.0168	35.1041	30.6009	18.127	28.6904	19.0883	19.972	23.573	63.2057	49.7597	57.5948	58.1946	69.3987	75.1251	71.6849	67.3231	-1.6929	7.93734	-9.35628	0.000130222	0.00826652	1.71095
18011	NM_021360	118	chr19	+	47253309	47333931	47253956	47332145	6	47253309;47314291;47314839;47327608;47331201;47331906;	47254041;47314533;47315161;47328298;47331348;47333931;	0	Neurl1a	cmpl	cmpl	0;1;0;1;1;1;	2.03567	1.82609	2.48083	2.0731	1.56429	2.55577	2.47713	1.65007	6.62235	6.95843	7.59081	7.72352	7.42223	4.81194	4.94344	7.8518	-1.37313	3.94557	-5.27791	0.00235397	0.0407877	-1.50908
18196	NM_010942	109	chr5	-	38528431	38550706	38529910	38550244	5	38528431;38535947;38546846;38550115;38550629;	38530111;38536058;38546963;38550270;38550706;	0	Nsg1	cmpl	cmpl	0;0;0;0;-1;	15.8029	18.3083	27.6346	32.9685	21.8396	22.2543	18.5955	30.6534	112.624	138.695	103.15	116.988	97.1153	59.2711	66.8513	102.75	-1.79748	6.38224	-8.5705	0.000206422	0.0104075	1.2057
18511	NM_011041	128	chr12	+	57796457	57813809	57796847	57810894	4	57796457;57797560;57800998;57810639;	57796851;57798187;57801141;57813809;	0	Pax9	cmpl	cmpl	0;1;1;0;	0.428354	0.356511	0.282703	0.440523	0.293751	0.416987	0.35315	0.399945	5.40907	6.10248	6.17472	6.75339	6.82205	1.71069	1.84237	6.8444	-2.91905	2.14076	-5.16088	0.00261806	0.0432978	-1.62832
18552	NM_001190483	11	chr19	-	17506803	17912122	17507882	17911642	38	17506803;17510942;17513508;17521964;17526357;17529172;17531153;17536140;17537830;17540595;17543507;17547443;17549301;17552363;17584657;17585865;17589625;17599701;17638271;17639199;17639757;17642758;17646913;17650295;17655625;17660499;17669029;17670150;17692140;17716982;17729177;17749910;17752958;17786404;17789247;17826552;17868118;17911444;	17508265;17511129;17513609;17522182;17526535;17529400;17531390;17536358;17538026;17540673;17543588;17547644;17549438;17552406;17584726;17586072;17589762;17599804;17638387;17639329;17639855;17642843;17647107;17650398;17655769;17660636;17669218;17670268;17692244;17717083;17729390;17750083;17753047;17786481;17789391;17826666;17868223;17912122;	0	Pcsk5	cmpl	cmpl	1;0;1;2;1;1;1;2;1;1;1;1;2;1;1;1;2;1;2;1;2;1;2;1;1;2;2;1;2;0;0;1;2;0;0;0;0;0;	0.523931	0.514682	0.277409	0.720205	1.96318	0.190955	0.254569	1.60106	0	0.00700988	0	0	0	0	0.00749531	0	5.56468	-0.570577	5.94284	0.0013265	0.0296333	-0.865833
18559	NM_001316372	1270	chr11	-	89843857	89864208	89845975	89864156	5	89843857;89848509;89850008;89852384;89864015;	89846070;89848681;89850088;89852502;89864208;	0	Pctp	cmpl	cmpl	1;0;1;0;0;	0.582203	0.426872	0.201047	0.421525	0.695036	0.43855	0.479307	0.555305	2.18421	2.29756	1.81591	2.30371	1.95432	1.75451	1.61178	2.78383	-1.68979	1.50567	-8.49453	0.000216247	0.0105844	1.15447
18591	NM_011057	1194	chr15	-	79826305	79845238	79828009	79844428	7	79826305;79827985;79830758;79832111;79833754;79835898;79844365;	79827687;79828134;79830903;79832317;79833844;79835995;79845238;	0	Pdgfb	cmpl	cmpl	-1;1;0;1;1;0;0;	7.0607	4.67047	5.85825	4.96526	4.21351	3.47806	3.39783	3.92786	1.6446	1.08113	1.50275	1.44027	1.26597	1.69606	1.36542	1.15165	1.35035	2.77416	8.93005	0.000166445	0.00937832	1.44232
18595	NM_011058	1161	chr5	+	75548315	75594229	75558267	75591125	23	75548315;75558255;75559559;75562535;75563861;75566519;75566786;75569413;75570969;75572691;75573669;75573954;75576192;75577023;75577546;75579000;75581538;75581975;75583887;75585044;75585255;75588455;75590977;	75548482;75558316;75559877;75562796;75563992;75566691;75566976;75569529;75571096;75572885;75573764;75574087;75576297;75577134;75577700;75579167;75581654;75582098;75583999;75585144;75585361;75588697;75594229;	0	Pdgfra	cmpl	cmpl	-1;0;1;1;1;0;1;2;1;2;1;0;1;1;1;2;1;0;0;1;2;0;2;	15.2008	23.0741	20.5327	31.0481	17.7337	17.7538	15.7007	23.2933	51.8206	59.2104	49.4038	52.0235	47.9229	50.2076	51.5791	47.7361	-1.54461	7.61857	-18.398	3.37e-06	0.00113947	5.45918
18616	NM_008817	635	chr7	-	6658670	6683130	6660216	6671152	9	6658670;6664561;6665383;6668764;6669823;6670509;6671136;6679200;6682968;	6664442;6664654;6665486;6668868;6669907;6670599;6671267;6679285;6683130;	0	Peg3	cmpl	cmpl	1;1;0;1;1;1;0;-1;-1;	10.9228	10.8133	5.02499	7.73525	15.8664	4.59967	4.89562	13.4968	0.164937	0.130483	0.112223	0.129012	0.108129	0.323348	0.267876	0.130484	4.99254	3.06394	7.86742	0.000322058	0.013151	0.714146
18740	NM_011097	1011	chr13	-	55926414	55932786	55927429	55932301	3	55926414;55929800;55932132;	55927972;55930036;55932786;	0	Pitx1	cmpl	cmpl	0;1;0;	4.48872	3.26859	6.53993	6.20303	4.02365	4.2735	3.1359	3.52463	0.0127515	0.0282457	0.0319646	0.0290909	0.0234068	0.0673032	0.0302017	0	5.76986	0.339325	22.7731	1.04e-06	0.000706896	6.50063
18751	NM_001316672	196	chr7	+	129432638	129777915	129432858	129777411	17	129432638;129434026;129568472;129600728;129601557;129660342;129661558;129671989;129688146;129711647;129725943;129727911;129733558;129738116;129738479;129744203;129777258;	129433031;129434058;129568555;129600840;129601686;129660499;129661693;129672086;129688293;129711821;129726035;129727974;129733697;129738197;129738587;129744344;129777915;	0	Prkcb	cmpl	cmpl	0;2;1;0;1;1;2;2;0;0;0;2;2;0;0;0;0;	0.011366	0.00625018	0	0.0201158	0.0531253	0.0490107	0.0785516	0.0567164	0	0	0	0	0	0	0.00279132	0	2.80548	-2.137	14.097	1.44e-05	0.00262363	4.03911
18772	NM_001313701	1636	chr1	-	137767970	137815784	137772206	137815589	14	137767970;137772174;137773647;137774249;137774698;137776422;137777298;137779057;137780473;137781481;137783309;137786268;137805452;137815387;	137770222;137772281;137773735;137774436;137774852;137776599;137777454;137779172;137780651;137781689;137783454;137786663;137805559;137815784;	0	Pkp1	cmpl	cmpl	-1;0;2;1;0;0;0;2;1;0;2;0;1;0;	2.04139	2.68234	2.66736	2.25331	1.66439	1.55884	1.7821	1.77337	9.6521	8.10645	9.84399	10.4382	11.963	6.62258	6.08463	12.4892	-2.2187	4.08637	-8.01996	0.0002916	0.0125786	0.824209
18779	NM_008867	130	chr2	-	60255599	60391365	60258069	60391187	30	60255599;60258464;60260661;60262315;60263408;60265683;60266562;60270010;60270600;60271389;60279142;60281333;60282187;60285439;60286313;60286890;60290458;60293142;60296306;60317460;60333311;60335616;60340095;60342183;60352962;60353643;60360822;60368423;60372779;60391066;	60258359;60258497;60260838;60262432;60263549;60265852;60266801;60270158;60270731;60271507;60279279;60281437;60282252;60285597;60286349;60287023;60290543;60293288;60296509;60317624;60333424;60335715;60340253;60342378;60353103;60353757;60360996;60368597;60373160;60391365;	0	Pla2r1	cmpl	cmpl	1;1;1;1;1;0;1;0;1;0;1;2;0;1;1;0;2;0;1;2;0;0;1;1;1;1;1;1;1;0;	0.0282201	0.00775912	0.0172277	0.0437014	0.0141323	0.03579	0.0638896	0.0324965	0.430136	0.432645	0.451099	0.380505	0.378669	0.370659	0.391569	0.393759	-3.13297	-0.0919739	-8.12162	0.000273164	0.0120835	0.896482
18792	NM_008873	750	chr14	+	21655883	21662610	21656300	21661672	11	21655883;21656270;21656831;21656999;21657734;21658317;21658553;21658996;21659719;21660167;21661495;	21655956;21656357;21656862;21657107;21657909;21658409;21658776;21659145;21659860;21660316;21662610;	0	Plau	cmpl	cmpl	-1;0;0;1;1;2;1;2;1;1;0;	9.55108	10.4572	10.6156	9.85417	12.9265	15.3831	15.5248	10.5546	54.624	52.2944	54.4706	58.8439	61.4329	34.567	35.5101	63.8929	-1.52994	5.86341	-6.11893	0.00114891	0.0271131	-0.704739
18845	NM_008882	260	chr1	+	196446022	196643062	196469953	196638355	32	196446022;196469879;196475649;196538377;196572323;196575505;196577569;196578246;196580513;196588592;196590675;196593564;196606706;196612760;196614972;196615914;196616304;196619922;196620566;196621016;196623100;196623733;196625703;196625968;196626694;196627236;196631096;196632475;196633695;196636255;196637050;196638259;	196446591;196471141;196475832;196538512;196572424;196575629;196577723;196578343;196580628;196588793;196590772;196593755;196606858;196612878;196615109;196616082;196616398;196620162;196620710;196621251;196623243;196624002;196625770;196626115;196626854;196627340;196631196;196632666;196633865;196636468;196637201;196643062;	0	Plxna2	cmpl	cmpl	-1;0;0;0;0;2;0;1;2;0;0;1;0;2;0;2;2;0;0;0;1;0;2;0;0;1;0;1;0;2;2;0;	0.832087	1.15016	0.643984	1.03809	1.47857	1.82686	1.85945	1.56032	6.01116	6.22215	5.31825	6.01145	6.4232	8.13926	8.00195	6.11254	-2.11736	5.3076	-16.0005	7.24e-06	0.00194909	4.72819
18952	NM_001284398	1251	chr11	+	87391890	87404041	87392036	87403529	11	87391890;87397422;87397900;87398619;87402219;87402469;87402676;87402969;87403157;87403510;87403817;	87392039;87397516;87397987;87398743;87402354;87402587;87402778;87403066;87403320;87403557;87404041;	0	42617	cmpl	cmpl	0;0;1;1;2;2;0;0;1;2;-1;	1.54177	1.81464	2.33378	1.7473	0.93917	0.933078	0.812204	1.22514	0.403868	0.335477	0.126549	0.345515	0.231671	0.444092	0.371994	0.316841	1.30093	0.147091	5.87001	0.0014091	0.0305732	-0.933555
19039	NM_011150	1487	chr11	-	118254065	118263245	118254331	118261093	6	118254065;118257904;118259434;118259693;118261041;118263099;	118255436;118258157;118259566;118259885;118261115;118263245;	0	Lgals3bp	cmpl	cmpl	2;1;1;1;0;-1;	16.918	30.9258	51.4659	70.9632	70.2977	59.6662	61.2433	73.2895	22.4326	29.8525	22.0347	22.1232	18.9766	14.3957	15.2096	19.2958	1.98563	6.11737	13.7735	1.64e-05	0.00272616	3.91065
19085	NM_008923	206	chr5	-	139493257	139605706	139494612	139603717	11	139493257;139496009;139512987;139518388;139526611;139538507;139539209;139582574;139584437;139603540;139605597;	139494785;139496091;139513109;139518449;139526770;139538554;139539271;139582666;139584608;139603739;139605706;	0	Prkar1b	cmpl	cmpl	1;0;1;0;0;1;2;0;0;0;-1;	0.238145	0.48353	0.656083	0.680842	0.415883	0.975777	0.925513	0.562529	2.99734	2.86528	2.69973	3.25002	2.88696	2.09675	2.44736	3.143	-1.71918	1.90533	-5.08463	0.00280845	0.0451121	-1.70703
19091	NM_011160	12	chr19	-	30638976	31738860	30643727	31738771	18	30638976;30646101;30653099;30653247;30659628;30660755;30667337;30669431;30699171;30771372;30798649;30855784;30861383;30969121;31067546;31376775;31660056;31738460;	30643826;30646168;30653162;30653370;30659792;30660897;30667427;30669571;30699268;30771447;30798715;30855879;30861461;30969185;31067652;31376889;31660223;31738860;	0	Prkg1	cmpl	cmpl	0;2;2;2;0;2;2;0;2;2;2;0;0;2;1;1;2;0;	0.258425	0.329093	0.293383	0.463384	0.685682	0.755542	0.602897	0.725694	1.73467	2.27267	1.68101	1.9208	1.51055	2.86156	2.97285	1.50419	-1.76715	3.23247	-6.32141	0.000977719	0.0247184	-0.524016
19132	NM_001163588	1339	chr15	+	98885604	98889409	98885637	98889101	8	98885604;98886534;98886771;98887199;98887688;98887998;98888246;98889035;	98886194;98886595;98886867;98887589;98887909;98888048;98888326;98889409;	0	Prph	cmpl	cmpl	0;2;0;0;0;2;1;0;	10.0351	5.7402	8.86899	24.1644	25.7066	6.89232	7.27064	32.7775	1.47291	1.79815	1.30066	1.14554	1.04461	0.593154	0.581427	1.00104	3.86004	2.42215	6.59661	0.000790258	0.0222271	-0.285814
19223	NM_008968	1859	chr2	-	167028695	167066037	167028823	167065920	10	167028695;167032233;167032681;167033680;167040307;167046708;167049484;167050775;167052961;167065843;	167028968;167032385;167032863;167033849;167040489;167046860;167049628;167050954;167053085;167066037;	0	Ptgis	cmpl	cmpl	2;0;1;0;1;2;2;0;2;0;	19.9727	17.806	11.8255	20.2605	71.8278	5.82923	7.21135	56.4479	0.178273	0.118467	0.0893766	0.122012	0.0818103	0.174745	0.126671	0.0394894	6.43543	1.45358	6.35936	0.000949025	0.0243315	-0.490666
19229	NM_001162366	1094	chr14	-	66772093	66832389	66772890	66832352	30	66772093;66774808;66775126;66775897;66776884;66777220;66777367;66781861;66784100;66785503;66788079;66789074;66789320;66790519;66790895;66791312;66792142;66792674;66793585;66794009;66794460;66795899;66796528;66796872;66797428;66797667;66806279;66808410;66808892;66832148;	66773106;66774889;66775264;66775944;66776909;66777256;66777514;66781987;66784166;66785612;66788284;66789164;66789421;66790635;66790996;66791397;66792240;66792725;66793632;66794049;66794578;66796001;66796603;66797013;66797483;66797730;66806359;66808498;66809071;66832389;	0	Ptk2b	cmpl	cmpl	0;0;0;1;0;0;0;0;0;2;1;1;2;0;1;0;1;1;2;1;0;0;0;0;2;2;0;2;0;0;	4.68916	4.91092	4.83939	4.29257	7.40822	4.63141	4.57075	7.08509	1.90358	1.55123	1.79426	1.59765	1.80394	2.30468	2.46812	1.73979	1.30835	3.79712	5.45743	0.00200615	0.0374852	-1.32975
19273	NM_001083119	198	chr4	-	131324371	131394193	131325412	131394071	31	131324371;131325667;131327081;131327361;131328418;131330121;131332119;131332696;131334937;131335777;131335989;131336744;131343222;131343680;131344289;131349432;131350875;131353767;131354626;131355432;131358442;131358857;131359293;131364126;131374708;131375443;131375876;131376096;131376622;131379746;131393998;	131325475;131325803;131327239;131327487;131328559;131330295;131332269;131332832;131335092;131335894;131336087;131336781;131343299;131343756;131344480;131349590;131350905;131353906;131354663;131355706;131358545;131359059;131359403;131364435;131375002;131375618;131375992;131376178;131376894;131379878;131394193;	0	Ptpru	cmpl	cmpl	0;2;0;0;0;0;0;2;0;0;1;0;1;0;1;2;2;1;0;2;1;0;1;1;1;0;1;0;1;1;0;	0.127626	0.0300779	0.140985	0.121005	0.200872	0.147987	0.160765	0.209952	0.0397001	0.0188442	0.071084	0.0323467	0.0312318	0.0513159	0.0447758	0.04397	1.70975	-0.843177	9.38376	0.000128222	0.00821127	1.72785
19283	NM_001081306	94	chr6	+	22825501	23002916	22825826	23002112	30	22825501;22875829;22909629;22911595;22915161;22915726;22922711;22923011;22936130;22937330;22944517;22949199;22957273;22966138;22972198;22974713;22974944;22977832;22979219;22980589;22983342;22985044;22986884;22992323;22992747;22994246;22995604;22999530;23000396;23001971;	22825884;22875895;22909809;22911747;22915257;22915793;22922869;22923162;22936315;22937457;22944564;22952746;22957418;22966230;22972284;22974734;22975041;22977915;22979354;22980724;22983506;22985180;22987031;22992417;22992821;22994375;22995751;22999673;23000532;23002916;	0	Ptprz1	cmpl	cmpl	0;1;1;1;0;0;1;0;1;0;1;0;1;2;1;0;0;1;0;0;0;2;0;0;1;0;0;0;2;0;	0.72141	0.677132	0.156926	0.46778	1.81468	0.138816	0.198599	1.3941	0	0	0	0	0.00355106	0	0	0	5.15265	-0.943172	5.24633	0.00242207	0.0413744	-1.54106
19288	NM_008987	1088	chr3	+	66023808	66029728	66023983	66029127	3	66023808;66024571;66028513;	66024113;66024973;66029728;	0	Ptx3	cmpl	cmpl	0;1;1;	81.4761	86.1909	98.9155	152.884	163.227	229.548	206.014	170.37	82.0831	66.2134	74.5648	84.7572	90.9882	58.1809	59.3291	91.7569	1.54388	7.80039	6.90211	0.000629092	0.019545	-0.030949
19378	NM_009022	1127	chr9	+	71063595	71144050	71063653	71141485	14	71063595;71100404;71100722;71102840;71109537;71111593;71111839;71129410;71131184;71132660;71132922;71133726;71141412;71143417;	71063770;71100509;71100863;71102970;71109599;71111722;71111953;71129513;71131369;71132825;71133080;71133801;71141501;71144050;	0	Aldh1a2	cmpl	cmpl	0;0;0;0;1;0;0;0;1;0;0;2;2;-1;	11.6795	14.0395	7.19772	14.7479	41.5829	4.6433	5.42944	45.1376	0.0137878	0.0763532	0	0	0	0.0103961	0.0217708	0	7.8451	0.610788	8.80585	0.000179136	0.00975317	1.36165
19395	NM_011242	633	chr19	+	6400582	6415216	6401790	6414850	17	6400582;6401720;6402471;6403023;6403431;6404299;6404653;6404937;6407040;6408170;6408447;6408838;6413084;6413427;6413864;6414791;6414993;	6400651;6401863;6402574;6403086;6403563;6404450;6404827;6405054;6407322;6408248;6408570;6408954;6413226;6413464;6414041;6414854;6415216;	0	Rasgrp2	cmpl	cmpl	-1;0;1;2;2;2;0;0;0;0;0;0;2;0;1;1;-1;	0.411835	0.251632	0.335222	0.182219	0.152773	0.301778	0.261723	0.0878231	0.0142342	0.0315301	0	0.0649471	0.0391928	0.0321982	0.0112378	0	2.10215	-1.82382	7.56803	0.000393316	0.0147743	0.492278
19734	NM_011267	1772	chr1	+	155587482	155592598	155587598	155590985	5	155587482;155587992;155588749;155589092;155590763;	155587642;155588103;155588811;155589259;155592598;	0	Rgs16	cmpl	cmpl	0;2;2;1;0;	0.365302	0.259962	0.0874543	0.133107	0.502187	0.446941	0.460887	0.445404	1.1898	0.769928	0.737252	0.96071	1.32514	1.3608	1.38263	0.799547	-1.4612	0.965606	-18.4867	3.28e-06	0.00113623	5.48372
19883	NM_001289917	1107	chr9	+	68501592	68512774	68501613	68511613	3	68501592;68511151;68511607;	68501779;68511219;68512774;	0	Rora	cmpl	cmpl	0;1;0;	2.6348	2.87089	2.72805	4.37484	2.31403	2.92323	2.71544	3.24823	1.54799	1.75936	1.40037	1.23402	1.09754	1.25316	1.07411	1.16169	1.21218	4.42292	10.9177	5.73e-05	0.00578798	2.59815
20148	NM_001172424	1687	chr4	+	144482729	144517548	144483495	144517122	7	144482729;144483487;144508553;144509287;144509743;144513808;144517037;	144482813;144483612;144508697;144509407;144509982;144513934;144517548;	0	Dhrs3	cmpl	cmpl	-1;0;0;0;0;2;2;	15.0219	14.3408	17.2501	17.3946	24.3116	22.4368	20.0954	28.4446	5.59345	5.29076	5.09469	5.11223	4.89457	4.11273	4.416	4.00177	2.30882	4.17016	19.7048	2.31e-06	0.000960292	5.80511
20230	NM_001163630	122	chr17	-	51875511	51951379	51879222	51948578	11	51875511;51881970;51907216;51914530;51921936;51924853;51942755;51943638;51944521;51948367;51951092;	51879738;51882174;51907372;51914743;51922391;51924965;51942879;51943765;51944698;51948612;51951379;	0	Satb1	cmpl	cmpl	0;0;0;0;1;0;2;1;1;0;-1;	1.01267	1.45518	0.619717	1.85766	3.78069	0.378733	0.58836	3.69984	0	0.00509321	0	0	0.00422068	0	0	0.00509325	6.22826	-0.405366	7.11398	0.000539641	0.0182862	0.140176
20269	NM_018732	135	chr2	-	65295174	65405549	65298613	65374733	27	65295174;65302771;65304978;65306123;65307068;65307982;65310335;65320207;65321099;65322402;65332979;65335426;65336923;65344073;65345203;65346518;65352528;65358879;65359848;65362202;65362660;65363751;65364553;65367446;65368860;65374469;65405322;	65299794;65303042;65305083;65306261;65307122;65308255;65310458;65320381;65321254;65322523;65333453;65335783;65337097;65344312;65345336;65346719;65352819;65359086;65359990;65362266;65362933;65363843;65364682;65367536;65368979;65374783;65405549;	0	Scn3a	cmpl	cmpl	1;0;0;0;0;0;0;0;1;0;0;0;0;1;0;0;0;0;2;1;1;2;2;2;0;0;-1;	0.0209938	0.00577226	0.00427209	0.00464442	0.00700901	0.074551	0.0775483	0.00805841	1.57058	2.08666	2.0299	1.56806	1.57635	3.60932	3.82816	1.42849	-5.87787	1.80238	-7.59313	0.000386683	0.0146386	0.511179
20341	NM_009150	1307	chr3	+	94737004	94748680	94737080	94748490	12	94737004;94740618;94740816;94741129;94741876;94743567;94743969;94746385;94746546;94747760;94747996;94748327;	94737084;94740675;94740929;94741315;94741997;94743750;94744148;94746464;94746668;94747853;94748115;94748680;	0	Selenbp1	cmpl	cmpl	0;1;1;0;0;1;1;0;1;0;0;2;	0.297776	0.753238	0.824095	0.632412	0.338013	0.392759	0.184507	0.571501	1.31532	1.43626	0.975213	1.31018	1.36024	0.921919	0.965307	1.19005	-1.7095	0.0506701	-5.89596	0.001379	0.0300999	-0.909346
20349	NM_011348	86	chr5	+	14025275	14256689	14025909	14252790	17	14025275;14143873;14162187;14164058;14210290;14224286;14225552;14226415;14226634;14230106;14231994;14233624;14236041;14236266;14240569;14240962;14252337;	14026024;14144034;14162247;14164178;14210384;14224406;14225695;14226530;14226704;14230251;14232217;14233716;14236083;14236433;14240637;14241102;14256689;	0	Sema3e	cmpl	cmpl	0;1;0;0;0;1;1;0;1;2;0;1;0;0;2;1;0;	8.8123	11.4532	7.55987	9.37713	13.8046	15.0104	17.0343	12.4467	5.39141	4.52504	4.1685	4.42691	4.66433	5.87993	5.17964	4.9282	1.54763	5.93689	12.9819	2.26e-05	0.00309757	3.58048
20356	NM_009154	12	chr15	+	32174567	32626096	32347140	32619170	23	32174567;32276974;32347066;32389973;32404132;32468419;32478469;32480003;32492245;32498466;32504570;32538977;32548563;32557896;32561008;32570721;32599159;32603071;32608849;32611220;32612061;32616391;32619050;	32175054;32277071;32347264;32390073;32404178;32468482;32478568;32480217;32492531;32498602;32504775;32539185;32548681;32558078;32561152;32570869;32599385;32603290;32609020;32611376;32612109;32616603;32626096;	0	Sema5a	cmpl	cmpl	-1;-1;0;1;2;0;0;0;1;2;0;1;2;0;2;2;0;1;1;1;1;1;0;	0.2321	0.362474	0.24182	0.340943	0.505227	0.824206	0.860662	0.37418	3.4193	5.08564	3.68479	4.15072	3.48549	3.48404	3.21709	3.82865	-2.23941	4.07821	-10.7581	6.2e-05	0.0060521	2.51379
20357	NM_013661	13	chr16	+	35541447	35664344	35622712	35663361	22	35541447;35622662;35628095;35632900;35645468;35645797;35646277;35647129;35649817;35651222;35651565;35658282;35658525;35659735;35660008;35660243;35660565;35661377;35661651;35662375;35662778;35663202;	35541688;35622866;35628195;35632946;35645531;35645896;35646491;35647415;35649953;35651430;35651773;35658400;35658707;35659879;35660156;35660469;35660784;35661548;35661801;35662420;35662984;35664344;	0	Sema5b	cmpl	cmpl	-1;0;1;2;0;0;0;1;2;0;1;2;0;2;2;0;1;1;1;1;1;0;	0	0	0.0179285	0	0	0.0111738	0.0052491	0	0.143882	0.136591	0.0858749	0.164125	0.176075	0.25314	0.265054	0.159358	-3.46265	-1.57303	-14.8752	1.08e-05	0.00244813	4.33405
20358	NM_018744	118	chr18	-	47404907	47528522	47408036	47466109	19	47404907;47430262;47436239;47438769;47440773;47440945;47441448;47442962;47447076;47449629;47450749;47451541;47453673;47457839;47458730;47459737;47463757;47466009;47527891;	47409238;47430427;47436260;47438828;47440854;47441086;47441625;47443118;47447208;47449847;47450838;47451661;47453764;47457941;47458793;47459798;47463875;47466147;47528522;	0	Sema6a	cmpl	cmpl	1;1;1;2;2;2;2;2;2;0;1;1;0;0;0;2;1;0;-1;	3.82717	4.64125	4.52475	5.50501	2.87613	3.18542	3.27027	3.80388	0.851005	0.942528	0.737558	0.671251	0.565022	1.03759	0.889864	0.576551	1.93695	3.46032	8.5686	0.000206662	0.0104075	1.20442
20378	NM_011356	1197	chr2	-	80252126	80287553	80253518	80286997	6	80252126;80258049;80258468;80264755;80278651;80286519;	80253629;80258113;80258673;80264821;80278699;80287553;	0	Frzb	cmpl	cmpl	0;2;1;1;1;0;	1.71833	2.1355	2.47565	4.57691	2.54715	0.932726	0.655203	3.83873	0.213805	0.390719	0.241179	0.182914	0.0392465	0.0886663	0.0928392	0.213121	3.62038	-0.0104585	6.56447	0.000809851	0.0224543	-0.313205
20465	NM_011377	162	chr16	+	94085504	94348638	94086060	94347498	11	94085504;94094544;94097411;94104911;94106502;94109528;94115167;94342752;94344208;94344770;94347103;	94086235;94094627;94097501;94105020;94106588;94109728;94115274;94342900;94344377;94345182;94348638;	0	Sim2	cmpl	cmpl	0;1;0;0;1;0;2;1;2;0;1;	1.4492	1.38333	1.70264	2.17769	1.46975	1.26922	0.853638	1.97319	73.2503	75.41	84.0913	85.5448	86.3402	78.9736	82.6769	83.9455	-6.11324	5.18579	-28.6721	2.92e-07	0.000353583	7.49557
20472	NM_011380	1241	chr17	-	86083607	86087594	86084522	86087292	2	86083607;86086732;	86084853;86087594;	0	Six2	cmpl	cmpl	2;0;	3.66556	3.16752	2.77053	3.13837	4.76799	2.58402	2.32569	5.64631	0.947722	0.820036	0.779523	0.608094	0.77469	0.725757	0.806678	0.738038	1.94832	1.73633	6.71931	0.000720352	0.0212841	-0.182267
20503	NM_011391	1536	chr10	-	124664540	124765591	124665067	124731870	7	124664540;124667647;124670497;124731650;124735677;124739012;124765390;	124665345;124668460;124670641;124731900;124735758;124739137;124765591;	0	Slc16a7	cmpl	cmpl	1;1;1;0;-1;-1;-1;	1.12008	1.23186	1.24938	1.57853	1.1357	1.95718	1.88828	1.43312	0.077426	0.0714608	0.129391	0.147198	0.118437	0.15568	0.163007	0.0857536	3.22159	0.385701	14.0991	1.44e-05	0.00262363	4.03994
20541	NM_001112798	18	chr17	-	81772444	82137727	81788030	82048947	9	81772444;81807406;81827521;81831983;81837084;81841112;81844826;82047148;82137648;	81788407;81807682;81827621;81832114;81837153;81841130;81844933;82048978;82137727;	0	Slc8a1	cmpl	cmpl	1;1;0;1;1;1;2;0;-1;	2.88509	4.42336	3.09261	4.98745	3.91553	2.81566	2.90741	4.4009	0.99587	1.25632	0.861398	0.823916	0.719579	0.742091	0.765164	0.639248	2.09639	4.84993	13.7257	1.67e-05	0.00272616	3.89136
20592	NM_011419	73	chrY	+	234230	280254	234408	279608	26	234230;234992;235870;236229;236921;246890;247128;250467;253083;253288;257844;258116;263449;263687;264152;264412;264679;273318;274255;276261;277041;277347;277669;278673;278884;279266;	234558;235070;235993;236400;237056;247029;247292;250626;253203;253447;258026;258279;263569;263882;264334;264537;264827;273415;274614;276400;277221;277485;278266;278755;279084;280254;	0	Kdm5d	cmpl	cmpl	0;0;0;0;0;0;1;0;0;0;0;2;0;0;0;2;1;2;0;2;0;0;0;0;1;0;	10.5651	10.6614	8.1966	9.64949	9.83475	7.78828	8.06926	10.2511	0.0114113	0.0252771	0.0214538	0.00650837	0.0261835	0.0172085	0.00450459	0.0126386	8.20794	1.44358	27.2609	3.86e-07	0.000379398	7.29048
20617	NM_001042451	130	chr6	-	60681566	60778998	60682122	60777595	6	60681566;60683097;60765610;60768317;60777474;60778717;	60682155;60683181;60765753;60768359;60777621;60778998;	0	Snca	cmpl	cmpl	0;0;1;1;0;-1;	0.238767	0.262597	0.222114	0.241472	0.204981	0.294164	0.178833	0.1833	0.403193	0.352543	0.824516	0.82301	0.740108	0.848031	0.753913	0.987128	-1.59319	-0.505707	-9.78584	0.000102702	0.00746489	1.96951
20618	NM_011430	853	chr14	-	35183459	35187855	35183730	35187766	5	35183459;35184042;35186441;35186856;35187645;	35183751;35184102;35186569;35186898;35187855;	0	Sncg	cmpl	cmpl	0;0;1;1;0;	0.137091	0.0753864	0	0	0	0.139092	0.163353	0.0526218	2.68659	2.40876	3.15349	3.25914	2.70061	2.79742	2.62606	3.49508	-3.87033	-0.894268	-10.6413	6.58e-05	0.00624323	2.45123
20678	NM_001113559	210	chr6	-	143776944	144158088	143781783	144157888	14	143776944;143783715;143789693;143793255;143809903;143822492;143889870;143909316;143971688;143976799;143989788;144064963;144103511;144157850;	143782087;143783932;143789867;143793364;143810049;143822670;143889956;143909440;143971757;143976972;143989875;144065174;144103743;144158088;	0	Sox5	cmpl	cmpl	2;1;1;0;1;0;1;0;0;1;1;0;2;0;	0.588366	0.571843	0.31185	0.441948	0.557319	1.00302	1.02716	0.677526	1.52801	1.90918	1.61108	1.83523	1.75009	2.47115	2.5236	1.44722	-1.39935	3.32937	-5.08043	0.0028194	0.0451881	-1.71139
20706	NM_011452	837	chr13	+	33119282	33132427	33121330	33131829	7	33119282;33121320;33124784;33125395;33127384;33129840;33131418;	33119469;33121498;33124922;33125513;33127527;33129996;33132427;	0	Serpinb9b	cmpl	cmpl	-1;0;0;0;1;0;0;	4.05772	3.11816	0.973921	0.621471	5.41885	2.08487	1.78525	3.87388	39.0802	40.989	49.7931	56.9643	60.3149	22.1337	23.0859	65.2747	-3.49935	4.16879	-5.89213	0.0013834	0.0301506	-0.912916
20720	NM_009255	149	chr1	-	79790895	79855240	79791579	79818110	9	79790895;79793400;79796042;79798030;79799421;79807128;79813302;79817851;79855085;	79791617;79793484;79796129;79798131;79799620;79807326;79813530;79818132;79855240;	0	Serpine2	cmpl	cmpl	1;1;1;2;1;1;1;0;-1;	2.61253	2.47047	7.89	15.8805	6.17891	11.6803	8.60006	12.7835	70.5883	68.5398	43.8081	58.5311	44.153	29.9852	35.3299	47.4937	-2.06877	5.17548	-7.86241	0.000323119	0.0131574	0.710497
20776	NM_146260	1430	chr9	-	110768549	110782587	110769363	110776395	6	110768549;110769951;110773134;110776299;110778131;110781773;	110769461;110770101;110773252;110776530;110778343;110782587;	0	Tmie	cmpl	cmpl	1;1;0;0;-1;-1;	1.46182	1.31334	1.80995	1.47577	0.536159	0.449124	0.264958	0.616434	0.999104	0.922129	1.17197	1.052	0.916987	1.43906	1.63825	0.978882	-1.60944	0.885803	-4.97547	0.00310935	0.0471328	-1.82112
20846	NM_001205314	983	chr1	+	52176281	52218709	52179437	52216141	25	52176281;52176755;52179434;52179957;52183363;52189387;52192446;52193722;52194122;52196037;52197420;52199744;52200929;52201047;52201993;52204137;52204744;52205746;52207462;52208081;52209076;52210687;52211829;52212826;52216126;	52176452;52176916;52179565;52180102;52183462;52189477;52192525;52193814;52194274;52196196;52197513;52199804;52200959;52201141;52202035;52204221;52204843;52205882;52207512;52208176;52209222;52210873;52211905;52212926;52218709;	0	Stat1	cmpl	cmpl	-1;-1;0;2;0;0;0;1;0;2;2;2;2;2;0;0;0;0;1;0;2;1;1;2;0;	9.07764	13.229	14.8617	20.5092	21.0489	14.8655	15.8555	19.9932	9.38333	12.1224	9.67158	9.51344	9.24865	7.12786	7.12282	8.53997	1.137	5.94882	5.97236	0.00129462	0.0293413	-0.838566
21337	NM_009314	1055	chr10	+	61715185	61728738	61715565	61728015	5	61715185;61720905;61723919;61724231;61727798;	61715957;61721100;61724073;61724428;61728738;	0	Tacr2	cmpl	cmpl	0;2;2;0;2;	0.0444422	0.0488776	0.0904366	0.0983185	0.0741875	0.0338182	0.0529559	0.0682359	0.525329	0.367469	0.398524	0.346926	0.63441	0.573307	0.382002	0.704321	-2.66668	-1.01326	-10.4334	7.31e-05	0.00659623	2.33801
21354	NM_001161730	846	chr17	+	34324500	34334170	34324824	34333719	12	34324500;34326122;34326374;34327507;34328273;34329781;34329886;34330072;34330429;34330825;34331788;34333512;	34325350;34326237;34326505;34327713;34328471;34329802;34329910;34330261;34330603;34330988;34331925;34334170;	0	Tap1	cmpl	cmpl	0;1;2;1;0;0;0;0;0;0;1;0;	4.69437	5.46217	10.2726	13.0493	11.357	12.0712	10.3766	13.4752	5.83044	7.16066	6.2732	5.99892	4.74909	4.08504	4.56969	5.08633	1.33423	4.39119	13.3684	1.93e-05	0.00285663	3.74455
21380	NM_001285476	726	chr16	-	18581796	18587062	18582085	18585225	7	18581796;18582816;18582999;18583511;18584176;18585127;18586632;	18582549;18582917;18583067;18583667;18584348;18585229;18587062;	0	Tbx1	cmpl	cmpl	1;2;0;0;2;0;-1;	0.978276	0.424701	0.523873	0.728999	0.945443	0.274259	0.269948	0.751016	0.0160162	0.0177387	0.0401484	0.073078	0.0146998	0.0241528	0	0.0177388	3.13456	-1.7272	6.13275	0.00113618	0.0270321	-0.692257
21386	NM_198052	1501	chr5	+	120120870	120134733	120122024	120133101	8	120120870;120121241;120124034;120125566;120127509;120128689;120130403;120132639;	120121066;120122413;120124302;120125713;120127586;120128841;120131074;120134733;	0	Tbx3	cmpl	cmpl	-1;0;2;0;0;2;1;0;	0.695006	0.787186	1.42695	0.816964	0.720347	1.89443	1.80462	0.708747	9.30595	10.3925	9.46368	9.68765	9.16301	8.29654	8.44753	9.04888	-2.65456	4.05654	-7.06823	0.000557634	0.0185925	0.103601
21387	NM_011536	154	chr11	+	85703564	85729599	85703564	85728247	8	85703564;85704358;85711994;85713251;85724608;85725437;85725607;85727630;	85703765;85704453;85712114;85713399;85724761;85725526;85725843;85729599;	0	Tbx4	cmpl	cmpl	0;0;2;2;0;0;2;1;	3.31215	3.26997	3.42329	3.50352	2.1293	3.15731	3.64194	1.82129	0.191683	0.286602	0.252262	0.251448	0.219911	0.166211	0.0907998	0.222915	4.07069	1.22107	12.0861	3.32e-05	0.00399012	3.17742
21412	NM_011545	756	chr10	-	22537078	22539934	22537542	22539709	2	22537078;22539259;	22537632;22539934;	0	Tcf21	cmpl	cmpl	0;0;	2.12296	1.93073	1.0634	4.44368	12.5943	1.55333	2.10155	11.1264	0.0507984	0	0	0	0	0.0191512	0	0	5.66836	-0.710327	7.02851	0.000573819	0.018845	0.0716862
21418	NM_001122948	896	chr13	-	40810671	40825826	40812483	40825434	7	40810671;40814560;40816637;40818459;40820497;40823710;40825407;	40812772;40814702;40816756;40818691;40820549;40824145;40825826;	0	Tfap2a	cmpl	cmpl	2;1;2;1;0;0;0;	12.2273	10.9578	15.0435	12.6309	6.61863	9.68063	10.2109	7.85505	2.49852	2.21202	1.83506	1.63378	1.76734	2.1779	2.1045	1.73614	2.1056	4.04318	11.5523	4.23e-05	0.00485237	2.92082
21419	NM_001286340	731	chr1	+	19198994	19228926	19199248	19226711	8	19198994;19204031;19209273;19216516;19218522;19221093;19224130;19226688;	19199329;19204490;19209334;19216736;19218641;19221235;19224387;19228926;	0	Tfap2b	cmpl	cmpl	0;0;0;1;2;1;2;1;	23.6523	28.542	28.8187	28.0867	14.742	9.64599	10.5745	18.0155	1.86276	2.24388	2.14217	1.67029	1.49375	3.21451	2.81241	1.47821	2.26486	5.09086	6.78024	0.000688327	0.0206314	-0.131451
21788	NM_011576	153	chr2	-	84273016	84314331	84273252	84298288	9	84273016;84274398;84284166;84284896;84292713;84293956;84298179;84313855;84314099;	84273341;84274578;84284295;84285073;84292752;84294154;84298290;84313956;84314331;	0	Tfpi	cmpl	cmpl	1;1;1;1;1;1;0;-1;-1;	0.252204	0.262775	0.162068	0.223178	0.425436	0.558907	0.341641	0.315898	4.69886	5.33225	4.49209	5.23747	4.89626	3.36241	3.50762	5.67985	-3.0922	2.32874	-13.4194	1.89e-05	0.00285663	3.76581
21813	NM_009371	183	chr9	-	115996812	116084481	115999495	116084155	8	115996812;116002063;116014151;116018621;116038933;116040662;116067388;116084061;	115999675;116002191;116014293;116019421;116039124;116040831;116067463;116084481;	0	Tgfbr2	cmpl	cmpl	0;1;0;1;2;1;1;0;	44.0239	55.8513	48.0575	59.7572	65.9636	63.3528	62.5044	62.0748	202.817	250.876	229.804	257.959	240.85	160.152	164.297	249.08	-1.52858	9.02511	-8.48359	0.000217706	0.0105844	1.14706
21838	NM_009382	919	chr9	+	43851466	43856662	43854064	43855534	4	43851466;43854039;43854696;43855421;	43851559;43854101;43855035;43856662;	0	Thy1	cmpl	cmpl	-1;0;1;1;	1.0411	1.49487	0.58849	0.767734	5.34891	9.56536	9.52461	2.22013	0.521759	0.557946	0.879458	0.861963	0.511901	1.01744	0.767036	0.637658	3.3415	2.11174	10.3565	7.6e-05	0.00676372	2.29549
21912	NM_019634	82	chrX	+	10062241	10173730	10062283	10172473	8	10062241;10156440;10159290;10161167;10162622;10167261;10172404;10172755;	10062364;10156629;10159365;10161263;10162778;10167345;10172480;10173730;	0	Tspan7	cmpl	cmpl	0;0;0;0;0;0;0;-1;	14.5661	20.7169	21.871	27.7316	23.8714	12.7843	13.5886	27.6192	2.95616	2.43607	2.44805	2.58925	1.90569	2.45452	2.37555	2.31916	2.82824	3.42571	10.2568	8e-05	0.00683834	2.23993
21923	NM_011607	133	chr4	-	63620818	63708049	63621466	63681634	26	63620818;63623020;63625631;63626617;63627544;63628250;63631347;63632191;63633711;63636235;63637479;63643684;63654060;63656574;63660946;63661731;63667279;63668381;63668715;63669647;63674101;63674962;63675928;63677864;63681177;63707782;	63621577;63623184;63625793;63626714;63627696;63628383;63631478;63632335;63633831;63636379;63637602;63643957;63654333;63656847;63661219;63662004;63667543;63668471;63668901;63669917;63674258;63675078;63676192;63679274;63681759;63708049;	0	Tnc	cmpl	cmpl	0;1;1;0;1;0;1;1;1;1;1;1;1;1;1;1;1;1;1;1;0;1;1;1;0;-1;	33.9849	45.9805	33.3402	47.9777	72.5082	77.2326	81.5566	73.729	36.8696	31.4612	32.512	30.8028	31.5028	41.4978	37.2793	29.4893	1.08058	8.55747	9.31892	0.000133	0.00836977	1.6879
21930	NM_009398	122	chr2	+	51893632	51912201	51893695	51911491	6	51893632;51899248;51902950;51906362;51907823;51911327;	51893789;51899386;51903112;51906591;51907864;51912201;	0	Tnfaip6	cmpl	cmpl	0;1;1;1;2;1;	1.567	1.68892	1.60712	1.74718	2.59487	1.73296	1.37425	2.6706	5.36183	7.10458	5.96278	5.91601	4.90324	5.99815	5.75707	5.24749	-1.56076	2.37729	-6.28127	0.00100917	0.0251263	-0.559471
21952	NM_021467	1635	chr1	+	137695997	137707566	137699189	137706310	9	137695997;137696549;137699170;137701627;137702075;137704097;137705209;137706202;137707189;	137696073;137696597;137699202;137701671;137702207;137704187;137705386;137706312;137707566;	0	Tnni1	cmpl	cmpl	-1;-1;0;1;0;0;0;0;-1;	0.810732	0.792572	0.586588	0.398569	0.240597	0.205641	0.171741	0.172887	0.504381	0.527591	0.597054	0.479452	0.54008	0.443693	0.530943	0.341385	-1.0564	-1.1757	-7.9958	0.000296192	0.0125899	0.806907
22029	NM_001326601	850	chr2	-	34797269	34817292	34799392	34813600	10	34797269;34800917;34802201;34803660;34804558;34811715;34813478;34814032;34814994;34817043;	34799611;34801066;34802379;34804071;34804624;34811800;34813626;34814131;34815033;34817292;	0	Traf1	cmpl	cmpl	0;1;0;0;0;2;0;-1;-1;-1;	0.170174	0.143968	0.138517	0.0695027	0.0786662	0.139455	0.131023	0.100494	1.57177	1.09139	1.45965	1.24481	1.38279	0.595637	0.662247	1.51533	-2.64326	0.361517	-7.10762	0.0005421	0.0182998	0.135107
22041	NM_133977	1371	chr9	-	103111205	103132616	103111373	103132546	17	103111205;103112824;103114141;103117522;103118143;103119692;103121552;103122131;103123222;103124380;103125264;103125913;103127372;103128290;103129167;103130225;103132503;	103111408;103113008;103114326;103117587;103118273;103119863;103121585;103122222;103123374;103124558;103125443;103125969;103127505;103128467;103129276;103130398;103132616;	0	Trf	cmpl	cmpl	1;0;1;2;1;1;1;0;1;0;1;2;1;1;0;1;0;	3.78681	3.71514	2.64452	8.01572	20.0846	1.58268	1.44597	25.1234	0.133858	0.19273	0.0503318	0.030538	0.0491423	0.020186	0.010568	0.0444764	5.96706	0.103742	5.50719	0.0019205	0.0367347	-1.28081
22063	NM_001311123	1314	chr9	-	95605485	95650777	95607158	95650306	12	95605485;95608619;95609064;95610534;95616501;95617938;95621551;95623513;95626843;95632425;95643615;95650086;	95607386;95608814;95609266;95610710;95616645;95618078;95621888;95623709;95626975;95632628;95643770;95650777;	0	Trpc1	cmpl	cmpl	0;0;2;0;0;1;0;2;2;0;1;0;	4.16848	3.52282	3.62517	3.26161	2.82	2.99391	2.71356	3.06537	0.539141	0.529097	0.581651	0.700624	0.751638	1.11149	1.10453	0.634922	1.53237	2.94469	9.3003	0.00013441	0.00838591	1.67638
22097	NR_002844	2	chrX	+	100626855	100680296	100680296	100680296	4	100626855;100642982;100643543;100676613;	100627040;100643310;100643653;100680296;	0	Tsix	unk	unk	-1;-1;-1;-1;	0.0582621	0.0128153	0.0189694	0.0412454	0.0155611	0.0650237	0.038877	0.0447273	24.9087	25.6526	32.41	18.275	19.5546	33.9497	27.1285	18.5551	-8.91275	2.3612	-23.9507	7.89e-07	0.000579466	6.73089
22152	NM_023279	1545	chr8	+	125935463	125945910	125935505	125945582	4	125935463;125941992;125942839;125944506;	125935562;125942101;125942950;125945910;	0	Tubb3	cmpl	cmpl	0;0;1;1;	11.0077	9.44802	12.6103	9.01928	10.3445	9.18879	10.9095	9.61303	29.1503	26.3459	24.0924	28.3122	25.2412	18.7011	18.9233	26.4264	-1.02754	4.64734	-6.66054	0.0007529	0.0217593	-0.231666
22234	NM_011673	1036	chr4	+	59202421	59235705	59202515	59233265	9	59202421;59220632;59224747;59226030;59226736;59229907;59231366;59232360;59233094;	59202613;59220774;59224850;59226132;59226849;59230086;59231453;59232550;59235705;	0	Ugcg	cmpl	cmpl	0;2;0;1;1;0;2;2;0;	20.7636	22.9694	18.087	15.9264	18.0172	24.9884	21.5292	17.7422	52.9465	47.6711	50.0341	53.6646	52.9704	66.0349	62.4166	56.252	-1.49215	7.05942	-10.4584	7.21e-05	0.00655346	2.35172
22236	NM_013701	1272	chr1	+	90097185	90116577	90097211	90114999	5	90097185;90111618;90112369;90112712;90114701;	90098075;90111750;90112457;90112932;90116577;	0	Ugt1a2	cmpl	cmpl	0;0;0;1;2;	2.34756	3.25314	2.91723	4.23786	7.12698	1.96104	2.2602	5.76707	0.554987	0.895052	0.744417	0.721919	0.455754	0.403783	0.584214	0.636247	2.67717	2.01826	5.0906	0.00279297	0.0449628	-1.70083
22240	NM_001136086	114	chr18	-	43480632	43532926	43483985	43532752	14	43480632;43485378;43487978;43489344;43492525;43493534;43501895;43504759;43513534;43514396;43517887;43520615;43523156;43532719;	43484074;43485541;43488158;43489515;43492667;43493691;43502016;43504828;43513615;43514458;43518052;43520800;43523245;43532926;	0	Dpysl3	cmpl	cmpl	1;0;0;0;2;1;0;0;0;1;1;2;0;0;	40.1881	57.5067	49.6826	41.6982	42.3211	37.3287	39.5526	40.889	66.5546	67.6497	64.1222	68.8833	68.7005	88.2468	84.5797	69.2427	-1.00729	8.42111	-8.33058	0.000239372	0.0111889	1.0424
22268	NM_178924	13	chr16	-	38773296	38800316	38774207	38788156	8	38773296;38776299;38780081;38784306;38784997;38787206;38788087;38800260;	38774258;38776383;38780261;38784429;38785072;38787407;38788175;38800316;	0	Upk1b	cmpl	cmpl	0;0;0;0;0;0;0;-1;	31.2567	27.4822	13.1597	19.4519	110.054	10.2017	12.2751	91.6273	0.141167	0.21498	0	0	0	0.0532207	0.0835882	0	8.19898	1.31374	8.0245	0.000290746	0.0125786	0.827457
22290	NM_001326682	73	chrY	-	433586	582202	434989	581995	27	433586;436024;439207;466312;467478;471314;473290;474100;474249;488390;489211;490597;494349;504532;505565;506407;507346;511170;512933;523216;525778;533648;535897;560939;576153;581598;581849;	435016;436195;439334;466454;467666;471429;473439;474175;474314;488596;489317;490727;495077;504628;505700;506627;507445;511297;513027;523251;525833;533769;535956;560989;576262;581659;582202;	0	Uty	cmpl	cmpl	0;0;2;1;2;1;2;2;0;1;0;2;0;0;0;2;2;1;0;1;0;2;0;1;0;2;0;	5.47732	6.16063	3.75032	4.72005	5.30407	5.04324	5.21672	5.60653	0.0118939	0.00658654	0.00745373	0	0.00545817	0.0179363	0.0234755	0	7.46427	1.04168	31.1481	1.85e-07	0.000314799	7.81535
22361	NM_011704	765	chr10	+	23614493	23625149	23614681	23624460	7	23614493;23617098;23618213;23619199;23620390;23623191;23624283;	23614897;23617229;23618406;23619491;23620749;23623362;23625149;	0	Vnn1	cmpl	cmpl	0;0;2;0;1;0;0;	16.8428	21.7671	14.4364	25.5634	58.9771	8.42842	11.4031	57.2208	0.335929	0.558086	0.599177	0.353715	0.320177	0.350715	0.54063	0.37206	5.39451	2.73786	6.9809	0.000593949	0.0190601	0.0332152
22409	NM_009518	144	chr1	+	74838592	74850749	74838744	74850194	4	74838592;74839936;74847106;74849696;	74838857;74840199;74847486;74850749;	0	Wnt10a	cmpl	cmpl	0;2;1;0;	1.38168	1.43515	2.22846	1.04152	0.990912	1.98594	2.23173	0.923203	44.9689	43.3702	48.2823	55.1994	57.1684	29.2621	30.2999	54.4952	-4.45811	3.95199	-11.0708	5.32e-05	0.00560569	2.67784
22410	NM_011718	1337	chr15	-	98602182	98608581	98602906	98607394	5	98602182;98604554;98606948;98607320;98608288;	98603365;98604928;98607211;98607434;98608581;	0	Wnt10b	cmpl	cmpl	0;1;2;0;-1;	37.1977	18.832	20.228	12.5406	16.2024	16.7673	18.6637	14.2869	35.0843	29.0616	36.9637	31.1464	34.3748	34.4651	36.4191	34.247	-1.02347	5.77518	-13.0151	2.23e-05	0.00309757	3.59483
22420	NM_009526	1155	chr1	+	74818465	74831893	74818719	74831174	4	74818465;74828675;74829133;74830712;	74818796;74828896;74829468;74831893;	0	Wnt6	cmpl	cmpl	0;2;1;0;	0.436729	0.480315	0.849212	0.880283	0.210609	0.516954	0.370057	0.335273	5.22273	6.33611	4.78652	6.16412	5.77709	4.31358	5.68446	6.06866	-3.77252	1.55268	-12.3141	3e-05	0.00369932	3.28318
22431	NM_144783	173	chr2	+	104966685	105013771	104966953	105012501	10	104966685;104973094;104973558;104983241;104984298;105003481;105006974;105009190;105010082;105012379;	104967599;104973217;104973661;104983319;104984349;105003578;105007125;105009280;105010175;105013771;	0	Wt1	cmpl	cmpl	0;1;1;2;2;2;0;1;1;1;	9.50929	8.63794	4.01543	8.80258	28.2262	2.0992	2.25846	24.9278	0.0201912	0.0111813	0	0	0.00926583	0.00761218	0.0159409	0	7.15888	0.418237	6.7763	0.000690344	0.0206492	-0.134719
22445	NM_001110784	1121	chrX	-	70331631	70342434	70332466	70340390	9	70331631;70332616;70334738;70336197;70337112;70338608;70339521;70340299;70342319;	70332523;70332712;70334837;70336297;70337230;70338643;70339591;70340421;70342434;	0	Xlr3a	cmpl	cmpl	0;0;0;2;1;2;1;0;-1;	2.43717	2.04381	1.8598	1.67143	0.854359	0.494549	0.769575	1.73067	0.075812	0.0209913	0.0237551	0.0216195	0.0869762	0.0285815	0.0299266	0	2.99235	-1.21447	9.62711	0.000111993	0.00785657	1.87534
22771	NM_009573	1281	chr9	-	91255182	91260637	91256406	91259855	3	91255182;91257296;91258873;	91256604;91257460;91260637;	0	Zic1	cmpl	cmpl	0;1;0;	5.78139	3.2945	2.73087	7.39569	13.9713	1.61081	1.49914	14.1774	0.00931809	0	0	0.010629	0	0.00702593	0	0	6.99883	-0.0450888	7.69555	0.000360926	0.0141805	0.587739
23805	NM_011789	1193	chr10	+	79764564	79781001	79764582	79778770	14	79764564;79764881;79765058;79767440;79767651;79767929;79768273;79768878;79769873;79770181;79770676;79770958;79771705;79773777;	79764723;79764972;79765239;79767549;79767765;79768007;79768372;79769251;79769969;79770321;79770754;79771075;79771920;79781001;	0	Apc2	cmpl	cmpl	0;0;1;2;0;0;0;0;1;1;0;0;0;2;	0.862612	1.05209	1.92639	1.99152	0.882437	1.6915	1.2308	1.1037	6.22661	7.1401	6.00624	6.15691	6.01794	3.74556	4.40528	5.60468	-1.9063	4.4406	-6.67374	0.000745444	0.0216731	-0.22054
23828	NM_024285	14	chr10	+	45055567	45089514	45059036	45089115	8	45055567;45059025;45062839;45065932;45067590;45073555;45074556;45088996;	45055687;45059262;45062964;45066120;45067699;45073723;45074698;45089514;	0	Bves	cmpl	cmpl	-1;0;1;0;2;0;0;1;	6.15092	4.67011	2.77019	4.19969	13.5722	2.48678	1.9495	10.283	0.291371	0.129083	0.194771	0.221576	0.267423	0.0732323	0.10735	0.064542	4.49722	0.474949	5.41517	0.00208238	0.0384644	-1.37158
23832	NM_011798	1529	chr9	-	123761435	123771246	123764799	123771174	2	123761435;123771158;	123765800;123771246;	0	Xcr1	cmpl	cmpl	1;0;	0.0112677	0.0247846	0.00917161	0	0.0376185	0.0400128	0.0214821	0.00865017	0.371531	0.279501	0.210867	0.399812	0.302391	0.269567	0.387406	0.295031	-2.7368	-0.797965	-13.4162	1.89e-05	0.00285663	3.76448
23880	NM_001278269	79	chr15	+	6529846	6615608	6529947	6613172	17	6529846;6569593;6580071;6582264;6582776;6584795;6588806;6590440;6592556;6593693;6596636;6598853;6601803;6602381;6608531;6610682;6613149;	6531046;6569750;6580118;6582284;6582811;6584916;6588966;6590585;6592579;6593763;6596662;6598920;6601903;6602544;6608565;6610714;6615608;	0	Fyb	cmpl	cmpl	0;1;2;1;0;2;0;1;2;1;2;1;2;0;1;2;1;	0.0803286	0.0662592	0.0899045	0.0266564	0.10057	0.101876	0.119646	0.0385423	0.331084	0.422041	0.40714	0.285029	0.321072	0.259061	0.251526	0.408206	-1.24246	-0.081125	-9.8884	9.72e-05	0.00725248	2.02953
23892	NM_011824	1451	chr2	-	113588831	113598805	113589756	113590311	2	113588831;113598647;	113590312;113598805;	0	Grem1	cmpl	cmpl	0;-1;	7.04107	6.56538	5.9804	5.25547	6.97044	21.1365	21.2447	8.15507	88.4855	74.1869	79.4428	84.5537	92.7147	111.509	121.088	88.4891	-2.87174	6.02751	-6.33012	0.000971048	0.0245926	-0.516351
23937	NM_011839	1243	chr3	-	86349502	86352205	86350533	86351613	1	86349502;	86352205;	0	Mab21l2	cmpl	cmpl	0;	2.07903	2.04154	3.65652	4.15589	2.57811	8.9272	8.44055	3.23487	0	0.025581	0.028949	0	0.0211986	0.269938	0.309995	0	5.08775	1.43592	5.69594	0.00163177	0.0333713	-1.09808
23960	NM_011852	1510	chr5	-	121326150	121337622	121327003	121337571	7	121326150;121327191;121328329;121329108;121331893;121335781;121337388;	121327036;121327218;121328483;121329341;121332078;121336070;121337622;	0	Oas1g	cmpl	cmpl	0;0;2;0;1;0;0;	0.679027	0.666782	1.22385	1.5022	2.54228	2.12833	2.14991	3.18356	0.211222	0.551426	0.302559	0.344198	0.360028	0.318527	0.26205	0.23394	2.72649	0.892519	18.7326	3.05e-06	0.00110953	5.55097
23961	NR_003507	1510	chr5	+	121262643	121274169	121274169	121274169	6	121262643;121264434;121267621;121271202;121272115;121273427;	121262889;121264711;121267806;121271435;121272269;121274169;	0	Oas1b	unk	unk	-1;-1;-1;-1;-1;-1;	3.3869	1.77234	3.15702	4.06059	3.79349	4.61411	4.41326	4.38242	1.59731	2.33371	1.87423	1.43437	1.37245	1.30689	1.55622	1.46799	1.57264	2.19868	15.1019	9.93e-06	0.00244653	4.41642
23962	NM_011854	1465	chr5	+	115346942	115362254	115347673	115361376	6	115346942;115349750;115351248;115354840;115356671;115360899;	115347871;115350039;115351424;115355085;115356813;115362254;	0	Oasl2	cmpl	cmpl	0;0;1;0;2;0;	3.05596	4.57511	7.57958	14.2716	15.4802	13.4006	13.2691	17.8348	4.22048	6.47136	4.85315	4.34872	3.25235	2.16905	2.03538	3.82552	2.51974	4.20325	12.2235	3.12e-05	0.00381724	3.24144
24110	NM_011909	1509	chr6	+	121195923	121220935	121202441	121220535	11	121195923;121202334;121203779;121205281;121211072;121211384;121212119;121212676;121218563;121219115;121220489;	121196080;121202589;121203876;121205427;121211152;121211531;121212212;121212844;121218695;121219165;121220935;	0	Usp18	cmpl	cmpl	-1;0;1;2;1;0;0;0;0;0;2;	1.38825	2.71085	5.5116	9.12582	8.36158	9.75898	9.81713	9.04799	2.34425	3.39676	2.09872	1.99047	1.45595	1.22269	1.61421	1.19083	2.67458	2.71217	21.3906	1.47e-06	0.000773367	6.20565
24113	NM_011912	1223	chr6	+	83661257	83688298	83661290	83687977	3	83661257;83683092;83687533;	83661537;83683280;83688298;	0	Vax2	cmpl	cmpl	0;1;0;	2.27884	2.37201	1.49055	1.94455	4.18449	4.70679	3.95672	4.06123	0.354435	0.252356	0.5077	0.721964	0.487955	0.400871	0.759525	0.532755	2.8689	0.986548	12.9494	2.29e-05	0.00310868	3.56645
24115	NM_011913	661	chr19	-	10059661	10076123	10059875	10071668	12	10059661;10060686;10061140;10063611;10064091;10064963;10066126;10066546;10067255;10067717;10071516;10075947;	10059912;10060861;10061484;10063763;10064172;10065116;10066204;10066701;10067489;10067812;10071704;10076123;	0	Best1	cmpl	cmpl	2;1;2;0;0;0;0;1;1;2;0;-1;	0.120498	0.0530095	0.0784653	0.0426519	0.0804589	0.0489026	0.022973	0.0370021	0.359834	0.415138	0.20671	0.205229	0.192651	0.282623	0.177555	0.249085	-1.55383	-1.71257	-5.36486	0.00217751	0.0393499	-1.42168
24131	NM_001039074	106	chr14	-	35339884	35401793	35342645	35401655	15	35339884;35349750;35355053;35355612;35357158;35365362;35368528;35380042;35380583;35382898;35384903;35386175;35391780;35392361;35401562;	35342735;35349866;35355174;35355793;35357603;35365508;35368714;35380079;35380753;35382913;35385107;35386198;35391856;35392513;35401793;	0	Ldb3	cmpl	cmpl	0;1;0;2;1;2;2;1;2;2;2;0;2;0;0;	0.425426	0.449536	0.400603	0.250976	0.440024	1.14257	0.97409	0.467481	0.0934133	0.143694	0.104072	0.112475	0.100025	0.121304	0.143402	0.126452	2.59255	0.977477	7.10028	0.000544959	0.0183381	0.129243
26900	NM_012008	589	chrY	-	597157	623056	599730	622966	17	597157;600012;600238;601283;601470;602017;602271;602801;603037;603545;606147;615339;615865;616752;619343;620764;622921;	599810;600143;600392;601401;601652;602162;602416;602962;603136;603631;606283;615439;616021;616882;619391;620825;623056;	0	Ddx3y	cmpl	cmpl	1;2;1;0;1;0;2;0;0;1;0;2;2;1;1;0;0;	21.5516	24.202	16.3013	20.5927	23.7554	19.7487	20.4462	26.0586	0.0336375	0.014902	0.0337281	0.0230219	0.0432219	0.076089	0.047802	0.0223532	8.2251	2.51469	42.9854	3.09e-08	0.000149834	8.85167
26903	NM_001077694	153	chr6	+	83958591	84161053	83958908	84160825	55	83958591;83987227;83989499;84008412;84013314;84014464;84014869;84016937;84017447;84018046;84020166;84020872;84022626;84023855;84033709;84033907;84037785;84047701;84048146;84049409;84050147;84051856;84056803;84058040;84061849;84062060;84063278;84063592;84063969;84066041;84079464;84080109;84087211;84090004;84090650;84091916;84099668;84099867;84101877;84102326;84129665;84135951;84136346;84138198;841…	83958996;83987283;83989591;84008518;84013429;84014557;84015081;84017066;84017510;84018097;84020197;84020988;84022753;84023959;84033778;84033951;84037868;84047817;84048260;84049587;84050272;84051963;84056996;84058196;84061981;84062227;84063393;84063698;84064112;84066215;84079558;84080187;84087393;84090145;84090680;84091946;84099770;84100029;84102043;84102403;84129764;84136080;84136502;84138290;841…	0	Dysf	cmpl	cmpl	0;1;0;2;0;1;1;0;0;0;0;1;0;1;0;0;2;1;0;0;1;0;2;0;0;0;2;0;1;0;0;1;1;0;0;0;0;0;0;1;0;0;0;0;2;2;1;0;2;2;0;1;0;2;0;	5.66495	5.59792	5.52985	4.04556	5.271	10.0656	11.027	4.33804	2.05807	1.57015	1.87098	1.56676	1.71867	2.2378	2.15135	1.63375	2.0467	4.86686	6.93606	0.00061366	0.0193376	-0.0032212
26908	NM_012011	587	chrY	+	347054	365037	347059	364694	12	347054;347702;348282;348490;349821;351076;352499;353032;353806;356428;359744;364630;	347128;347766;348410;348612;349916;351235;352634;353127;353951;356598;359917;365037;	0	Eif2s3y	cmpl	cmpl	0;0;1;0;2;1;1;1;0;1;0;2;	38.1923	24.9525	26.4647	20.4791	23.3213	27.024	26.7706	26.3552	0.0529976	0.0195658	0.110709	0.0403025	0.0162139	0.0799215	0.0278943	0	8.30068	1.35699	30.3254	2.14e-07	0.000314799	7.71432
26945	NM_012034	779	chr17	+	25507497	25511387	25507596	25511205	5	25507497;25509421;25510119;25510669;25510902;	25507645;25509593;25510385;25510815;25511387;	0	Tpsg1	cmpl	cmpl	0;1;2;1;0;	2.76232	2.4032	4.3291	3.1376	1.56917	1.58956	1.2773	1.6775	0.0769489	0.255673	0.0964452	0.0877747	0.0470829	0.0967004	0.0202503	0.0852251	3.74114	-0.965095	14.9289	1.06e-05	0.00244653	4.3537
27206	NM_013724	202	chrX	+	135448968	135543629	135449290	135541717	28	135448968;135455577;135492888;135494155;135497821;135499442;135500924;135502206;135504872;135506326;135507341;135509182;135509675;135513198;135515608;135517177;135518380;135519718;135521216;135523233;135524556;135526529;135528694;135530419;135532358;135535320;135538498;135541621;	135449347;135455643;135492945;135494227;135497947;135499553;135501015;135502337;135504927;135506405;135507517;135509246;135510804;135513297;135515676;135517293;135518478;135520074;135521478;135523390;135524628;135526673;135528853;135530520;135532508;135535456;135538638;135543629;	0	Nrk	cmpl	cmpl	0;0;0;0;0;0;0;1;0;1;2;1;2;0;0;2;1;0;2;0;1;1;1;1;0;0;1;0;	0.782801	0.752265	0.754714	1.24419	1.1418	3.11908	2.92325	0.910178	0.283692	0.481777	0.290383	0.26967	0.225659	0.256688	0.272501	0.214707	3.0681	2.32698	7.81364	0.00033367	0.0134051	0.674869
29815	NM_013867	189	chr3	+	122122697	122233100	122129373	122232678	12	122122697;122129362;122157970;122207844;122211043;122214136;122215268;122222180;122226086;122227841;122228204;122232499;	122123101;122129672;122158010;122207973;122211489;122214240;122215921;122222296;122226258;122227953;122228417;122233100;	0	Bcar3	cmpl	cmpl	-1;0;2;0;0;2;1;0;2;0;1;1;	7.14618	6.5885	3.81184	4.77643	8.37577	4.03405	4.51484	8.19408	1.98645	1.77054	1.84953	1.70483	2.04891	1.29809	1.39653	1.89628	1.77566	3.26184	5.18132	0.00256956	0.0429753	-1.60735
29820	NM_001164155	131	chr14	-	61582670	61656824	61585293	61643649	10	61582670;61589665;61590817;61592338;61593426;61615441;61623911;61643005;61643580;61656686;	61585302;61590068;61590920;61592464;61593591;61615527;61624090;61643116;61643673;61656824;	0	Tnfrsf19	cmpl	cmpl	0;2;1;1;1;2;0;0;0;-1;	0.0105035	0.0693107	0.0512973	0.027884	0.0350671	0.0479557	0.0300376	0.0483808	2.17601	2.06264	1.35138	1.9082	1.31945	0.610963	0.691307	1.6646	-3.96626	0.0199666	-12.4093	2.88e-05	0.00360993	3.32668
30785	NM_080285	90	chr6	-	18316476	18464825	18317370	18464735	23	18316476;18324523;18325936;18328366;18330462;18330967;18332745;18338027;18339082;18347332;18347517;18355183;18356455;18358481;18364181;18370765;18373830;18376035;18377438;18383819;18398247;18451948;18464654;	18317616;18324622;18326069;18328430;18330639;18331173;18332924;18338215;18339235;18347432;18347604;18355263;18356551;18358757;18364299;18371017;18373981;18376135;18377642;18385446;18398469;18452056;18464825;	0	Cttnbp2	cmpl	cmpl	0;0;2;1;1;2;0;1;1;0;0;1;1;1;0;0;2;1;1;0;0;0;0;	0.406072	0.297732	0.268556	0.718675	0.355875	0.218875	0.342736	0.532553	0	0.0116583	0	0.0300179	0	0	0.0207761	0	4.11141	-1.163	9.53292	0.000117972	0.00786678	1.81871
30878	NM_013912	931	chrX	-	45378322	45388030	45381475	45387682	3	45378322;45381470;45387615;	45380884;45381642;45388030;	0	Apln	cmpl	cmpl	-1;1;0;	31.4532	36.3096	27.8975	24.5338	27.3642	32.9873	32.9903	25.076	18.1108	11.1985	13.0457	12.5174	13.4106	13.9696	12.8349	13.7567	1.21336	6.00614	12.8755	2.36e-05	0.00312221	3.53431
50706	NM_001198765	998	chr3	+	54165028	54194963	54165064	54194221	22	54165028;54166548;54169825;54171422;54173070;54174119;54174752;54175925;54176691;54177626;54178939;54179958;54180611;54180832;54181086;54181482;54184333;54187309;54188405;54189129;54193260;54194183;	54165189;54166647;54169890;54171580;54173235;54174266;54174894;54176138;54176826;54177775;54179076;54180089;54180742;54180935;54181154;54181528;54184414;54187399;54188495;54189207;54193302;54194963;	0	Postn	cmpl	cmpl	0;2;2;1;0;0;0;1;1;1;0;2;1;0;1;0;1;1;1;1;1;1;	26.0394	51.8501	76.6128	117.557	46.7213	109.239	70.7141	83.0939	33.8398	40.438	31.6678	35.3371	26.7284	17.1366	14.2782	30.1766	1.93207	6.91127	5.13081	0.00269131	0.0440032	-1.65926
50905	NM_019583	820	chr14	-	30809353	30822082	30809809	30821977	11	30809353;30811194;30812429;30813520;30813927;30815552;30816746;30817461;30819208;30820035;30821917;	30810375;30811290;30812529;30813586;30814070;30815600;30816873;30817589;30819349;30820060;30822082;	0	Il17rb	cmpl	cmpl	1;1;0;0;1;1;0;1;1;0;0;	0.608628	0.562271	0.594486	0.624754	0.211325	0.333456	0.336503	0.336412	0.196896	0.117423	0.2278	0.15549	0.083406	0.125621	0.131533	0.134199	1.12471	-1.13301	5.4101	0.00209175	0.0385396	-1.37662
50908	NM_144938	1534	chr6	-	124480361	124492339	124480961	124491373	12	124480361;124482558;124483291;124483913;124484375;124485250;124486349;124487378;124490338;124490806;124491350;124492210;	124481758;124482633;124483420;124483992;124484491;124485404;124486549;124487504;124490516;124491014;124491506;124492339;	0	C1s1	cmpl	cmpl	1;1;1;0;1;0;1;1;0;2;0;-1;	11.8	16.675	23.4649	29.4517	13.9287	14.6839	11.2484	20.2339	9.4222	12.972	7.69385	9.36406	6.52662	4.49448	4.59867	7.48213	1.36414	4.62391	7.06272	0.000559846	0.0186145	0.0991856
52250	NM_178608	141	chr6	+	71657674	71760699	71657963	71757795	7	71657674;71706357;71711358;71723181;71730715;71745140;71757784;	71657995;71706430;71711435;71723302;71730829;71745318;71760699;	0	Reep1	cmpl	cmpl	0;2;0;2;0;0;1;	2.09999	2.62914	1.95659	2.78161	2.20473	3.02846	2.90831	2.17995	1.21609	1.36507	1.08136	1.36843	1.26696	1.109	1.20661	1.07387	1.16356	2.78418	8.60751	0.000201826	0.0102945	1.23049
52331	NM_175096	1294	chr5	+	93032076	93035605	93032134	93034695	2	93032076;93033907;	93032363;93035605;	0	Stbd1	cmpl	cmpl	0;1;	5.53571	5.67118	5.69925	9.68538	18.279	6.45001	7.85517	17.6975	1.68265	2.15971	1.71478	1.61444	1.55879	2.18176	2.02371	1.56754	2.33849	3.11409	5.54832	0.00185287	0.0361062	-1.2406
53416	NM_016866	17	chr2	-	68048503	68310038	68049975	68309934	18	68048503;68058960;68101291;68105095;68145097;68147048;68152420;68152537;68196870;68197042;68204130;68206453;68207052;68228970;68230167;68236480;68248085;68309690;	68050050;68059025;68101360;68105148;68145165;68147111;68152450;68152660;68196936;68197091;68204264;68206555;68207162;68229026;68230309;68236589;68248198;68310038;	0	Stk39	cmpl	cmpl	0;1;1;2;0;0;0;0;0;2;0;0;1;2;1;0;1;0;	5.14579	5.1325	3.34578	3.39124	7.17112	4.35075	4.80213	6.61956	1.53819	1.00087	1.60258	1.56817	1.50882	2.4356	2.17073	1.73557	1.40411	3.41556	5.26536	0.00238075	0.0410632	-1.52177
53972	NM_019867	158	chr1	-	89373403	89406937	89374128	89406774	13	89373403;89375677;89376411;89377161;89377690;89379197;89381173;89382730;89384373;89386158;89399840;89405819;89406667;	89374319;89375782;89376491;89377317;89377854;89379287;89381248;89382860;89384526;89386319;89400148;89405962;89406937;	0	Ngef	cmpl	cmpl	1;1;2;2;0;0;0;2;2;0;1;2;0;	0.311371	0.375061	0.422412	0.209932	0.45542	0.646876	0.692571	0.216272	2.65665	1.58356	1.95392	2.44116	2.88701	2.2118	2.03915	3.0752	-1.95177	2.02948	-9.57282	0.000115395	0.00785657	1.84277
54123	NM_001252600	1717	chr7	-	148449081	148452323	148449123	148451535	9	148449081;148449354;148449557;148450391;148450623;148450973;148451275;148451521;148452288;	148449279;148449473;148449947;148450554;148450682;148451190;148451438;148451943;148452323;	0	Irf7	cmpl	cmpl	0;1;1;0;1;0;2;0;-1;	3.69769	3.94799	8.94156	11.4405	11.2458	13.213	13.6234	10.6503	4.16432	6.47193	4.5249	4.50119	3.483	2.41826	2.89001	3.53355	2.11433	3.506	13.445	1.87e-05	0.00285663	3.77643
54139	NM_016851	2072	chr1	+	194979305	194998229	194983412	194995700	8	194979305;194983409;194987806;194988795;194991959;194993632;194994710;194995475;	194979493;194983586;194988011;194988924;194992118;194994025;194994829;194998229;	0	Irf6	cmpl	cmpl	-1;0;0;1;1;1;1;0;	0.219	0.361284	0.277292	0.258394	0.18685	0.129615	0.133376	0.298888	0.423878	0.519765	0.388969	0.388537	0.430722	0.416632	0.292819	0.335335	-1.23254	0.0818381	-5.85012	0.00143268	0.0308533	-0.952164
54195	NM_001161796	1209	chr3	-	81835925	81878633	81837192	81878496	14	81835925;81838233;81838663;81839201;81841838;81843647;81847041;81848050;81849320;81850434;81862162;81864941;81877919;81878493;	81837203;81838343;81838818;81839342;81842076;81843845;81847175;81848167;81849551;81850632;81862281;81865042;81877993;81878633;	0	Gucy1b3	cmpl	cmpl	1;2;0;0;2;2;0;0;0;0;1;2;0;0;	0.231507	0.305534	0.0753759	0.21852	0.54619	0.391477	0.419302	0.699056	0.0576111	0.021269	0.0120346	0.0109527	0.0440633	0.159278	0.12129	0.0212691	1.95574	-0.357493	5.03678	0.00293603	0.0461432	-1.75683
54396	NM_019440	1027	chr11	+	58028478	58036285	58032986	58034174	2	58028478;58032965;	58028672;58036285;	0	Irgm2	cmpl	cmpl	-1;0;	3.16987	6.3443	7.15941	13.027	12.0989	10.1989	9.87494	12.2551	7.67509	12.3277	7.77148	8.72449	6.71814	4.03221	4.10276	6.70995	1.15242	4.65966	4.90531	0.00332229	0.0489322	-1.89535
54611	NM_018779	207	chr6	+	141197789	141447872	141198110	141447414	16	141197789;141353702;141407576;141408204;141414637;141419462;141425261;141427846;141429636;141432374;141436016;141436279;141437319;141438630;141440652;141447172;	141199064;141353753;141407831;141408359;141414762;141419682;141425347;141428001;141429774;141432486;141436130;141436479;141437523;141438786;141440911;141447872;	0	Pde3a	cmpl	cmpl	0;0;0;0;2;1;2;1;0;0;1;1;0;0;0;1;	0.0357969	0.0787389	0.0582752	0.126708	0.175284	0.139224	0.102371	0.128245	0.920508	0.970174	0.837388	1.14316	1.022	0.498164	0.562635	1.08529	-2.12809	0.44713	-6.50866	0.000845226	0.0230174	-0.361032
54613	NM_018784	1031	chr16	-	58470654	58523425	58470759	58493881	11	58470654;58472423;58473521;58473766;58475962;58484875;58486507;58489016;58493792;58507560;58523188;	58470840;58472576;58473659;58473953;58476058;58484939;58486611;58489094;58493974;58507727;58523425;	0	St3gal6	cmpl	cmpl	0;0;0;2;2;1;2;2;0;-1;-1;	2.2062	1.49049	1.18008	1.89651	4.69296	2.97388	2.83914	3.43576	1.09804	1.25956	1.10591	1.09595	0.935802	1.38974	1.50159	0.781801	1.4165	1.75602	5.24371	0.00242783	0.041391	-1.54373
54725	NM_001310841	118	chr9	+	47338252	47661474	47338455	47658473	12	47338252;47596053;47597779;47605489;47607454;47618126;47621855;47626816;47637459;47644799;47656249;47658354;	47338588;47596200;47597932;47605627;47607613;47618226;47622028;47626900;47637492;47644853;47656381;47661474;	0	Cadm1	cmpl	cmpl	0;1;1;1;1;1;2;1;1;1;1;1;	0.81295	1.09674	0.776415	2.44592	4.47287	1.16574	1.26575	5.3589	0.013487	0.00746873	0	0.00769222	0	0.0406772	0.0159719	0.00746878	5.90248	0.184931	8.51784	0.000213175	0.0105406	1.17024
55948	NM_018754	1600	chr4	-	133156470	133158083	133156937	133157684	1	133156470;	133158083;	0	Sfn	cmpl	cmpl	0;	4.85266	4.65274	7.31748	5.78061	3.90488	4.45008	5.24853	4.01192	2.51583	2.29342	1.8677	2.20752	2.07814	1.98451	1.71122	2.25057	1.21459	2.27114	8.96091	0.000163457	0.00931113	1.46219
55983	NM_018884	169	chr6	-	101099600	101327891	101100505	101327882	10	101099600;101103212;101104187;101105863;101106907;101119127;101122193;101304387;101312132;101327159;	101102062;101103329;101104289;101105926;101107006;101119215;101122441;101304495;101312219;101327891;	0	Pdzrn3	cmpl	cmpl	0;0;0;0;0;2;0;0;0;0;	2.02852	1.94874	1.41243	2.00052	2.57026	1.4878	1.32213	2.17644	21.0663	25.1002	23.2213	24.854	22.5027	29.2348	31.0968	21.8418	-3.97378	4.82334	-13.7351	1.66e-05	0.00272616	3.89517
56089	NM_019511	635	chr11	+	6558535	6577478	6558575	6576741	3	6558535;6574765;6576485;	6558630;6574898;6577478;	0	Ramp3	cmpl	cmpl	0;1;2;	0.657498	0.723117	0.602081	0.400006	0.521342	0.667095	0.568003	0.820228	4.55068	3.45444	4.00539	4.28687	4.90405	2.39031	2.70465	5.04013	-2.31641	0.820537	-8.06356	0.000283521	0.01234	0.855309
56219	NM_019578	1606	chr4	-	133912287	133928462	133913562	133927633	11	133912287;133913892;133914999;133915663;133916446;133918215;133918497;133918997;133920495;133920812;133926872;	133913745;133914061;133915160;133915750;133916536;133918322;133918630;133919117;133920603;133920903;133928462;	0	Extl1	cmpl	cmpl	0;2;0;0;0;1;0;0;0;2;0;	0.0731774	0.093894	0.37724	0.366947	0.179161	0.179427	0.28484	0.280889	0.0682889	0.0840368	0.0285303	0.0778963	0.0417841	0.034327	0.0898563	0.0504225	1.69659	-0.933777	5.28442	0.00234018	0.0406461	-1.50249
56229	NM_001205253	763	chr8	+	23337774	23371804	23353593	23370142	4	23337774;23353468;23362624;23368763;	23337901;23354428;23362783;23371804;	0	Thsd1	cmpl	cmpl	-1;0;1;1;	4.54183	4.93282	5.54997	5.78311	3.494	4.93563	4.62643	3.96496	1.46565	1.38915	1.43957	1.10921	1.25465	1.60986	1.59105	1.16284	1.53794	3.49307	9.52019	0.000118808	0.00788637	1.81101
56325	NM_019875	191	chr5	-	124511865	124545807	124512671	124540185	12	124511865;124521719;124523602;124526030;124527128;124528793;124530041;124531948;124533060;124533614;124539596;124545654;	124512932;124521856;124523762;124526204;124527317;124528922;124530239;124532154;124533191;124533729;124540271;124545807;	0	Abcb9	cmpl	cmpl	0;1;0;0;0;0;0;1;2;1;0;-1;	0.601983	0.711716	1.33524	1.57147	0.582837	0.771097	0.530805	0.958936	0.271521	0.487378	0.434196	0.331081	0.300764	0.261207	0.303068	0.197027	1.05327	0.578461	6.91727	0.000622146	0.0194869	-0.0185531
57246	NM_194263	772	chr9	-	24525255	24578747	24529895	24578289	8	24525255;24532206;24554755;24563169;24570109;24574096;24575123;24578162;	24530236;24532316;24554832;24563328;24570218;24574261;24575373;24578747;	0	Tbx20	cmpl	cmpl	1;2;0;0;2;2;1;0;	0.97555	0.728619	0.47407	0.914813	1.57988	1.19292	1.15549	1.35253	0.167582	0.0953108	0.0965059	0.077497	0.0665118	0.221982	0.250308	0.0953115	2.96379	1.6928	6.06158	0.00120354	0.0280171	-0.756795
57425	NR_033483	1291	chr5	-	92638920	92644434	92644434	92644434	5	92638920;92640123;92641046;92641810;92644319;	92639173;92640159;92641100;92641874;92644434;	0	U90926	unk	unk	-1;-1;-1;-1;-1;	0.288364	0.211429	0.234719	0.0850587	0.962732	2.14553	0.824652	0.664124	6.1594	2.58302	3.67262	2.93317	4.50057	4.4188	4.34349	4.30507	-1.7493	0.378084	-5.35954	0.00218786	0.0393499	-1.427
57738	NM_021301	865	chr16	-	36750249	36785048	36751863	36784878	22	36750249;36752357;36753078;36753781;36754527;36756135;36756310;36757207;36757865;36759311;36760156;36761515;36761649;36761908;36762390;36772149;36772507;36774627;36775683;36781651;36782357;36784740;	36752040;36752462;36753225;36753878;36754638;36756182;36756475;36757342;36757947;36759400;36760189;36761560;36761739;36761995;36762473;36772227;36772598;36774727;36775776;36781793;36782445;36785048;	0	Slc15a2	cmpl	cmpl	0;0;0;2;2;0;0;0;2;0;0;0;0;0;1;1;0;2;2;1;0;0;	2.71573	2.40784	1.77232	1.75739	1.13434	0.443045	0.593026	1.40521	0	0.00824338	0.0279861	0	0	0	0.00587615	0.00824344	5.07152	-1.00398	13.9227	1.54e-05	0.00272616	3.97036
58185	NM_021384	98	chr12	-	27127607	27141317	27130270	27141284	6	27127607;27132016;27133447;27135410;27138882;27140935;	27130435;27132049;27133597;27135640;27139044;27141317;	0	Rsad2	cmpl	cmpl	0;0;0;1;1;0;	0.159076	0.262428	0.140274	0.269806	1.49591	0.739741	1.01725	1.31281	0.313393	0.785536	0.44448	0.178742	0.121109	0.111932	0.143245	0.274026	2.87095	0.574196	10.5522	6.88e-05	0.00640842	2.40297
58198	NM_021390	1283	chr8	-	91551142	91568061	91552276	91566326	4	91551142;91553842;91566250;91567928;	91552717;91557297;91566343;91568061;	0	Sall1	cmpl	cmpl	0;1;0;-1;	8.6012	9.87958	9.58089	8.69259	5.07391	3.4045	4.29522	6.02412	0.932429	1.17084	0.9007	1.02296	0.66501	0.600065	0.581417	0.868272	2.74879	3.09861	16.0297	7.17e-06	0.00194909	4.73793
58226	NM_001163691	97	chr17	-	25511231	25570728	25513050	25570113	35	25511231;25513790;25514115;25514376;25514706;25515725;25517165;25517464;25517748;25518366;25520017;25520398;25520591;25520906;25521211;25521490;25521639;25521923;25522505;25523914;25524423;25524689;25524989;25525506;25526282;25528033;25528765;25530455;25530673;25532282;25534205;25534465;25534678;25569814;25570414;	25513091;25513898;25514284;25514622;25514828;25515800;25517240;25517598;25517858;25518518;25520210;25520488;25520717;25521033;25521396;25521559;25521763;25522024;25522928;25524123;25524514;25524845;25525107;25525692;25526434;25528473;25529555;25530548;25530989;25532442;25534303;25534599;25534790;25570131;25570728;	0	Cacna1h	cmpl	cmpl	1;1;0;0;1;1;1;2;0;1;0;0;0;2;0;0;2;0;0;1;0;0;2;2;0;1;0;0;2;1;2;0;2;0;-1;	14.1598	10.543	15.3725	16.1457	6.96691	6.03863	5.64448	9.10547	0.553899	0.680698	0.732279	0.601533	0.344719	0.291779	0.311502	0.428591	4.25968	3.54621	34.9054	9.82e-08	0.000305482	8.21985
58238	NM_021427	1349	chr7	+	100228388	100230231	100228530	100229785	2	100228388;100229492;	100229491;100230231;	0	Fam181b	cmpl	cmpl	0;1;	0.517552	0.47933	0.620821	0.337464	0.272826	0.38692	0.41546	0.209116	0.0169466	0	0	0.0193308	0.0155537	0.0383337	0	0.0187693	2.75896	-1.83263	10.2913	7.86e-05	0.00683834	2.25923
58861	NM_001281859	1376	chrX	-	103771847	103799018	103773158	103776200	4	103771847;103776187;103777482;103798573;	103774204;103776258;103777569;103799018;	0	Cysltr1	cmpl	cmpl	1;0;-1;-1;	0.774778	0.79653	0.301613	0.938986	2.99155	0.44431	0.714477	2.85758	0.0104785	0	0	0	0	0.0237028	0.0165455	0	4.73231	-0.76377	6.42749	0.000899929	0.0237428	-0.431206
59044	NM_001290749	965	chr11	+	49838832	49918261	49838902	49918055	8	49838832;49866277;49884672;49899242;49900880;49907224;49909277;49918050;	49839149;49866472;49884923;49899314;49900963;49907321;49909482;49918261;	0	Rnf130	cmpl	cmpl	0;1;1;0;0;2;0;1;	1.4869	1.01617	1.5938	1.73271	0.93972	1.22303	1.11408	1.13679	3.05684	3.13684	2.93912	3.1786	2.76367	2.1786	2.08577	2.74054	-1.08655	3.71323	-7.1506	0.000525727	0.0180081	0.169299
59058	NM_021560	90	chr3	+	17954324	17957514	17954787	17955855	1	17954324;	17957514;	0	Bhlhe22	cmpl	cmpl	0;	1.44706	1.3493	1.3315	1.67024	1.05025	2.08259	1.54435	1.48522	0.195709	0.411838	0.380208	0.223243	0.269435	0.4427	0.278121	0.281786	2.14331	1.2143	7.21005	0.000504014	0.0175704	0.216306
59083	NM_001083905	94	chr16	+	22918454	22939841	22929148	22939708	8	22918454;22929147;22929705;22932322;22934305;22935714;22937919;22939348;	22918663;22929382;22929816;22932410;22934469;22935813;22938030;22939841;	0	Fetub	cmpl	cmpl	-1;0;0;0;1;0;0;0;	0.112501	0.123728	0.206037	0.0248882	0.187798	0.142678	0.160863	0.0215915	0.454936	0.445725	0.504409	0.498981	0.546019	0.369413	0.428241	0.290692	-1.22892	-0.820222	-7.32168	0.000465998	0.0165874	0.303656
59095	NM_022004	929	chr9	+	45178267	45204242	45198075	45200787	8	45178267;45198070;45198716;45198859;45199643;45200297;45200758;45203065;	45178571;45198130;45198755;45198934;45199680;45200347;45200808;45204242;	0	Fxyd6	cmpl	cmpl	-1;0;1;1;1;2;1;-1;	0.0279996	0	0	0	0.0186959	0.0426124	0.0266907	0.0214951	0.992907	0.926055	0.851484	0.814675	0.703459	1.11643	1.16897	0.694547	-3.80802	-1.04023	-17.0578	5.1e-06	0.00148341	5.06737
63993	NM_022025	1000	chr17	-	54412914	54438359	54415842	54436461	9	54412914;54417999;54421047;54423486;54426679;54432260;54433138;54436283;54437905;	54416472;54418217;54421201;54423630;54426828;54432416;54433252;54436516;54438359;	0	Slc5a7	cmpl	cmpl	0;1;0;0;1;1;1;0;-1;	0.707103	1.2251	0.961896	1.48288	0.918424	2.26038	2.39149	1.17491	0.0301309	0.0266971	0.015106	0.03437	0.0276544	0.090876	0.0856376	0.0400459	4.48756	0.916521	8.75281	0.000184897	0.00988178	1.32686
64095	NM_001104529	1308	chr1	+	94869695	94882968	94879144	94880068	2	94869695;94879134;	94869858;94882968;	0	Gpr35	cmpl	cmpl	-1;0;	0.0334651	0.0245366	0	0.00987119	0.00744844	0.0226357	0.00531679	0.0342545	0.256776	0.199842	0.165266	0.174157	0.222932	0.366292	0.175328	0.161412	-3.20175	-1.3711	-9.64906	0.000110652	0.00785657	1.88846
64580	NM_022565	192	chr3	+	125107008	125427904	125140701	125427688	14	125107008;125140464;125264340;125273659;125312384;125314422;125386057;125400822;125410999;125412966;125416221;125417467;125425017;125427568;	125107425;125141679;125264428;125273814;125312570;125314551;125386240;125400919;125411123;125413141;125416392;125417577;125425120;125427904;	0	Ndst4	cmpl	cmpl	-1;0;0;1;0;0;0;0;1;2;0;0;2;0;	0.474573	0.537752	0.409699	0.852635	0.211255	0.488795	0.274175	0.364326	0.0536812	0.0297272	0.0112137	0.0510279	0.0574806	0.00674602	0.00706351	0.0297274	3.00094	-1.30129	6.02879	0.00123613	0.0286095	-0.786743
64706	NM_001271472	152	chr15	-	83433012	83555469	83437754	83555336	23	83433012;83438647;83439153;83440583;83442845;83443867;83445299;83447040;83448981;83450485;83451458;83451841;83458381;83459813;83465100;83469133;83482084;83484598;83489455;83507335;83533847;83552279;83555248;	83437907;83438727;83439306;83440781;83443007;83444035;83445461;83447244;83449119;83450602;83451563;83451961;83458504;83459930;83465223;83469250;83482174;83484715;83489581;83507470;83533976;83552411;83555469;	0	Scube1	cmpl	cmpl	0;1;1;1;1;1;1;1;1;1;1;1;1;1;1;1;1;1;1;1;1;1;0;	0.018977	0.00695699	0.0154467	0.016793	0.00844757	0.019254	0.015075	0.0242809	0.669018	0.431505	0.281153	0.33668	0.205881	0.0741833	0.167777	0.204858	-2.63629	-1.09113	-6.70128	0.00073016	0.0214431	-0.197383
65079	NM_022982	723	chr16	+	18127798	18152501	18127973	18152224	2	18127798;18150824;	18127995;18152501;	0	Rtn4r	cmpl	cmpl	0;1;	5.43521	7.12607	14.8414	13.7656	3.66496	2.97459	1.97802	5.77582	1.09938	1.38365	1.2109	0.931033	0.810271	1.06757	1.22302	0.959336	1.41777	1.69913	5.24696	0.0024207	0.0413744	-1.54043
65115	NM_001141922	1399	chr8	+	106694412	106742997	106705630	106741167	7	106694412;106705542;106705910;106734817;106737815;106738913;106740827;	106694904;106705648;106706019;106735069;106737926;106739064;106742997;	0	Bean1	cmpl	cmpl	-1;0;0;1;1;1;2;	0.073983	0.0325467	0.06022	0.078562	0.06916	0.0675566	0.0564197	0.0681555	0.86531	0.795244	0.842258	0.903045	0.692803	0.576102	0.697694	0.907401	-2.94853	-0.278762	-25.7155	5.33e-07	0.000455608	7.04404
66141	NM_025378	1715	chr7	-	148195488	148196643	148195623	148196544	2	148195488;148196295;	148195788;148196643;	0	Ifitm3	cmpl	cmpl	0;0;	201.166	259.138	272.716	328.345	337.099	302.775	311.41	331.634	135.027	173.504	146.174	152.76	137.06	125.93	124.06	135.411	1.30117	7.03405	14.4589	1.26e-05	0.00249634	4.1787
66214	NM_025427	18	chr14	-	79688556	79701442	79688918	79701304	5	79688556;79690050;79691477;79700521;79701255;	79688926;79690113;79691585;79700707;79701442;	0	Rgcc	cmpl	cmpl	1;1;1;1;0;	13.3947	4.10551	4.24498	2.33176	4.06875	5.59761	4.29108	2.31789	10.6898	13.5416	16.095	14.4922	12.5069	12.0002	12.3223	10.0617	-1.39256	2.79972	-10.9354	5.68e-05	0.00577809	2.60744
66425	NM_025557	1905	chr1	-	173103394	173126399	173104513	173126150	3	173103394;173105700;173126141;	173104656;173105755;173126399;	0	Pcp4l1	cmpl	cmpl	1;0;0;	29.8185	31.9885	35.266	43.7522	31.8864	32.4354	31.021	35.0953	19.1654	22.5436	17.4136	17.7697	16.0076	11.3724	11.0001	16.3316	1.33517	4.98263	8.11511	0.000274303	0.0120835	0.89188
66469	NM_025582	220	chr4	-	154270538	154273152	154270679	154273114	7	154270538;154271148;154271457;154271614;154272236;154272584;154273051;	154270706;154271267;154271533;154271678;154272288;154272789;154273152;	0	Fam213b	cmpl	cmpl	0;1;0;2;1;0;0;	0.958763	1.12475	1.66486	1.35747	1.6218	2.07522	2.13254	1.22673	4.29463	4.44821	5.28307	5.57923	4.74458	5.39699	5.49402	4.84462	-1.38055	1.36487	-11.5269	4.29e-05	0.00485237	2.90827
66773	NM_182957	699	chr5	-	15028949	15033007	15029283	15032938	5	15028949;15030172;15030982;15031624;15032799;	15029427;15030353;15031126;15031784;15033007;	0	Gm17019	cmpl	cmpl	0;2;2;1;0;	3.42786	1.88498	2.72042	4.73961	2.05997	1.73895	1.49085	3.25653	0.933002	0.944772	1.73739	0.608152	0.39146	0.200998	0.14732	0.797157	2.61255	-0.215367	8.41492	0.000227134	0.0108614	1.10031
66889	NM_001254761	202	chrX	+	136097878	136207684	136098016	136206407	7	136097878;136176824;136193354;136198124;136199026;136199910;136206273;	136098422;136177072;136193426;136198207;136199123;136200079;136207684;	0	Rnf128	cmpl	cmpl	0;1;0;0;2;0;1;	4.69156	5.00901	2.50453	3.28894	8.75718	9.01007	7.47069	7.77634	0.606496	0.566766	0.534489	0.670204	0.678414	1.65773	1.65345	0.829164	2.74794	3.42048	7.5762	0.000391144	0.0147307	0.498433
67122	NM_025980	776	chr2	+	25036277	25038852	25036630	25036975	1	25036277;	25038852;	0	Nrarp	cmpl	cmpl	0;	3.15666	3.23597	4.01274	2.24158	1.97766	3.38066	2.8605	1.89978	0.630373	0.5102	0.683731	0.649919	0.689824	0.575854	0.679521	0.67132	2.00347	1.80142	9.88634	9.73e-05	0.00725248	2.02834
67198	NM_144882	128	chr1	+	57831704	58005241	57888943	58003307	14	57831704;57856148;57888896;57912307;57936351;57939549;57942546;57957477;57958932;57980209;57994755;57997216;57999864;58002911;	57831868;57856198;57888981;57912368;57936460;57939599;57942793;57957684;57959068;57980268;57994865;57997319;58000085;58005241;	0	Spats2l	cmpl	cmpl	-1;-1;0;2;0;1;0;1;1;2;1;0;1;0;	5.2346	8.1717	9.94525	13.3915	6.76688	7.74627	7.22473	8.94179	2.43088	2.35043	1.87643	2.26232	1.59363	2.42642	2.40049	1.82053	1.77854	3.98847	10.0605	8.87e-05	0.00708227	2.12884
67260	NM_026058	619	chr8	+	4493404	4526079	4515555	4523780	11	4493404;4515554;4516872;4518239;4518602;4519462;4520215;4520553;4521173;4523353;4523603;	4493590;4515728;4516990;4518358;4518660;4519513;4520308;4520682;4521280;4523510;4526079;	0	Cers4	cmpl	cmpl	-1;0;2;0;2;0;0;0;0;2;0;	7.89289	8.34964	8.55126	7.62606	8.66805	8.05668	8.82139	8.43264	2.31479	2.4035	2.37862	2.04829	1.79648	3.59342	3.33253	1.7343	1.60997	4.16536	5.94843	0.0013204	0.0296214	-0.860665
67305	NM_024198	1409	chr4	-	108072821	108079318	108073438	108079282	3	108072821;108075805;108079147;	108073602;108076067;108079318;	0	Gpx7	cmpl	cmpl	1;0;0;	2.4385	3.13642	3.22961	2.74304	5.82302	6.91908	6.20527	4.85456	18.1534	20.0203	16.1139	21.0007	18.4549	12.4664	12.9516	18.0839	-1.17883	3.54196	-6.6782	0.000742943	0.0216731	-0.216783
67313	NM_028872	1638	chr1	-	138110098	138130857	138110902	138130682	10	138110098;138112332;138116299;138116707;138117648;138121912;138122728;138123356;138124090;138130479;	138110995;138113017;138116473;138116918;138117702;138122135;138122845;138123481;138124239;138130857;	0	5730559C18Rik	cmpl	cmpl	0;2;2;1;1;0;0;1;2;0;	1.38219	1.24541	1.40972	1.4589	0.567095	0.498432	0.54767	0.805413	1.44008	1.49169	1.72704	1.51269	1.32172	1.90607	2.06121	1.5376	-1.63817	1.5843	-9.17887	0.000144049	0.00875219	1.60065
67441	NM_026158	621	chr7	-	4796561	4817781	4796871	4803132	6	4796561;4801051;4802356;4802625;4802994;4817662;	4796967;4801169;4802427;4802835;4803135;4817781;	0	Isoc2b	cmpl	cmpl	0;2;0;0;0;-1;	0	0	0.115046	0	0.125833	0.215103	0.247008	0.0723365	0.732761	0.844029	0.955155	0.534945	0.860844	0.817713	1.18016	0.746647	-1.93716	-0.858548	-8.79934	0.000179831	0.00975448	1.35739
67448	NM_026162	88	chr2	+	16277930	16677466	16278752	16672934	14	16277930;16433648;16469743;16486962;16560213;16571735;16582400;16591120;16591449;16624943;16633708;16635296;16650879;16672817;	16278864;16433860;16469890;16487032;16560336;16571854;16582500;16591216;16591531;16625010;16633856;16635335;16651040;16677466;	0	Plxdc2	cmpl	cmpl	0;1;0;0;1;1;0;1;1;2;0;1;1;0;	17.4642	28.7551	27.1138	38.7123	27.6242	35.3466	33.7638	33.041	13.0713	15.5918	12.3563	12.2245	11.1927	17.5264	17.8121	11.2622	1.08348	7.26084	5.24031	0.00243532	0.0414547	-1.54718
67647	NR_028111	1820	chr1	+	161974510	162002913	162002913	162002913	3	161974510;162000830;162001557;	161974884;162000934;162002913;	0	4930523C07Rik	unk	unk	-1;-1;-1;	8.47115	8.58969	7.55448	6.84544	5.11559	3.74015	4.0154	5.40269	1.8822	1.71902	1.7058	1.73742	1.71687	1.3275	1.4677	1.6613	1.50277	3.77448	8.85361	0.000174126	0.00963253	1.3928
67765	NR_015548	1674	chr7	-	142840139	142843997	142843997	142843997	3	142840139;142842526;142843472;	142840941;142842693;142843997;	0	5830432E09Rik	unk	unk	-1;-1;-1;	0.201507	0.147745	0.0273368	0.0891579	0.246676	0.306673	0.17608	0.10313	0.605925	0.578526	0.549944	0.548171	0.63283	0.85073	0.92376	0.578531	-1.53577	-0.432709	-7.2333	0.000495806	0.017423	0.234599
67775	NM_023386	765	chr16	+	23610004	23614308	23610074	23613555	2	23610004;23612966;	23610235;23614308;	0	Rtp4	cmpl	cmpl	0;2;	4.05102	7.19166	9.73645	16.3997	14.0998	15.4697	16.4957	14.8151	5.19929	8.61571	6.31764	5.52331	4.33483	2.96268	3.32146	4.63757	2.12141	3.53793	13.2298	2.04e-05	0.00292578	3.68638
67916	NM_080555	21	chr4	+	104829951	104905372	104830429	104903627	6	104829951;104867407;104881128;104881804;104891932;104903501;	104830568;104867565;104881409;104881862;104892109;104905372;	0	Plpp3	cmpl	cmpl	0;1;0;2;0;0;	36.481	39.6681	35.7909	53.6402	38.4194	54.2242	40.9548	48.3987	25.7465	25.6289	22.3463	22.781	22.1081	20.3956	23.4053	22.1521	1.00895	6.62014	7.02322	0.000576018	0.018845	0.0674187
67971	NM_026481	1408	chr8	-	107991391	107995322	107991735	107992527	4	107991391;107992055;107992339;107995179;	107991924;107992209;107992533;107995322;	0	Tppp3	cmpl	cmpl	0;2;0;-1;	2.59696	1.45502	4.02828	3.16528	1.30871	2.58515	1.56474	1.88082	4.72502	5.36823	4.85237	5.355	4.44858	4.52809	4.13952	4.86183	-1.28206	1.54363	-5.3156	0.00227552	0.0399508	-1.47107
68178	NM_001304362	141	chr9	-	71474313	71619409	71477066	71573874	19	71474313;71478282;71478668;71479537;71480404;71489165;71493298;71498028;71499040;71503099;71503852;71552954;71563129;71564214;71565202;71569402;71571340;71572284;71618838;	71477199;71478446;71478777;71479662;71480488;71489255;71493460;71498199;71499193;71503204;71504059;71553167;71563265;71564363;71565304;71569508;71571435;71573889;71619409;	0	Cgnl1	cmpl	cmpl	2;0;2;0;0;0;0;0;0;0;0;0;2;0;0;2;0;0;-1;	12.3895	14.5796	12.4336	9.0606	8.82854	8.92802	10.0249	8.01485	29.5972	25.6965	27.1811	27.8193	30.4562	26.8658	24.5628	31.0837	-1.55041	6.84292	-13.8831	1.57e-05	0.00272616	3.95456
68214	NM_030051	950	chr19	+	47940034	47960795	47946259	47960679	9	47940034;47944175;47944698;47946143;47946505;47949319;47950885;47959145;47960507;	47940123;47944250;47944813;47946293;47946614;47949542;47950987;47959252;47960795;	0	Gsto2	cmpl	cmpl	-1;-1;-1;0;1;2;0;0;2;	0.323944	0.158344	0.117191	0.0637025	0.144203	0.200855	0.102934	0.248689	0.470249	0.372017	0.533262	0.383149	0.513808	0.523417	0.495013	0.520827	-1.48678	-1.08455	-8.29194	0.000245235	0.0113535	1.01568
68498	NM_026743	1560	chr6	+	127837639	127903049	127862978	127899870	8	127837639;127862967;127873569;127888218;127889111;127893234;127893724;127899810;	127837896;127863062;127873761;127888293;127889216;127893393;127893811;127903049;	0	Tspan11	cmpl	cmpl	-1;0;0;0;0;0;0;0;	0.286103	0.563759	0.82478	0.770075	0.57311	1.49373	1.31251	0.805343	7.54989	9.33111	6.52542	7.88453	7.11995	6.21275	6.66909	7.57337	-2.65019	3.48533	-7.41387	0.000437104	0.0157672	0.3749
68526	NM_001190297	1143	chr2	-	73179562	73224537	73181513	73220334	17	73179562;73186193;73187683;73189905;73191673;73194654;73200481;73201988;73202224;73205537;73206370;73208042;73209021;73211671;73219880;73220851;73224321;	73181814;73186331;73187748;73190001;73191810;73194759;73200692;73202079;73202309;73205655;73206454;73208198;73209187;73212071;73220365;73221015;73224537;	0	Gpr155	cmpl	cmpl	2;2;0;0;1;1;0;2;1;0;0;0;2;1;0;-1;-1;	1.69849	2.04381	2.4316	3.174	1.74787	2.44807	2.45244	1.97121	1.03182	1.03264	0.771274	0.730296	0.753045	1.01234	1.05507	0.805464	1.22594	2.8589	6.62046	0.000776075	0.0221212	-0.265562
68617	NM_001114098	136	chr17	-	66686321	66799090	66689841	66798685	15	66686321;66689823;66692165;66695693;66697582;66703462;66707361;66715683;66717569;66727192;66728468;66735199;66785419;66787506;66797656;	66687494;66689880;66693705;66695725;66697861;66703717;66707529;66715881;66717800;66727351;66729776;66735259;66785578;66787731;66799090;	0	Mtcl1	cmpl	cmpl	-1;0;2;0;0;0;0;0;0;0;0;0;0;0;0;	0.26887	0.265375	0.235687	0.164718	0.20715	0.19935	0.210299	0.142899	2.32895	2.35615	2.64486	2.53429	2.49575	2.07621	2.07234	2.59844	-3.35264	2.3339	-32.3005	1.51e-07	0.00031335	7.94886
68861	NM_001033145	1305	chr9	-	94418282	94438500	94420733	94438294	3	94418282;94424810;94437637;	94421065;94425114;94438500;	0	1190002N15Rik	cmpl	cmpl	1;0;0;	24.5922	29.3377	17.9598	37.6899	58.0748	25.544	21.8261	54.9703	8.42426	8.44625	7.64663	8.47363	7.76813	8.30643	8.68488	8.35003	1.95303	6.00332	5.03675	0.00293612	0.0461432	-1.75687
68895	NM_026864	1711	chr5	+	147656646	147659302	147656792	147659051	4	147656646;147657235;147657415;147658583;	147656916;147657292;147657495;147659302;	0	Rasl11a	cmpl	cmpl	0;1;1;0;	10.6946	5.73392	4.27998	11.5536	21.1254	11.6418	9.43003	20.8332	1.80197	1.35098	1.52885	2.37171	1.93374	1.90218	1.90416	1.65803	2.7514	2.53275	8.86626	0.000172827	0.00963253	1.40102
69137	NM_026955	699	chr9	+	15043488	15063857	15043714	15062695	4	15043488;15061673;15062094;15062651;	15043802;15062000;15062235;15063857;	0	Vstm5	cmpl	cmpl	0;1;1;1;	0.883368	0.555159	0.287614	0.268012	0.25279	0.371308	0.360889	0.426269	1.44458	1.3043	1.49571	1.64782	1.32585	1.13659	1.16529	1.59996	-1.77279	0.420409	-11.7263	3.91e-05	0.00454476	3.0059
69513	NR_015521	743	chr12	-	20810252	20821640	20821640	20821640	2	20810252;20821206;	20811542;20821640;	0	1700030C10Rik	unk	unk	-1;-1;	0.261936	0.160043	0.165828	0.103018	0.1749	0.354346	0.416153	0.268115	2.5168	2.10565	2.2921	2.4165	2.67555	3.11277	3.05913	2.44658	-3.11529	0.80544	-11.1371	5.15e-05	0.00550919	2.71195
69539	NM_001081156	1600	chr4	-	133047014	133054465	133053700	133054372	2	133047014;133053542;	133047745;133054465;	0	Trnp1	cmpl	cmpl	-1;0;	14.6825	14.2128	25.4331	30.1999	15.7793	20.7293	15.5432	18.5609	7.94545	9.76147	8.89411	9.68759	8.95528	7.04399	8.5675	8.6746	1.0782	4.29754	6.98595	0.000591778	0.0190325	0.0373023
69540	NM_133712	974	chr7	+	51036423	51040780	51036904	51040392	6	51036423;51036868;51038105;51038826;51039685;51040239;	51036516;51036995;51038289;51039101;51039819;51040780;	0	Klk10	cmpl	cmpl	-1;0;1;2;1;0;	0.481742	0.692842	0.301633	0.262338	0.371157	0.676763	0.51221	0.227588	1.59075	0.94475	1.24251	1.47268	1.84088	6.43179	6.44327	1.65971	-2.92904	1.0787	-5.51562	0.0019064	0.0366095	-1.27255
69550	NM_198095	1150	chr8	-	74058160	74061336	74058588	74061326	5	74058160;74058570;74059684;74060257;74061026;	74058379;74058691;74059724;74060333;74061336;	0	Bst2	cmpl	cmpl	-1;2;1;0;0;	37.2057	41.207	85.7878	140.737	119.71	106.6	109.99	132.605	37.3283	46.9395	41.5763	41.9292	31.7543	22.4614	24.2907	31.7747	2.11363	5.36958	13.5869	1.76e-05	0.0027821	3.83488
69635	NM_001285917	16	chr13	+	60703307	60864552	60703895	60863757	27	60703307;60703785;60797591;60818038;60819374;60819662;60819797;60820970;60821471;60823134;60824380;60826657;60827176;60827922;60829788;60830737;60832185;60837604;60841415;60849461;60850553;60852491;60853574;60855469;60858709;60861995;60863717;	60703471;60703957;60797813;60818177;60819504;60819711;60819824;60821123;60821517;60823224;60824473;60826777;60827275;60828021;60829887;60830935;60832383;60837703;60841493;60849684;60850742;60852689;60853713;60855590;60858898;60863224;60864552;	0	Dapk1	cmpl	cmpl	-1;0;2;2;0;1;2;2;2;0;0;0;0;0;0;0;0;0;0;0;1;1;1;2;0;0;2;	0.0760232	0.120771	0.0481293	0.186871	0.21997	0.342812	0.20533	0.207511	2.13885	2.85778	2.3185	2.52967	2.29103	1.33138	1.39404	2.06623	-2.63174	1.96078	-9.10761	0.000150082	0.00879736	1.55574
69908	NM_023537	1413	chr4	+	108551674	108615929	108562912	108613418	5	108551674;108562912;108596510;108602006;108613230;	108551823;108563140;108596629;108602131;108615929;	0	Rab3b	cmpl	cmpl	-1;0;0;2;1;	7.49607	8.06135	8.26665	7.74336	10.1317	10.1892	10.6897	8.48118	5.03022	4.42573	4.38384	4.96571	5.19496	4.91297	5.3743	4.73817	1.00411	4.60448	14.1919	1.39e-05	0.00262363	4.07616
70005	NR_040355	212	chr4	+	146514185	146556724	146556724	146556724	5	146514185;146539449;146549955;146550855;146552433;	146514228;146539495;146550013;146550982;146556724;	0	Znf41-ps	unk	unk	-1;-1;-1;-1;-1;	6.56181	5.81445	4.2049	4.70754	4.56493	9.02733	8.44487	5.06276	1.5112	1.52983	1.30273	1.00621	0.884916	2.29439	1.86791	1.27992	2.16443	3.92916	5.01302	0.00300185	0.046492	-1.78169
70415	NM_001313744	14	chrX	+	48194547	48246275	48194970	48243121	12	48194547;48194855;48223432;48232665;48238765;48238963;48239827;48241037;48242192;48242865;48242992;48244476;	48194723;48195012;48223663;48232722;48238874;48239121;48240013;48241186;48242286;48242928;48243146;48246275;	0	Stk26	cmpl	cmpl	-1;0;0;0;0;1;0;0;2;0;0;-1;	10.9744	12.169	4.6196	9.75135	32.6085	4.00174	4.85043	31.8509	0.0187312	0.0207457	0.0117386	0.0106833	0.0343834	0.0706177	0	0	7.41756	1.1383	7.67097	0.000366918	0.0142404	0.569456
70546	NM_178395	112	chr8	+	41509168	41570196	41509396	41560129	13	41509168;41531131;41532404;41539851;41541384;41542016;41547441;41549511;41552782;41553264;41558266;41560088;41569059;	41509523;41531158;41532499;41539972;41541454;41542049;41547562;41549644;41552909;41553357;41558379;41560161;41570196;	0	Zdhhc2	cmpl	cmpl	0;1;1;0;1;2;2;0;1;2;2;1;-1;	7.47206	8.81423	7.2919	7.07424	5.68667	7.68302	5.83033	6.50725	3.03659	3.28012	3.72765	2.56578	2.47734	3.1282	3.39381	2.74037	1.08852	3.45073	6.57012	0.000806366	0.0224543	-0.308382
70727	NM_001316749	185	chr6	+	117961554	118041564	118030381	118039858	13	117961554;118030375;118033031;118034438;118035281;118035790;118036234;118037044;118037224;118038126;118039120;118039452;118039833;	117961581;118030579;118033154;118034576;118035503;118035865;118036327;118037147;118037304;118038318;118039244;118039525;118041564;	0	Rasgef1a	cmpl	cmpl	-1;0;0;0;0;0;0;0;1;0;0;1;2;	0.0615082	0.152205	0.112648	0.0408219	0.0308027	0.0468045	0.0806203	0	0.277429	0.349648	0.371702	0.218249	0.298528	0.28853	0.392742	0.360246	-2.22732	-0.933418	-8.67036	0.00019429	0.0100726	1.27237
70747	NM_027533	1367	chr3	+	102538692	102576233	102538919	102572865	8	102538692;102553680;102561215;102562079;102563232;102564819;102569107;102572799;	102538988;102553783;102561313;102562154;102563331;102564891;102569191;102576233;	0	Tspan2	cmpl	cmpl	0;0;1;0;0;0;0;0;	5.41783	6.67963	4.76574	4.38713	5.02316	5.64863	5.13167	4.60959	2.08247	2.11621	1.86564	1.8775	1.70113	1.74827	1.64975	1.72786	1.62483	3.71556	22.0052	1.26e-06	0.000767363	6.34027
71093	NM_153778	1135	chr6	-	72156171	72185571	72157143	72185158	3	72156171;72173735;72184387;	72157149;72173927;72185571;	0	Atoh8	cmpl	cmpl	0;0;0;	24.0006	23.2077	34.0227	38.9118	35.1825	20.2636	16.6307	33.4302	8.48682	4.84664	6.21606	4.91604	6.13406	7.529	9.10824	5.62509	1.60608	4.94817	5.02542	0.0029673	0.04631	-1.76871
71373	NM_001081224	15	chr18	+	51277551	51464295	51277584	51463019	2	51277551;51462263;	51277743;51464295;	0	Prr16	cmpl	cmpl	0;0;	6.83593	7.86554	7.25372	9.92226	5.24239	5.26473	4.76363	6.40832	2.13344	2.44061	2.02308	1.80918	1.81639	2.11663	2.40462	1.66336	1.26712	2.87855	10.6841	6.44e-05	0.00619619	2.47424
71405	NM_027788	1772	chr2	-	155654918	155660590	155654918	155660584	4	155654918;155656672;155657228;155659978;	155656350;155656797;155657396;155660590;	0	Fam83c	cmpl	cmpl	2;0;0;0;	0.12882	0.0708381	0.104855	0.037998	0.0573437	0.0762417	0.0818653	0.0988939	0.160285	0.103555	0.11719	0.152363	0.232926	0.231642	0.242544	0.192319	-1.3572	-1.34851	-13.2116	2.05e-05	0.00292578	3.67867
71436	NM_001172160	1656	chr2	-	140483933	140497212	140485492	140487442	3	140483933;140488443;140496981;	140487487;140489195;140497212;	0	Flrt3	cmpl	cmpl	0;-1;-1;	16.5666	17.4172	11.9004	15.7756	21.9612	17.5097	15.945	20.7326	8.09115	7.44491	6.51071	6.41983	5.92322	6.39651	6.45854	6.24097	1.55114	5.6043	10.8746	5.86e-05	0.0058709	2.57552
71584	NM_023608	1332	chrX	+	97925185	97934240	97927419	97933621	16	97925185;97927410;97927734;97928132;97928410;97928712;97928984;97929237;97929508;97929702;97931589;97932027;97932803;97933089;97933455;97933568;	97925534;97927524;97927838;97928226;97928470;97928811;97929078;97929386;97929591;97929853;97931811;97932176;97932951;97933172;97933481;97934240;	0	Gdpd2	cmpl	cmpl	-1;0;0;2;0;0;0;1;0;2;0;0;2;0;2;1;	1.41135	1.5522	1.54646	1.45707	0.869896	1.4962	1.72484	0.763994	0.664162	0.99741	0.677238	0.667717	0.41327	0.356491	0.497691	0.573515	1.58684	1.10177	5.88805	0.00138809	0.0302076	-0.916714
71586	NM_001164477	1061	chr2	-	62433849	62484312	62435965	62483987	15	62433849;62436235;62436842;62439446;62441476;62443497;62444237;62445029;62447241;62448497;62449766;62455317;62461449;62477386;62483534;	62436145;62436326;62437033;62439608;62441626;62443757;62444513;62445153;62447358;62448715;62449977;62455541;62461554;62477555;62484312;	0	Ifih1	cmpl	cmpl	0;2;0;0;0;1;1;0;0;1;0;1;1;0;0;	2.14556	2.79964	2.68624	3.86162	5.77911	6.08789	6.14447	5.03213	1.9683	2.38044	1.751	1.76778	1.57292	1.39456	1.51824	1.4596	2.00122	4.05532	25.8497	5.18e-07	0.000455608	7.06641
71774	NM_001290789	991	chr11	+	53270706	53281268	53276756	53280597	7	53270706;53276724;53277776;53278997;53279625;53279879;53280264;	53270843;53277695;53277832;53279546;53279758;53280152;53281268;	0	Shroom1	cmpl	cmpl	-1;0;0;2;2;0;0;	3.52984	2.48256	3.37877	3.31128	3.1662	2.37477	2.23841	2.76799	5.43822	5.86651	6.29632	5.60126	5.60543	4.78981	5.40217	5.79348	-1.02414	3.61363	-6.22404	0.00105606	0.0258264	-0.610333
71785	NM_027924	9	chr9	+	6168611	6377519	6168794	6377020	7	6168611;6288471;6293756;6333323;6337242;6359702;6376894;	6168918;6288676;6293937;6333386;6337441;6359917;6377519;	0	Pdgfd	cmpl	cmpl	0;1;2;0;0;1;0;	19.7906	19.3678	15.7677	16.6719	15.6597	19.3279	19.505	15.6008	5.66924	5.10405	5.62348	5.01874	5.20328	9.28362	8.18283	6.14417	1.29958	4.37623	5.65176	0.00169458	0.0341665	-1.14044
71898	NM_173743	1176	chr15	+	77559501	77566812	77564937	77566368	3	77559501;77564894;77565518;	77559578;77565020;77566812;	0	Apol9b	cmpl	cmpl	-1;0;2;	3.49182	4.11709	11.1129	12.7774	11.3427	7.45263	8.5164	11.4471	4.61873	5.5273	4.78326	4.42021	4.18523	2.2135	1.82324	3.51149	1.78814	2.95417	5.07262	0.00283986	0.0453718	-1.7195
72147	NM_027656	245	chr2	-	181125590	181159093	181125768	181159060	4	181125590;181130154;181146400;181158123;	181126173;181130330;181146685;181159093;	0	Zbtb46	cmpl	cmpl	0;1;1;0;	1.44476	0.95999	0.698244	1.19858	2.22081	1.3666	1.52786	1.65214	0.898829	0.922907	0.821453	0.672843	0.799174	0.790681	0.650487	0.788107	1.14538	1.92572	5.33915	0.00222805	0.0394606	-1.44742
72275	NM_028179	814	chr7	-	30032539	30033486	30032612	30033397	4	30032539;30032915;30033146;30033375;	30032753;30032984;30033259;30033486;	0	2200002D01Rik	cmpl	cmpl	0;0;1;0;	14.3499	9.46925	11.036	6.56814	7.40107	8.98666	8.63201	7.06565	11.144	8.66023	11.6525	11.5179	12.4319	20.7979	19.8809	10.706	-1.03602	2.62256	-4.89734	0.00334751	0.0489707	-1.90382
72388	NM_023663	1332	chr16	-	97963548	97985362	97964691	97985316	8	97963548;97967466;97968899;97969629;97971699;97973100;97976674;97985134;	97965851;97967731;97969003;97969788;97971749;97973249;97976966;97985362;	0	Ripk4	cmpl	cmpl	1;0;1;1;2;0;2;0;	1.89394	1.91197	1.48409	1.11314	1.31181	1.33364	1.73804	0.998244	0.316553	0.272686	0.297568	0.230695	0.209831	0.550299	0.38876	0.243472	1.96028	1.40722	5.75391	0.00155337	0.0323345	-1.04286
72401	NM_001081349	1231	chr2	+	84679564	84703743	84679722	84703186	15	84679564;84680995;84689822;84690108;84690272;84692824;84694568;84695627;84696913;84697217;84697440;84699845;84700246;84701532;84703039;	84679838;84681162;84690000;84690164;84690349;84692917;84694702;84695806;84697060;84697253;84697594;84699987;84700320;84701656;84703743;	0	Slc43a1	cmpl	cmpl	0;2;1;2;1;0;0;2;1;1;1;2;0;2;0;	1.42426	0.924747	1.15931	1.51849	2.34888	2.05441	2.40458	1.80476	1.19567	1.25332	1.20425	1.10816	0.970022	1.23963	1.17155	1.18239	1.0014	2.24586	8.20514	0.000259029	0.0117197	0.955228
72628	NR_015611	982	chr6	+	52151122	52163596	52163596	52163596	3	52151122;52162384;52163031;	52151290;52162486;52163596;	0	Hoxaas3	unk	unk	-1;-1;-1;	1.92288	0.859134	0.635851	1.16984	0.802469	1.24983	1.08834	0.415177	8.59831	9.89567	11.1517	8.57133	7.8916	11.2188	12.5141	8.48798	-3.21009	1.51737	-14.5605	1.21e-05	0.00249634	4.2171
72713	NM_028333	1796	chr1	+	158769153	158791209	158774736	158790733	5	158769153;158774710;158787213;158788490;158790545;	158769368;158775556;158787407;158788761;158791209;	0	Angptl1	cmpl	cmpl	-1;0;1;0;1;	0.0458222	0.0755929	0.0372979	0.0405485	0.076491	0.0348683	0.0436802	0.0351773	0.7697	0.931412	0.393033	0.66662	0.470958	0.655593	0.663941	0.426242	-2.86145	-0.977616	-12.7672	2.47e-05	0.00320648	3.48688
72780	NM_028351	100	chr10	-	29172912	29255673	29173935	29255134	5	29172912;29219737;29224386;29226193;29255037;	29174135;29219935;29224533;29226385;29255673;	0	Rspo3	cmpl	cmpl	1;1;1;1;0;	10.6382	11.1011	13.3978	30.3355	19.4363	40.0717	34.495	27.1531	6.67044	6.8828	5.64988	6.46459	5.333	5.92351	6.41829	5.06474	2.34828	4.99539	8.64348	0.000197472	0.0101436	1.25449
72834	NR_045176	781	chr17	+	25707755	25711988	25711988	25711988	2	25707755;25710930;	25708046;25711988;	0	2810468N07Rik	unk	unk	-1;-1;	1.78533	1.10448	1.63486	1.28364	1.24177	0.943433	0.975033	1.14216	0.254538	0.358798	0.551051	0.316744	0.361045	0.575772	0.45672	0.563829	1.10363	0.0255153	5.79793	0.00149675	0.0315795	-1.00122
72930	NR_073583	14	chr18	-	42804874	43059160	43059160	43059160	9	42804874;42808327;42822763;42847955;42861123;42891440;42897554;42900749;43058398;	42805661;42808419;42822933;42848120;42861301;42891553;42897720;42900847;43059160;	0	Ppp2r2b	unk	unk	-1;-1;-1;-1;-1;-1;-1;-1;-1;	3.03771	3.78763	1.5957	4.12593	8.2431	0.82427	0.799689	8.09432	0	0	0	0	0	0.0165694	0	0	5.80218	-0.543952	6.01542	0.00124971	0.0286095	-0.798988
73284	NM_030143	1632	chr3	+	137286635	137291296	137287146	137289420	3	137286635;137287095;137288929;	137286847;137287237;137291296;	0	Ddit4l	cmpl	cmpl	-1;0;1;	8.27957	8.49747	5.35843	10.8839	18.9863	3.78861	4.58786	18.6863	0.504773	0.419294	0.416984	0.575788	0.452756	0.276803	0.407573	0.31765	4.12076	2.18274	6.2783	0.00101154	0.0251364	-0.562102
73504	NR_045444	918	chr17	-	43725288	43728458	43728458	43728458	3	43725288;43726345;43726721;	43725902;43726498;43728458;	0	1700071M16Rik	unk	unk	-1;-1;-1;	0.200381	0.0661136	0.0326207	0.0354638	0.0535193	0.0711569	0.114608	0.0615323	0.249326	0.220912	0.249998	0.170642	0.217392	0.187994	0.23621	0.0690355	-1.17135	-1.2957	-5.54867	0.00185231	0.0361062	-1.24026
73649	NM_028593	1126	chr2	+	70956110	70980983	70956176	70976714	4	70956110;70967709;70975545;70976398;	70956369;70967918;70975700;70980983;	0	Cybrd1	cmpl	cmpl	0;1;0;2;	1.57039	3.49661	4.1249	5.54155	2.88198	1.49067	1.20768	4.0457	0.26972	0.41158	0.308009	0.280318	0.198041	0.35703	0.250799	0.258899	2.66564	1.85577	6.90182	0.000629226	0.019545	-0.0311853
73761	NR_126430	674	chr16	+	11779794	11781594	11781594	11781594	2	11779794;11780740;	11779940;11781594;	0	4833415N18Rik	unk	unk	-1;-1;	0.100351	0	0	0	0.0335031	0	0	0.0770384	0.686743	0.207436	0.586869	0.178036	0.315149	1.03562	0.961139	0.414876	-3.11649	-1.9381	-7.1487	0.000526436	0.0180081	0.167796
73884	NM_001285936	133	chr1	+	63246931	63361149	63327391	63356519	7	63246931;63254088;63310072;63324504;63327340;63341489;63349213;	63247248;63254188;63310129;63324557;63327451;63341620;63361149;	0	Zdbf2	cmpl	cmpl	-1;-1;-1;-1;0;0;2;	0.772045	0.823876	0.301767	0.771126	1.34237	0.250118	0.298754	0.979998	0.00237779	0	0.00596048	0	0.00218235	0.00537863	0.00375451	0	5.61402	-0.172357	8.3979	0.000229543	0.0109048	1.08867
74062	NR_001584	699	chr5	+	14945293	14978541	14978541	14978541	4	14945293;14960148;14975441;14977691;	14945342;14960223;14975588;14978541;	0	Speer8-ps1	unk	unk	-1;-1;-1;-1;	3.89407	1.47679	2.29527	4.27767	1.40468	1.54403	1.77068	2.02733	0.58477	0.462615	0.314114	0.285875	0.332247	0.125978	0.263814	0.24673	2.46312	-0.353674	8.74224	0.000186071	0.0099081	1.31991
74186	NM_028804	77	chr2	+	5058821	5151912	5058979	5150234	3	5058821;5062276;5149961;	5059353;5062451;5151912;	0	Ccdc3	cmpl	cmpl	0;2;0;	0.679575	1.16262	1.27533	2.205	1.27307	3.88798	2.22234	2.1158	0.246624	0.403218	0.35327	0.348303	0.388035	0.318784	0.35233	0.338186	2.56856	1.30283	6.59896	0.00078885	0.0222271	-0.28382
74202	NM_001163256	1661	chr4	-	141131976	141155839	141133744	141151385	9	141131976;141136897;141138968;141140610;141145212;141145858;141151138;141151809;141155762;	141133858;141137015;141139147;141140780;141145330;141146040;141151394;141151863;141155839;	0	Fblim1	cmpl	cmpl	0;2;0;1;0;1;0;-1;-1;	34.8439	41.2304	33.1319	31.03	25.8253	29.4471	33.0038	23.9894	9.72531	11.3605	10.2381	7.86777	8.17537	15.0597	14.516	8.62142	1.27349	5.90258	4.98507	0.00308145	0.0471328	-1.81102
74580	NM_029011	911	chr19	-	42800347	42827265	42801408	42826953	16	42800347;42802146;42804111;42805808;42808210;42808572;42809912;42810385;42812578;42812760;42814824;42816997;42821836;42821986;42823873;42826826;	42801479;42802267;42804218;42805963;42808367;42808645;42810047;42810527;42812676;42812822;42814978;42817153;42821910;42822080;42823893;42827265;	0	Pyroxd2	cmpl	cmpl	1;0;1;2;1;0;0;2;0;1;0;0;1;0;1;0;	0.032174	0	0.0130943	0	0.0322248	0.00816089	0	0	0.190156	0.277114	0.275967	0.148411	0.266383	0.218842	0.142226	0.288201	-2.64366	-1.81275	-7.17817	0.000515522	0.0178008	0.191147
74762	NM_001081160	101	chr17	-	29964902	30024827	29969252	30024458	16	29964902;29969857;29970166;29974936;29975381;29976749;29977741;29979063;29979789;29983265;29986101;29986584;29987436;29989386;29994534;30024391;	29969344;29969966;29970297;29975071;29975534;29976927;29977893;29979351;29980086;29983595;29986371;29986717;29987633;29989561;29994674;30024827;	0	Mdga1	cmpl	cmpl	1;0;1;1;1;0;1;1;1;1;1;0;1;0;1;0;	1.16054	0.970039	1.38728	1.50232	0.854625	1.2986	1.09365	1.2015	0.47859	0.44324	0.356807	0.409441	0.359734	0.385748	0.361558	0.274171	1.51087	2.27413	9.99402	9.18e-05	0.00721733	2.09068
75255	NR_038030	227	chr1	-	162004865	162008049	162008049	162008049	3	162004865;162007513;162007920;	162005458;162007621;162008049;	0	4930562F07Rik	unk	unk	-1;-1;-1;	17.0268	17.7307	15.3327	14.016	10.6137	6.25584	6.55166	11.6817	3.94154	3.54692	3.35228	3.61291	3.32688	2.78621	2.41723	3.43002	1.40323	2.06702	5.57471	0.00181092	0.0356228	-1.21491
75577	NM_029346	1122	chr18	-	70400082	70404238	70400621	70404036	3	70400082;70401658;70403979;	70400969;70401739;70404238;	0	Dynap	cmpl	cmpl	0;0;0;	0	0	0	0	0.0273049	0.0207448	0	0	0.43249	0.112707	0.0956592	0	0.280195	0.767298	0.823495	0.0563537	-2.99631	-1.86436	-7.5556	0.000396653	0.0148484	0.482888
75599	NM_029357	877	chr18	-	38356347	38369416	38356902	38363234	3	38356347;38362397;38369212;	38359182;38363260;38369416;	0	Pcdh1	cmpl	cmpl	0;0;-1;	0.0128589	0	0.0104667	0	0.0171723	0	0.0122578	0.0197433	0.287996	0.0886026	0.160429	0.200759	0.205587	0.1508	0.132634	0.186067	-2.63498	-1.82367	-9.40899	0.000126417	0.00816765	1.74332
75996	NR_131041	1041	chr8	+	59811231	59833377	59833377	59833377	3	59811231;59824012;59832735;	59811430;59824123;59833377;	0	5033428I22Rik	unk	unk	-1;-1;-1;	0.527051	0.463721	0.214502	0.979426	0.879808	0.347584	0.653138	1.01153	0	0	0	0	0	0.0741708	0.0258872	0	2.59262	-1.93604	6.83887	0.000659054	0.0200432	-0.0829041
76438	NM_181397	120	chr17	-	50132631	50329822	50133479	50308472	10	50132631;50141956;50143578;50176265;50186621;50194561;50225892;50246394;50308327;50329545;	50133806;50142038;50143682;50176381;50186825;50194952;50226001;50246581;50308484;50329822;	0	Rftn1	cmpl	cmpl	0;2;0;1;1;0;2;1;0;-1;	1.25349	1.16195	0.670483	0.76061	1.80548	1.05376	1.2461	1.4022	4.33364	4.5406	5.13842	4.8798	4.77499	3.84721	4.59118	4.51596	-1.69137	2.78078	-7.47015	0.000420492	0.0153657	0.417999
76441	NM_001008231	120	chr17	-	49595346	49703662	49597850	49638198	26	49595346;49598377;49599931;49601465;49603250;49603787;49608697;49608984;49611287;49612610;49613433;49615772;49618990;49619754;49620048;49622251;49624701;49625768;49627511;49628269;49629318;49633145;49633699;49635449;49638030;49703527;	49598072;49598548;49600063;49601526;49603358;49603956;49608786;49609091;49611372;49612717;49613577;49615880;49619290;49619939;49620107;49622390;49624819;49625835;49627615;49628380;49629652;49633240;49633774;49635539;49638256;49703662;	0	Daam2	cmpl	cmpl	0;0;0;2;2;1;2;0;2;0;0;0;0;1;2;1;0;2;0;0;2;0;0;0;0;-1;	4.42406	3.8523	3.08758	2.96004	5.10444	6.76242	7.00238	4.3585	2.46833	2.47643	2.59536	2.5682	2.23702	2.73721	2.60919	2.47073	1.30671	4.58722	9.06674	0.000153675	0.00893589	1.52983
76459	NM_001306148	136	chr9	+	66561492	66614652	66561655	66612164	10	66561492;66565366;66594276;66595382;66598736;66599749;66600093;66601501;66611053;66612094;	66561740;66565387;66594456;66595528;66598832;66599813;66600251;66601628;66611141;66614652;	0	Car12	cmpl	cmpl	0;1;1;1;0;0;1;0;1;2;	3.02456	4.02437	2.74766	2.13878	1.99251	3.4249	3.98367	1.63779	19.64	20.9148	19.8782	22.0102	23.3378	12.5918	11.7387	23.2502	-2.31603	4.65329	-6.23763	0.0010447	0.0256534	-0.598222
76477	NM_029620	164	chr9	+	95538046	95595970	95538212	95595515	9	95538046;95539070;95570423;95578763;95581951;95587104;95593279;95595042;95595384;	95538292;95539179;95570679;95578888;95582088;95587259;95593363;95595210;95595970;	0	Pcolce2	cmpl	cmpl	0;2;0;1;0;2;1;1;1;	16.9402	14.4315	13.0665	13.5867	12.8734	4.80158	4.6907	14.4911	1.68959	0.722581	1.13222	0.858696	1.19759	1.12261	1.1094	1.0005	2.49679	2.39095	5.92628	0.00134478	0.0296648	-0.881176
76670	NM_001163638	93	chr14	-	21213411	21271447	21213542	21267839	29	21213411;21213854;21214135;21216404;21219578;21220311;21222290;21223319;21223809;21227476;21227690;21228288;21228522;21231568;21235718;21239846;21240296;21243594;21244361;21248616;21251145;21255944;21258886;21259845;21262824;21263082;21266656;21267776;21271423;	21213623;21213902;21214237;21216494;21219740;21220464;21222412;21223478;21223878;21227593;21227903;21228404;21228656;21231694;21235850;21240041;21240357;21243686;21244442;21248751;21251245;21256039;21259069;21260025;21262904;21263181;21266843;21267941;21271447;	0	Cfap70	cmpl	cmpl	0;0;0;0;0;0;1;1;1;1;1;2;0;0;0;0;2;0;0;0;2;0;0;0;1;1;0;0;-1;	0.118836	0.0145218	0.0752337	0.0116844	0.0264498	0.0267935	0.0377604	0.0202733	0.287512	0.163766	0.298583	0.196777	0.188487	0.179624	0.252931	0.163767	-2.14826	-1.29896	-13.8116	1.61e-05	0.00272616	3.92597
77173	NR_040664	1413	chr4	-	108615447	108644682	108644682	108644682	6	108615447;108615969;108621885;108624522;108632590;108644583;	108615764;108616044;108621994;108624673;108632742;108644682;	0	8030443G20Rik	unk	unk	-1;-1;-1;-1;-1;-1;	0.388956	0.427774	0.633196	0.393361	0.816243	0.563761	1.00639	0.597197	0.27655	0.382865	0.173309	0.236593	0.38073	0.260652	0.300211	0.382868	1.12114	-0.917735	4.95155	0.00318014	0.0476104	-1.84635
77428	NR_029463	975	chr13	-	51193106	51196096	51196096	51196096	1	51193106;	51196096;	0	9430083A17Rik	unk	unk	-1;	0.285278	0.479851	0.204889	0.356393	0.0672303	0.0766169	0.111976	0.257653	0.13572	0.265944	0.222448	0.107179	0.20122	0.196797	0.197816	0.208132	-1.02856	-1.08865	-6.75002	0.000704001	0.0210145	-0.156609
77583	NM_175263	1504	chr11	-	120515102	120522151	120515533	120521652	12	120515102;120516077;120517077;120517645;120517873;120518806;120519199;120519644;120519963;120520138;120521308;120522102;	120515840;120516125;120517225;120517746;120518065;120518909;120519258;120519705;120520059;120520191;120521679;120522151;	0	Notum	cmpl	cmpl	2;2;1;2;2;1;2;1;1;2;0;-1;	4.24962	3.30714	5.6235	5.12399	3.46812	2.79879	3.55348	3.77751	1.03588	1.25003	1.22083	0.793624	1.16359	1.22406	1.45255	1.16442	1.33144	2.07063	9.67747	0.000108943	0.00780149	1.90539
77630	NM_029947	1337	chr5	+	98609887	98616467	98612309	98615661	4	98609887;98612307;98613479;98614042;	98610131;98612528;98613708;98616467;	0	Prdm8	cmpl	cmpl	-1;0;0;1;	0.353913	0.14154	0.130943	0.341653	0.440406	0.530458	0.414045	0.234647	0.0600492	0.0443382	0.150528	0.0684975	0.0642994	0.0679166	0.0553101	0.0554232	2.47207	-0.638225	21.314	1.5e-06	0.000773367	6.18848
77889	NM_029999	142	chr17	+	73267644	73291286	73267892	73288784	3	73267644;73270527;73288595;	73267918;73270630;73291286;	0	Lbh	cmpl	cmpl	0;2;0;	31.8747	32.0701	27.6623	29.5088	71.9857	32.622	29.8858	53.7737	13.5322	11.9337	11.4007	11.8033	12.3359	12.6047	11.8082	12.1141	1.7548	6.10988	4.89241	0.00336322	0.0490875	-1.90907
78977	NM_024286	928	chr10	+	45009110	45038256	45034600	45037786	4	45009110;45034366;45036236;45037504;	45009381;45035085;45036345;45038256;	0	Popdc3	cmpl	cmpl	-1;0;2;0;	6.20753	5.45568	2.40502	4.05387	12.9053	1.55391	1.7442	11.9657	0.236099	0.0933893	0.295918	0.230841	0.216693	0.0381473	0.066571	0.205458	4.6648	0.294359	4.91795	0.0032827	0.0487443	-1.88192
80285	NM_030253	859	chr16	+	35938555	35972707	35941206	35972315	11	35938555;35941118;35943454;35947586;35953648;35956892;35960089;35964060;35967735;35969676;35971920;	35939146;35941221;35943488;35948440;35953864;35957111;35960147;35964450;35967872;35969851;35972707;	0	Parp9	cmpl	cmpl	-1;0;0;1;0;0;0;1;1;0;1;	8.22176	11.0397	12.1125	14.6133	15.8679	16.5478	16.319	15.6606	8.5221	11.1459	8.84805	9.20154	7.5805	6.87483	8.09731	8.11942	1.1171	5.30135	13.3721	1.92e-05	0.00285663	3.74613
80287	NM_001160415	1193	chr15	+	79722837	79738859	79722946	79737799	9	79722837;79725840;79728124;79728540;79729449;79735873;79736770;79737280;79737733;	79722999;79725988;79728401;79728655;79729548;79736030;79737032;79737393;79738859;	0	Apobec3	cmpl	cmpl	0;2;0;1;2;2;0;1;0;	5.67252	6.39573	6.67676	5.50719	4.61876	6.79045	6.63276	4.48007	1.61219	2.46044	2.13204	1.69421	1.39813	2.29721	2.57571	1.65905	1.53991	3.1056	5.75284	0.00155478	0.0323345	-1.04387
80877	NM_001077687	155	chr3	+	86028611	86550632	86029210	86549820	51	86028611;86028990;86088918;86089555;86095348;86099010;86099223;86100167;86101786;86108157;86108521;86113882;86114308;86119257;86122016;86123482;86124426;86127650;86128927;86129622;86131520;86132085;86152040;86154168;86155124;86155750;86157590;86158120;86160508;86163652;86172425;86175999;86177357;86179826;86199142;86221809;86249228;86336006;86343824;86346496;86409791;86412269;86418893;86423431;864…	86028676;86029426;86089150;86089656;86095444;86099132;86099350;86100287;86101933;86108355;86108655;86113991;86114461;86119426;86122096;86123545;86124524;86127743;86129036;86129704;86131644;86132278;86153090;86154347;86155278;86155931;86157718;86158228;86160668;86164103;86172559;86176078;86177491;86179888;86199207;86221918;86249395;86336131;86343971;86346633;86409909;86412372;86419009;86423544;864…	0	Lrba	cmpl	cmpl	-1;0;0;1;0;0;2;0;0;0;0;2;0;0;1;0;0;2;2;0;1;2;0;0;2;0;1;0;0;1;2;1;2;1;0;2;0;2;1;1;0;1;2;1;0;0;0;0;0;0;1;	0.758712	0.786477	0.748891	0.899048	1.18208	1.98198	1.79564	1.00089	0.526273	0.615922	0.591612	0.575559	0.547753	0.72204	0.674637	0.5318	1.32189	3.56339	6.18115	0.00109285	0.02639	-0.648698
80883	NM_001163348	177	chr3	-	109582967	109946390	109585599	109938426	7	109582967;109630544;109654682;109675117;109737486;109938180;109945817;	109585829;109630679;109654709;109675290;109738127;109938948;109946390;	0	Ntng1	cmpl	cmpl	1;1;1;2;0;0;-1;	0.695735	0.724898	1.03575	1.46625	0.360642	0.130032	0.0698118	0.541138	0.0284762	0.0126155	0.0142765	0.0324825	0.0104543	0	0.00899273	0	3.03716	-1.65368	5.17815	0.00257703	0.0430107	-1.61061
80901	NM_030712	1528	chr9	+	123715594	123720872	123719053	123720109	2	123715594;123719048;	123715663;123720872;	0	Cxcr6	cmpl	cmpl	-1;0;	0.503608	0.670473	0.151024	0.234552	0.33627	0.524405	0.6064	0.244179	0.1649	0.200898	0.186012	0.0564299	0.0908081	0.198938	0.117169	0.109582	1.59677	-0.826165	5.47648	0.00197286	0.0371015	-1.31098
81799	NM_030888	668	chr15	+	10882086	10909917	10882208	10908430	6	10882086;10887711;10890382;10901735;10905345;10908270;	10882292;10887823;10890537;10901865;10905445;10909917;	0	C1qtnf3	cmpl	cmpl	0;0;1;0;1;2;	1.60155	1.15994	0.763089	1.97029	1.66929	0.812462	0.744723	2.60893	23.4998	27.9246	25.8902	26.1406	21.7021	58.9659	62.3837	22.7032	-5.37393	4.10166	-10.2726	7.94e-05	0.00683834	2.24875
81879	NM_023755	1504	chr1	+	120524521	120581745	120524617	120574011	15	120524521;120528818;120548877;120549445;120550292;120552944;120555584;120558556;120561335;120561474;120562692;120565207;120565965;120572151;120573964;	120524679;120528970;120548954;120549551;120550399;120553097;120555695;120558648;120561384;120561568;120562783;120565311;120566108;120572203;120581745;	0	Tfcp2l1	cmpl	cmpl	0;2;1;0;1;0;0;0;2;0;1;2;1;0;1;	0.384298	0.458369	0.378893	0.66577	1.20351	0.571132	0.637215	1.151	0.104389	0.152911	0.160381	0.176692	0.126715	0.167576	0.132927	0.160371	2.36281	1.65376	7.5236	0.000405391	0.0150336	0.458669
81907	NM_178638	171	chr9	-	103385265	103664167	103386990	103512080	6	103385265;103391518;103401131;103512040;103655184;103664084;	103387113;103391673;103402538;103512126;103655297;103664167;	0	Tmem108	cmpl	cmpl	0;1;1;0;-1;-1;	11.1984	11.3893	5.4536	14.0105	42.9133	2.61984	3.03147	40.105	0.0591845	0.0280927	0.0317914	0	0.03104	0.0063751	0.00667513	0	7.67824	0.859864	6.67102	0.000746971	0.0216741	-0.222827
83561	NM_001002238	1019	chr19	+	56900698	56944502	56905559	56941132	26	56900698;56905530;56908895;56912131;56913564;56915799;56916704;56917027;56917634;56918252;56919366;56923094;56923372;56924388;56925815;56926382;56929775;56930459;56932894;56934755;56936163;56938761;56940264;56940914;56941039;56943192;	56900754;56905863;56908954;56912276;56913670;56915863;56916809;56917210;56917778;56918424;56919453;56923262;56923480;56924559;56926055;56926520;56929886;56930630;56933164;56934875;56936280;56938929;56940492;56940961;56941132;56944502;	0	Tdrd1	cmpl	cmpl	-1;0;1;0;1;2;0;0;0;0;1;1;1;1;1;1;1;1;1;1;1;1;1;1;0;-1;	0	0	0.00750343	0	0	0.0140293	0.0175748	0.0141537	0.14911	0.190553	0.129385	0.209339	0.152645	0.259455	0.190166	0.260425	-3.16018	-1.3839	-8.95555	0.000163971	0.00931113	1.45875
83675	NM_031397	140	chr10	-	70387847	70622382	70387992	70622364	21	70387847;70393338;70394832;70398579;70403233;70403747;70406117;70407972;70409292;70409552;70410519;70412686;70416142;70418871;70419769;70420408;70421521;70423882;70490645;70541937;70622168;	70388126;70393438;70394993;70398736;70403388;70403787;70406283;70408129;70409425;70409749;70410681;70412873;70416274;70419123;70419964;70420462;70421680;70423962;70490715;70541984;70622382;	0	Bicc1	cmpl	cmpl	1;0;1;0;1;0;2;1;0;1;1;0;0;0;0;0;0;1;0;1;0;	38.4456	46.4163	41.1181	61.0168	71.3441	40.3464	40.9187	73.8668	20.4912	22.3601	21.1351	19.557	17.6877	22.0549	21.5252	17.2698	1.27373	6.6128	4.88939	0.00337289	0.0491792	-1.91229
83691	NM_031402	720	chr1	+	17717497	17756288	17718737	17754195	15	17717497;17718674;17735434;17735860;17736811;17737581;17739587;17740345;17740514;17740814;17742918;17743048;17746338;17752192;17754143;	17717844;17718995;17735553;17735993;17736927;17737682;17739728;17740406;17740581;17740945;17742962;17743121;17746414;17752323;17756288;	0	Crispld1	cmpl	cmpl	-1;0;0;2;0;2;1;1;2;0;2;1;2;0;2;	0.413326	0.261726	0.50975	0.642845	0.418161	0.279573	0.304458	0.423076	0.0311688	0.0172605	0.019533	0.0355539	0.00715176	0.0528786	0.0676711	0	2.6627	-0.845843	5.6038	0.00176594	0.0350225	-1.1867
93761	NM_001290708	116	chrX	-	45162546	45245729	45163225	45245573	24	45162546;45164334;45176541;45176866;45179669;45182035;45194713;45195085;45203092;45204821;45205771;45207742;45211432;45213597;45214455;45227331;45228340;45229561;45232622;45236524;45236752;45237213;45240273;45245402;	45163297;45164445;45176754;45176985;45179802;45182158;45194827;45195196;45203212;45204970;45205904;45207895;45211554;45213824;45214565;45227400;45228472;45229717;45232802;45236625;45236853;45237380;45240375;45245729;	0	Smarca1	cmpl	cmpl	0;0;0;1;0;0;0;0;0;1;0;0;1;2;0;0;0;0;0;1;2;0;0;0;	1.73232	2.77615	2.25608	3.24108	2.40429	2.40415	2.38264	2.73577	1.37795	1.95244	1.48587	1.79134	1.45546	0.951923	0.899482	1.45795	1.14533	2.72262	5.77815	0.00152189	0.0317869	-1.0199
93895	NR_027920	876	chr5	+	38211802	38213990	38213990	38213990	1	38211802;	38213990;	0	Msx1os	unk	unk	-1;	54.8075	53.2156	65.9656	82.3481	53.7764	35.7145	31.9266	64.3454	7.40443	7.90053	5.883	6.2329	5.93164	5.42166	5.45154	5.3882	2.81355	5.02828	12.9805	2.26e-05	0.00309757	3.5799
93960	NM_027280	159	chr8	+	91045242	91118786	91045405	91116051	10	91045242;91045545;91046185;91098096;91107101;91109052;91113052;91113626;91114621;91115458;	91045430;91045578;91046319;91098163;91107208;91109148;91113200;91113711;91114749;91118786;	0	Nkd1	cmpl	cmpl	0;1;1;0;1;0;0;1;2;1;	0.101273	0.148507	0.155708	0.278811	0.180326	0.228337	0.144809	0.250517	3.06626	3.51232	3.00959	2.79492	2.50583	1.29851	1.437	2.76026	-3.08055	1.37197	-10.3485	7.63e-05	0.00676372	2.29108
94185	NM_178589	914	chr17	+	43153503	43226137	43153945	43224921	6	43153503;43174543;43176643;43201916;43222284;43224691;	43154041;43175195;43177138;43202182;43222513;43226137;	0	Tnfrsf21	cmpl	cmpl	0;0;1;1;0;1;	6.00554	6.6049	5.46276	9.20829	9.11032	3.22209	3.54173	9.24206	0.421832	0.171624	0.24817	0.422259	0.308149	0.214208	0.271865	0.305112	4.06268	2.07043	9.28661	0.000135458	0.0084152	1.66789
94187	NM_001310520	159	chr8	-	90185708	90328338	90186376	90307238	6	90185708;90210327;90211854;90297465;90304097;90328250;	90186406;90210443;90211986;90297550;90307312;90328338;	0	Zfp423	cmpl	cmpl	0;1;1;0;0;-1;	0.5123	0.74019	0.605054	1.0489	0.898781	1.8447	1.69487	0.933098	0.562443	0.539875	0.579624	0.491872	0.424444	0.56545	0.518054	0.519114	1.47582	2.09896	5.15581	0.00263024	0.0434498	-1.63353
96875	NM_001110146	218	chr1	-	152296541	152313295	152297113	152312703	12	152296541;152297892;152298378;152298983;152299352;152300592;152301181;152303380;152307781;152309226;152312627;152313278;	152297211;152298018;152298579;152299140;152299489;152300670;152301250;152303467;152307901;152309349;152312726;152313295;	0	Prg4	cmpl	cmpl	1;1;1;0;1;1;1;1;1;1;0;-1;	5.78224	8.68117	6.8355	7.32745	7.02484	5.18834	5.73555	6.32983	2.7144	2.77196	2.01202	1.98928	1.38629	1.43598	1.42867	1.5355	2.05719	3.64481	15.3194	9.18e-06	0.00238325	4.49398
98845	NM_133191	1718	chr7	+	148524900	148548915	148527829	148548135	21	148524900;148527791;148527953;148528824;148540844;148541543;148541768;148541990;148542223;148542435;148542945;148543140;148543441;148543684;148544103;148546220;148546900;148547279;148547478;148547746;148548021;	148524957;148527873;148528009;148528889;148541006;148541693;148541848;148542139;148542294;148542562;148543034;148543215;148543590;148543817;148544216;148546326;148547020;148547352;148547659;148547879;148548915;	0	Eps8l2	cmpl	cmpl	-1;0;2;1;0;0;0;2;1;0;1;0;0;2;0;2;0;0;1;2;0;	5.82786	6.67956	8.30148	4.93984	5.47636	4.17725	5.09508	5.81872	12.5677	10.5918	11.4629	10.0374	11.1889	10.8661	12.3102	11.2912	-1.21848	4.52377	-9.31102	0.000133596	0.00837103	1.68302
99031	NM_001290733	145	chr2	+	76244564	76438704	76362099	76434039	27	76244564;76337313;76351973;76361945;76378160;76384034;76386375;76387496;76387717;76390174;76393070;76393946;76398242;76402840;76406165;76415068;76417229;76422517;76423072;76424170;76424771;76426608;76428370;76429840;76431396;76432820;76433930;	76244746;76337479;76352213;76362201;76378253;76384157;76386429;76387610;76387888;76390307;76393174;76394039;76398317;76403006;76406299;76415176;76417367;76422605;76423326;76424308;76424835;76426687;76428515;76429985;76431523;76432943;76438704;	0	Osbpl6	cmpl	cmpl	-1;-1;-1;0;0;0;0;0;0;0;1;0;0;0;1;0;0;0;1;0;0;1;2;0;1;2;2;	2.4797	3.18983	2.97354	4.00169	2.27666	2.77142	3.01541	2.86398	1.06061	1.09077	1.09195	0.978071	1.14094	1.22812	1.15815	1.16705	1.1826	4.01309	10.5147	7.01e-05	0.00640842	2.38256
99899	NM_133871	1740	chr3	-	151393886	151412923	151395343	151412550	8	151393886;151401186;151402283;151408454;151408756;151410581;151412108;151412799;	151395517;151401287;151402455;151408601;151408952;151410618;151412608;151412923;	0	Ifi44	cmpl	cmpl	0;1;0;0;2;1;0;-1;	0.77644	1.55605	2.19093	3.4812	4.28581	4.69163	5.63333	3.47044	1.11638	1.53366	0.874519	0.991812	0.679796	0.323753	0.483061	0.784669	3.28153	2.18463	11.9653	3.51e-05	0.00417735	3.1205
100382	NR_030671	1771	chr4	+	155577392	155580137	155580137	155580137	1	155577392;	155580137;	0	AW011738	unk	unk	-1;	1.5537	1.50773	2.66323	3.13797	2.79497	3.54221	3.26706	2.93279	1.12581	1.39802	1.49657	1.40094	1.30464	1.07181	1.17612	1.07057	1.4155	2.43656	11.8627	3.67e-05	0.00434016	3.07159
100647	NM_175309	1626	chr5	+	136514365	136520863	136514671	136519964	6	136514365;136514911;136515883;136517631;136518753;136519804;	136514756;136515061;136516109;136517711;136518883;136520863;	0	Upk3b	cmpl	cmpl	0;1;1;2;1;2;	84.8495	103.102	50.2691	127.379	454.628	22.8534	28.0378	432.773	0.551946	0.611306	0.115298	0.192377	0.211075	0.219647	0.242088	0.135847	7.98616	3.08767	6.69798	0.000731972	0.021453	-0.200153
100702	NM_194336	1391	chr5	-	105699720	105722718	105702120	105720039	11	105699720;105703205;105703727;105704771;105705645;105706715;105709093;105709473;105717945;105719855;105722644;	105702306;105703399;105703830;105704978;105705926;105706961;105709290;105709583;105718073;105720045;105722718;	0	Gbp6	cmpl	cmpl	0;1;0;0;1;1;2;0;1;0;-1;	0.0813779	0.102285	0.283882	0.555522	0.621002	0.737194	0.443279	0.767528	0.477347	0.640829	0.380731	0.445503	0.199142	0.0872544	0.0913608	0.248323	2.16112	0.309819	6.22283	0.00105707	0.0258264	-0.611412
100952	NM_133918	823	chr5	+	31216158	31223646	31216247	31223325	8	31216158;31217354;31217889;31219306;31221628;31222303;31222452;31222987;	31216417;31217480;31218110;31221232;31221745;31222321;31222590;31223646;	0	Emilin1	cmpl	cmpl	0;2;2;1;1;1;1;1;	97.0046	121.82	162.315	134.496	90.3248	98.3323	94.4514	88.881	236.64	293.828	279.52	281.641	277.906	177.648	197.285	258.808	-1.17419	8.94202	-6.45226	0.000882809	0.0235743	-0.409711
102075	NM_001081333	1408	chr8	+	107899280	107906762	107899280	107906141	21	107899280;107899915;107900089;107900319;107900493;107900648;107900936;107901124;107901438;107901666;107902199;107902580;107903154;107904022;107904193;107904501;107904750;107905294;107905533;107905840;107906135;	107899755;107900011;107900213;107900413;107900568;107900765;107901035;107901273;107901577;107901783;107902382;107903086;107903401;107904112;107904415;107904672;107904928;107905411;107905758;107905956;107906762;	0	Plekhg4	cmpl	cmpl	0;1;1;2;0;0;0;0;2;0;0;0;2;0;0;0;0;1;1;1;0;	2.82966	1.64211	1.40156	1.47043	1.02109	1.3744	1.49217	1.10002	3.61822	3.39339	3.8965	3.22149	3.63711	2.57567	2.56677	3.38512	-1.1573	3.01716	-5.67794	0.00165702	0.0337369	-1.1153
102644	NM_178644	913	chr9	-	43029360	43047899	43030656	43047656	4	43029360;43031979;43032958;43047389;	43030922;43032160;43033093;43047899;	0	Oaf	cmpl	cmpl	1;0;0;0;	20.7383	24.0558	26.5946	26.0305	19.6136	24.9102	25.6374	18.937	47.124	43.4765	46.9889	48.1026	48.9737	48.0791	48.3294	49.2969	-1.05537	6.32583	-9.47321	0.000121956	0.0079859	1.78251
104001	NR_104446	1144	chr12	-	73312735	73336733	73336733	73336733	7	73312735;73317757;73317901;73318405;73320243;73324318;73336647;	73313564;73317816;73317948;73318475;73320382;73324526;73336733;	0	Rtn1	unk	unk	-1;-1;-1;-1;-1;-1;-1;	0.281812	0.211321	0.18768	0.362732	1.43695	0.168956	0.268638	1.52425	0.00796926	0	0.00998841	0	0.00731426	0	0	0.0088264	4.27491	-1.38204	5.44801	0.00202287	0.037749	-1.33906
104086	NM_024264	1155	chr1	+	74760108	74784471	74760204	74784233	9	74760108;74778492;74781850;74782127;74782437;74783254;74783590;74783752;74784116;	74760465;74778683;74782050;74782325;74782610;74783421;74783672;74783965;74784471;	0	Cyp27a1	cmpl	cmpl	0;0;2;1;1;0;2;0;0;	0.725676	0.427553	0.780539	0.43575	0.380717	0.644234	0.568226	0.497407	1.20928	1.69649	1.21254	1.21388	1.27267	1.20359	1.2475	1.41078	-1.19011	0.713975	-6.58697	0.000796078	0.0223409	-0.29402
105841	NM_001081066	17	chr15	+	73342989	73402672	73343175	73401384	23	73342989;73352659;73353868;73354568;73358345;73363248;73363690;73367719;73371122;73373149;73374787;73375375;73377550;73385486;73386777;73388011;73392754;73394926;73395445;73397462;73398851;73399037;73401183;	73343277;73352936;73353984;73354702;73358457;73363368;73363909;73367841;73371278;73373246;73374891;73375575;73378072;73385746;73386948;73388141;73392862;73395066;73395603;73397596;73398955;73399175;73402672;	0	Dennd3	cmpl	cmpl	0;0;1;0;2;0;0;0;2;2;0;2;1;1;0;0;1;1;0;2;1;0;0;	1.75173	1.68704	1.60313	1.59202	1.39096	1.10481	1.06058	1.30118	2.41525	2.93597	2.78354	2.65425	2.40597	2.41632	2.33935	2.19221	-1.00632	3.16472	-7.81299	0.000333814	0.0134051	0.674388
106522	NM_134117	152	chr17	+	83614622	83624409	83614805	83623617	7	83614622;83619373;83620305;83621129;83621465;83623122;83623531;	83615444;83619496;83620577;83621209;83621570;83623296;83624409;	0	Pkdcc	cmpl	cmpl	0;0;0;2;1;1;1;	3.37364	3.80029	4.74317	5.31939	6.21186	4.36677	4.62901	5.57225	60.3705	67.4549	70.8675	72.4769	70.4107	54.459	56.1382	64.8913	-3.5679	5.41524	-19.0045	2.82e-06	0.00107907	5.62388
106766	NM_145934	1013	chr17	-	56136498	56145029	56136719	56144954	13	56136498;56136882;56137027;56137200;56139165;56139335;56139509;56139902;56140323;56141434;56142275;56142552;56144852;	56136784;56136957;56137120;56137374;56139231;56139438;56139579;56140037;56140424;56141491;56142398;56142624;56145029;	0	Stap2	cmpl	cmpl	1;1;1;1;1;0;2;2;0;0;0;0;0;	0.705398	0.438495	0.624101	0.759913	0.225265	0.404523	0.380066	0.565074	0.820459	1.12002	0.717444	1.00118	0.753024	0.863211	1.22018	0.739642	-1.37225	-0.0150225	-5.39877	0.00211285	0.0388299	-1.38787
106877	NM_178928	1057	chr18	-	61889915	61946316	61890940	61946245	19	61889915;61893357;61895221;61896436;61897149;61898337;61898777;61901283;61902931;61903320;61906431;61908349;61911319;61912162;61915216;61916493;61917305;61918253;61946229;	61890964;61893486;61895400;61896601;61897261;61898410;61898923;61901495;61903084;61903414;61906524;61908529;61911531;61912261;61915328;61916588;61917389;61918382;61946316;	0	Afap1l1	cmpl	cmpl	0;0;1;1;0;2;0;1;1;0;0;0;1;1;0;1;1;1;0;	0.0589777	0.0324319	0.0600076	0	0.059071	0.119677	0.0702759	0.0339576	0.458648	0.447017	0.43689	0.439467	0.370437	0.262827	0.340375	0.477499	-1.73779	-0.641196	-7.27048	0.000483006	0.0170838	0.263735
106952	NM_139206	109	chr18	-	38132276	38157228	38132825	38156760	33	38132276;38133755;38134018;38134271;38135040;38135169;38135476;38135693;38138001;38138198;38139485;38139835;38140962;38141614;38143887;38144242;38144966;38147208;38147407;38147968;38148712;38149016;38149339;38149529;38150165;38150355;38150621;38150981;38151192;38155862;38156072;38156239;38157186;	38133305;38133794;38134156;38134335;38135076;38135252;38135610;38135822;38138116;38138273;38139554;38139983;38141068;38141827;38144051;38144306;38145186;38147311;38147555;38148082;38148848;38149199;38149425;38149729;38150272;38150540;38150742;38151051;38151384;38155974;38156134;38156777;38157228;	0	Arap3	cmpl	cmpl	0;0;0;2;2;0;1;1;0;0;0;2;1;1;2;1;0;2;1;1;0;0;1;2;0;1;0;2;2;1;2;0;-1;	0.0821199	0.0702455	0.103978	0.11304	0.042648	0.0231441	0.0391406	0.0420286	0.221387	0.251484	0.184986	0.233108	0.182351	0.132687	0.10756	0.207476	-1.64595	-1.08195	-6.62087	0.000775834	0.0221212	-0.265215
107375	NM_134154	629	chr19	+	5878465	5885768	5878654	5884991	6	5878465;5879848;5880084;5880439;5884344;5884722;	5878691;5879892;5880156;5880625;5884603;5885768;	0	Slc25a45	cmpl	cmpl	0;1;0;0;0;1;	1.17705	1.08379	0.84668	0.532904	0.530054	0.527684	0.495781	0.462314	1.65189	2.22563	2.41194	2.33108	2.76653	1.48951	1.66717	2.1502	-1.79084	0.936927	-7.37147	0.000450127	0.016117	0.342229
107449	NM_029770	130	chr10	-	60225342	60294329	60227955	60293913	17	60225342;60229727;60231071;60231855;60234925;60235236;60236491;60237100;60237713;60239932;60240137;60240915;60241531;60242415;60242842;60245805;60293834;	60228121;60229909;60231236;60232005;60235159;60235405;60236579;60237490;60237908;60239965;60240302;60241083;60241712;60242519;60242986;60246030;60294329;	0	Unc5b	cmpl	cmpl	2;0;0;0;0;2;1;1;1;1;1;1;0;1;1;1;0;	90.8919	102.531	86.4647	94.5453	128.919	67.268	72.2746	112.59	22.2292	21.4614	23.0333	20.999	21.7988	28.716	28.4461	21.2023	1.7167	8.11646	5.93139	0.00133911	0.0296648	-0.87644
107684	NM_178893	940	chr4	-	46549808	46579312	46552007	46577616	13	46549808;46553289;46554764;46555106;46556219;46556934;46558483;46559520;46561639;46564200;46575766;46577559;46579148;	46552139;46553561;46554855;46555219;46556316;46557039;46558600;46559700;46561789;46564317;46575967;46577733;46579312;	0	Coro2a	cmpl	cmpl	0;1;0;1;0;0;0;0;0;0;0;0;-1;	4.77407	6.60888	9.17356	8.81707	4.48822	2.39778	2.383	6.78302	1.09347	1.04741	0.944547	0.918625	0.861194	0.77992	0.799126	0.924674	1.8409	2.73092	6.66608	0.000749761	0.0217117	-0.226995
107869	NM_145953	1787	chr3	-	157557211	157588027	157557782	157587994	12	157557211;157560155;157568108;157569146;157570283;157571862;157573846;157576563;157581389;157582980;157583918;157587829;	157557791;157560294;157568161;157569268;157570436;157571940;157573904;157576695;157581499;157583076;157584000;157588027;	0	Cth	cmpl	cmpl	0;2;0;1;1;1;0;0;1;1;0;0;	3.20386	3.18657	4.05917	4.19106	3.90652	4.31061	5.88246	3.25093	1.69857	2.18839	1.88997	2.0364	2.02029	2.16942	2.27152	2.32278	1.09428	2.52817	6.85326	0.000652096	0.0199842	-0.0710509
108105	NM_001159407	735	chr16	+	19760326	19772846	19769125	19770256	6	19760326;19760733;19764243;19765200;19765593;19768836;	19760570;19760920;19764446;19765307;19765714;19772846;	0	B3gnt5	cmpl	cmpl	-1;-1;-1;-1;-1;0;	0.659117	0.656939	0.419142	0.364537	0.261313	1.18596	1.07008	0.237187	0	0	0	0	0.00588053	0.0241552	0.0252921	0	4.42763	-0.415309	7.10644	0.00054256	0.0182998	0.134161
109050	NM_175398	173	chr3	+	105507516	105523760	105507686	105520132	2	105507516;105519286;	105507743;105523760;	0	Fam212b	cmpl	cmpl	0;0;	1.16491	0.842574	0.469832	1.19801	1.91306	1.4215	1.26052	2.03835	0.848782	0.56404	0.679218	0.536232	0.521344	0.575991	0.448458	0.665282	1.53138	2.10269	7.95545	0.000304051	0.0127011	0.777905
109361	NR_030675	1193	chr15	-	79719961	79723568	79723568	79723568	1	79719961;	79723568;	0	D730005E14Rik	unk	unk	-1;	0.445137	0.382471	0.418942	0.344668	0.390111	0.458691	0.510521	0.309691	0.164429	0.153358	0.238631	0.197434	0.230343	0.176184	0.129816	0.201284	1.27053	0.135809	6.02338	0.0012416	0.0286095	-0.791692
109901	NM_033612	1351	chr15	-	100504852	100518351	100505130	100518324	8	100504852;100505754;100511573;100513317;100515010;100515564;100517555;100518284;	100505148;100505904;100511719;100513454;100515136;100515665;100517638;100518351;	0	Cela1	cmpl	cmpl	0;0;1;2;2;0;1;0;	0.499031	0.598729	0.738538	0.481743	0.181753	0.253157	0.432458	0.313447	0.705597	1.03156	1.02587	0.772671	0.854836	0.744838	0.93587	0.937785	-1.39821	-0.687165	-5.39386	0.00212207	0.0389502	-1.39276
110095	NM_133198	17	chr12	-	71291801	71328670	71291969	71328570	20	71291801;71294725;71295219;71296490;71297957;71298204;71298384;71298646;71299416;71300628;71301118;71302255;71302831;71307348;71308657;71312013;71317549;71320575;71323811;71328327;	71292143;71294792;71295354;71296698;71298099;71298263;71298532;71298748;71299531;71300792;71301265;71302348;71302975;71307431;71308769;71312145;71317653;71320654;71323913;71328670;	0	Pygl	cmpl	cmpl	0;2;2;1;0;1;0;0;2;0;0;0;0;1;0;0;1;0;0;0;	0.177863	0.391229	0.217163	0.23609	0.0950105	0.0631609	0.0254324	0.12289	1.05122	0.980439	1.06792	0.643733	0.741385	0.72588	0.969709	0.759846	-3.3026	-0.420323	-10.0687	8.83e-05	0.00708227	2.13351
110310	NM_033073	1357	chr15	+	101242833	101258237	101242904	101258096	9	101242833;101244399;101246651;101248748;101249933;101250904;101253700;101257519;101257944;	101243210;101244611;101246712;101248844;101250098;101251030;101253921;101257554;101258237;	0	Krt7	cmpl	cmpl	0;0;2;0;0;0;0;2;1;	11.5473	11.7603	7.08154	10.7222	47.8464	3.99622	4.64426	41.7979	0.492049	0.348779	0.419369	0.471471	0.343221	0.178085	0.248621	0.326983	5.02369	1.4327	4.96997	0.00312547	0.0471328	-1.82692
111975	NR_002855	1728	chr7	+	149845584	149856261	149856261	149856261	4	149845584;149851426;149852160;149853090;	149846934;149851484;149852372;149856261;	0	Igf2os	unk	unk	-1;-1;-1;-1;	0.0523641	0.0691081	0.0937702	0.055605	0.0489504	0.0850055	0.094841	0.0321596	0.267134	0.230918	0.269487	0.297285	0.185379	0.461796	0.421803	0.252568	-1.94382	-0.234929	-5.02457	0.00296964	0.04631	-1.76959
112419	NM_053217	849	chr19	-	34691540	34715233	34693303	34704249	3	34691540;34704217;34715091;	34694672;34704308;34715233;	0	Ifit1bl2	cmpl	cmpl	2;0;-1;	0.0596437	0.0491972	0.133508	0.171533	0.238952	0.287443	0.348241	0.160258	0.213361	0.133565	0.104642	0.148143	0.0340564	0.0489623	0.0512666	0.133566	2.20806	-1.03267	13.5843	1.77e-05	0.0027821	3.83382
116847	NM_054077	1621	chr1	-	135806881	135817978	135809182	135811982	3	135806881;135811021;135817831;	135809358;135811998;135817978;	0	Prelp	cmpl	cmpl	1;0;-1;	0.794221	1.60905	1.72393	2.52767	1.18159	2.07108	1.46106	2.61002	10.4457	12.0203	9.83276	11.7867	10.3986	5.81069	7.04913	10.5514	-2.2775	3.62348	-7.83219	0.000329611	0.0133469	0.688443
140577	NM_001012450	104	chr4	-	32891009	33010480	32893087	32947416	17	32891009;32895658;32897172;32902209;32903885;32904393;32905579;32908231;32909127;32910380;32911370;32914063;32915684;32923309;32947296;32961181;33010275;	32893617;32895785;32897286;32902362;32904071;32904525;32905684;32908309;32909226;32910479;32911469;32914162;32915783;32923408;32947563;32961345;33010480;	0	Ankrd6	cmpl	cmpl	1;0;0;0;0;0;0;0;0;0;0;0;0;0;0;-1;-1;	0.0833303	0.080191	0.0423927	0.0737399	0.0556414	0.105683	0.124117	0.135941	0.622109	0.567001	0.511698	0.620928	0.505552	0.263855	0.337667	0.559828	-1.79404	-0.0547414	-5.34087	0.00222463	0.0394606	-1.4457
140580	NM_080288	92	chr13	+	20182375	20700222	20277295	20697168	22	20182375;20277222;20300002;20301007;20333441;20342872;20353425;20366388;20372680;20374780;20378588;20379759;20382230;20434236;20464950;20541338;20656292;20664213;20674087;20681512;20692048;20696967;	20182640;20277373;20300043;20301080;20333492;20343042;20353461;20366488;20372832;20374859;20378639;20379882;20382362;20434341;20465059;20541475;20656456;20664326;20674195;20681595;20692126;20700222;	0	Elmo1	cmpl	cmpl	-1;0;0;2;0;0;2;2;0;2;0;0;0;0;0;1;0;2;1;1;0;0;	0.0939612	0.103339	0.055623	0.120941	0.273774	0.043333	0.077355	0.354109	1.573	2.03057	1.75175	1.81855	1.99974	1.05784	1.2251	1.95996	-3.60099	1.22433	-5.55783	0.00183763	0.0359537	-1.23134
170676	NM_001040611	620	chr6	+	4697305	4710516	4704220	4705351	2	4697305;4704123;	4697578;4710516;	0	Peg10	cmpl	cmpl	-1;0;	25.5242	31.06	18.9195	21.6675	25.0192	34.2936	35.8867	21.1376	133.095	123.287	132.094	145.597	148.167	88.265	80.851	146.175	-1.69551	8.55795	-6.14398	0.00112595	0.0269209	-0.682125
170677	NM_130878	874	chr14	-	37891034	37911497	37892590	37911329	17	37891034;37893647;37894518;37895329;37895949;37898109;37898697;37900562;37902123;37902552;37903768;37905128;37907187;37908240;37909382;37910447;37911274;	37893127;37893905;37894747;37895397;37896114;37898262;37898901;37900663;37902202;37902696;37903885;37905215;37907277;37908291;37909528;37910543;37911497;	0	Cdhr1	cmpl	cmpl	0;0;2;0;0;0;0;1;0;0;0;0;0;0;1;1;0;	0	0	0.00948912	0	0	0.02957	0.0111129	0.0447481	0.464172	0.578354	0.31816	0.372288	0.326173	0.442957	0.624131	0.4659	-3.98803	-0.987894	-9.84705	9.94e-05	0.00727616	2.00541
192190	NM_138674	115	chr15	+	44289098	44428681	44289098	44428681	77	44289098;44290938;44297823;44298884;44309097;44311149;44315354;44315899;44316952;44321060;44322571;44324608;44326954;44327687;44329474;44330011;44330794;44331544;44332983;44334758;44335488;44336693;44337030;44343093;44344334;44346397;44347648;44349654;44351232;44352266;44354141;44355038;44356747;44357492;44358236;44359163;44359646;44360604;44364402;44365288;44367259;44368354;44368881;44370440;443…	44289171;44291028;44297968;44298993;44309155;44311243;44315408;44315973;44316995;44321131;44322682;44324698;44327223;44327779;44329634;44330147;44330938;44331702;44333097;44334908;44335613;44336857;44337203;44343241;44344489;44346520;44347754;44349765;44351397;44352388;44354274;44355231;44356890;44357597;44358425;44359334;44359873;44361589;44364651;44365438;44367434;44368511;44369038;44370520;443…	0	Pkhd1l1	cmpl	incmpl	0;1;1;2;0;1;2;2;1;2;1;1;1;0;2;0;1;1;0;0;0;2;1;0;1;0;0;1;1;1;0;1;2;1;1;1;1;0;1;1;1;2;0;1;0;1;2;1;0;1;1;0;1;2;1;0;1;0;1;1;0;1;0;1;0;0;1;1;2;1;1;0;1;1;0;0;1;	4.55709	5.12452	2.00695	6.1866	17.0474	2.53959	3.30592	15.1065	0.0563591	0.0868457	0.0614249	0.0447222	0.0337349	0.0203239	0.036757	0.0244255	7.20286	2.46179	9.42872	0.000125026	0.00811387	1.75539
192199	NM_138683	1536	chr4	+	124663673	124686343	124668576	124685789	6	124663673;124668336;124682225;124684390;124684827;124685616;	124663915;124668670;124682417;124684540;124685016;124686343;	0	Rspo1	cmpl	cmpl	-1;0;1;1;1;1;	6.26507	5.95758	4.09748	10.4586	22.8347	2.87292	2.75139	23.4182	0.187226	0.18851	0.234662	0.194151	0.218702	0.14117	0.0806257	0.0942557	4.98269	0.900547	5.51907	0.00190068	0.0365479	-1.26918
192653	NM_138951	925	chr9	-	44607482	44611034	44607553	44610902	3	44607482;44609676;44610793;	44607816;44609865;44611034;	0	Ttc36	cmpl	cmpl	1;1;0;	0.197023	0.0722289	0.160371	0.174348	0.0438522	0.0666331	0.0626045	0	1.06231	1.67433	1.63873	0.838915	1.05	0.338882	0.580632	0.678789	-2.1329	-1.96364	-6.05858	0.00120648	0.0280171	-0.759537
192734	NM_198860	1157	chr10	-	75012869	75023075	75016339	75022865	4	75012869;75018694;75019964;75022700;	75016865;75018795;75020093;75023075;	0	Lrrc75b	cmpl	cmpl	2;0;0;0;	38.0704	44.3166	40.9211	40.8976	27.6122	25.9794	24.575	27.9287	7.79542	9.82854	9.07324	7.76998	7.91439	8.0673	8.35591	7.52926	1.68473	6.06517	21.0779	1.6e-06	0.000773367	6.13493
193022	NR_037977	1318	chr11	+	96112973	96125798	96125798	96125798	3	96112973;96122925;96125487;	96113127;96123077;96125798;	0	Gm53	unk	unk	-1;-1;-1;	1.30114	0.804936	0.463352	0.719621	0.5973	0.660067	0.23256	0.561868	12.7999	12.2714	13.1895	11.3689	12.4908	11.1009	12.5819	14.1206	-4.36151	0.725405	-13.8081	1.62e-05	0.00272616	3.92456
195727	NM_001081052	27	chrX	-	158274361	158597373	158274746	158597320	8	158274361;158277730;158278136;158282103;158284953;158309400;158313171;158596764;	158275353;158277857;158281115;158282235;158285146;158309534;158313324;158597373;	0	Nhs	cmpl	cmpl	2;1;1;1;0;1;1;0;	2.76887	3.19901	2.53455	3.27519	2.44021	1.8965	1.83961	2.91292	0.899	1.12416	1.025	0.793919	0.846403	0.874652	0.654808	0.713044	1.36637	2.78798	7.7904	0.000338838	0.0135239	0.657819
207182	NM_144786	221	chr2	-	155316115	155340582	155316688	155340533	15	155316115;155319344;155320581;155321377;155321609;155324498;155324749;155326438;155328371;155328863;155329147;155330439;155331690;155332061;155340364;	155316852;155319444;155320719;155321495;155321759;155324587;155324877;155326526;155328568;155328937;155329215;155330557;155331842;155332297;155340582;	0	Ggt7	cmpl	cmpl	1;0;0;2;2;0;1;0;1;2;0;2;0;1;0;	9.62766	5.62185	9.02541	7.41428	6.5954	10.1289	9.315	7.59762	3.38338	3.1514	2.96694	3.1366	2.64444	4.34499	4.25688	2.89984	1.22082	3.8759	4.89309	0.00336105	0.0490875	-1.90835
207259	NM_145356	145	chr18	+	75979831	76308218	76296496	76305986	5	75979831;76060201;76171282;76296480;76305334;	75980019;76060415;76171344;76297704;76308218;	0	Zbtb7c	cmpl	cmpl	-1;-1;-1;0;2;	3.53378	3.31918	2.19749	3.97197	8.53698	3.07873	2.66244	7.05174	0.634963	0.688127	0.718825	0.646414	0.620373	0.499361	0.598327	0.589828	2.82187	2.83434	6.02072	0.0012443	0.0286095	-0.794124
207596	NM_172444	130	chr9	-	59814737	59989027	59820202	59988865	12	59814737;59823994;59827575;59830530;59835065;59835731;59836770;59844812;59847747;59850657;59904657;59988793;	59820345;59824139;59827755;59830704;59835239;59835936;59836900;59845088;59847844;59850833;59904862;59989027;	0	Thsd4	cmpl	cmpl	1;0;0;0;0;2;1;1;0;1;0;0;	0.394512	0.549995	0.474897	0.771971	0.923839	0.253693	0.320454	0.789153	0.0725944	0.0727444	0.0519928	0.0512619	0.038073	0.05995	0.043667	0.0497729	2.97262	0.479918	5.81925	0.00147018	0.0311545	-0.981135
207818	NM_001285413	1351	chr15	-	100451770	100465990	100452278	100453135	3	100451770;100453059;100465746;	100452457;100453140;100465990;	0	Smagp	cmpl	cmpl	1;0;-1;	3.63539	1.88595	2.51244	2.15478	1.92362	2.1052	2.15774	2.10631	0.234704	0.378102	0.0802282	0.121693	0.19583	0.0965285	0.101071	0.283579	3.55946	-0.148526	16.4643	6.19e-06	0.00173137	4.88047
208439	NM_001164493	9	chr12	-	5084273	5382488	5087956	5217022	14	5084273;5090697;5091099;5097341;5097724;5098047;5100291;5101622;5109494;5144228;5147372;5216737;5298142;5381907;	5088140;5090842;5091293;5097522;5097907;5098246;5100551;5101825;5109633;5144741;5147514;5217067;5298250;5382488;	0	Klhl29	cmpl	cmpl	2;1;2;1;1;0;1;2;1;1;0;0;-1;-1;	0.377472	0.321149	0.179713	0.548311	1.20792	0.939389	0.885989	1.04431	0.10191	0.0687038	0.0499818	0.0808682	0.0366004	0.0668187	0.0594688	0.0245373	3.98773	0.844151	17.5967	4.3e-06	0.00127656	5.22975
209086	NM_010156	610	chr6	-	3322256	3349571	3322519	3327259	2	3322256;3349267;	3327281;3349571;	0	Samd9l	cmpl	cmpl	0;-1;	9.59441	13.3996	8.57596	15.2224	24.8397	18.8289	19.5035	25.0892	11.0534	14.2664	10.5649	11.212	9.95141	10.0216	10.1834	10.6269	1.0593	6.27303	8.00999	0.000293485	0.0125839	0.817074
209200	NM_001013371	859	chr16	-	35926600	35939113	35929384	35938963	5	35926600;35931458;35932361;35936462;35938779;	35929454;35931676;35933885;35936713;35939113;	0	Dtx3l	cmpl	cmpl	2;0;0;1;0;	5.09404	6.79534	7.46508	9.69255	9.18247	10.9804	11.7567	10.8844	6.01899	7.87412	6.29045	6.43281	5.70124	5.05173	4.94699	5.54529	1.02144	5.27105	8.75887	0.000184228	0.00988178	1.33084
210356	NM_172484	24	chr1	-	127810212	128389504	127811319	128345033	15	127810212;127873502;127877959;127911147;127919609;127920852;127930349;127999120;128006785;128020619;128119185;128154967;128278628;128345030;128389124;	127811598;127873639;127878274;127911226;127919787;127924592;127930541;127999240;128006824;128020688;128119338;128155055;128278762;128345094;128389504;	0	Nckap5	cmpl	cmpl	0;1;1;0;2;0;0;0;0;0;0;2;0;0;-1;	0.488999	0.501464	0.607804	1.15197	0.997194	0.734148	0.740156	1.03489	0.427555	0.564601	0.499814	0.567428	0.471651	0.291382	0.269393	0.491753	1.2681	2.01707	4.90053	0.00333739	0.0489707	-1.90043
210622	NM_173749	1366	chr2	+	102390177	102483197	102390348	102482677	11	102390177;102420889;102426751;102450018;102451718;102454992;102474484;102476330;102479367;102480823;102482140;	102390421;102421066;102426880;102450133;102451936;102455100;102474697;102476397;102479600;102481116;102483197;	0	Pamr1	cmpl	cmpl	0;1;1;1;2;1;1;1;2;1;0;	0.158226	0.309364	0.400684	0.497835	0.493038	0.704573	0.477628	0.647835	5.64375	6.97754	4.92142	6.02604	4.62776	1.69063	2.21059	5.29376	-2.1752	1.81082	-5.44008	0.00203706	0.0378679	-1.3469
211323	NM_178591	836	chr8	-	32928499	33028675	32928499	33028675	9	32928499;32931713;32932698;32934915;32936724;32941676;32948141;32959781;33028008;	32929154;32931920;32932829;32935042;32936827;32941700;32948200;32959911;33028675;	0	Nrg1	cmpl	cmpl	2;2;0;2;1;1;2;1;0;	2.62448	1.52192	0.815658	1.92128	3.66415	2.88065	2.78609	2.28954	10.42	9.86383	10.3625	10.4468	11.0213	11.7181	11.8242	10.8503	-1.88197	3.6597	-14.3021	1.33e-05	0.00258716	4.11875
211666	NM_001310482	977	chr3	+	51465100	51486596	51465170	51486395	4	51465100;51468432;51481486;51486375;	51465228;51468532;51481557;51486596;	0	Mgst2	cmpl	cmpl	0;1;2;1;	0.666781	0.183332	0.203527	0.0737552	0.111306	0.0422821	0.119177	0.255941	0.674091	1.03374	1.29982	0.70978	0.761461	1.56391	0.859695	1.3209	-2.38404	-1.73219	-8.27609	0.000247688	0.0113945	1.00469
211712	NM_001081377	162	chr14	-	93412918	94288107	93414730	94287951	4	93412918;93725897;93959694;94284915;	93415104;93726099;93959796;94288107;	0	Pcdh9	cmpl	cmpl	1;0;0;0;	0.89383	0.690782	0.294953	0.826588	1.55391	2.00167	1.6235	1.23637	9.39824	10.4811	9.70738	10.589	9.37986	10.1536	10.5365	9.24943	-2.53137	4.69724	-22.6649	1.07e-06	0.000706896	6.47853
212943	NM_001160378	1235	chr9	-	85214045	85220731	85218063	85220614	3	85214045;85219865;85220594;	85218840;85220412;85220731;	0	Fam46a	cmpl	cmpl	0;2;0;	6.87233	7.12716	5.83127	9.09789	10.9303	9.21979	9.25318	12.154	3.87856	3.87491	3.24084	3.24055	2.90403	3.76248	3.96641	2.65028	1.47672	5.01557	9.86512	9.84e-05	0.00727616	2.01597
213391	NM_178045	1474	chr6	-	116583025	116623854	116588255	116611922	11	116583025;116589458;116590250;116591445;116591702;116595113;116595903;116597584;116609542;116611860;116623741;	116588316;116589556;116590372;116591497;116591804;116595274;116595995;116597727;116609618;116611954;116623854;	0	Rassf4	cmpl	cmpl	2;0;1;0;0;1;2;0;2;0;-1;	0.0711818	0.0521906	0.0579399	0.0979837	0.269334	0.228699	0.233721	0.212511	0.0885688	0.0762954	0.111009	0.0841912	0.0903214	0.0408111	0.093233	0.114444	1.62298	-0.110989	5.58661	0.00179236	0.0354497	-1.20336
213438	NM_001122596	1381	chrX	+	104344265	104369000	104366374	104367433	2	104344265;104366177;	104344486;104369000;	0	A630033H20Rik	cmpl	cmpl	-1;0;	0.0740048	0.0976688	0.0240951	0.0261951	0.0592975	0.0976105	0.0705454	0.0909007	0.515656	0.499724	0.427024	0.451656	0.473274	0.319379	0.247173	0.509926	-1.87079	-0.656791	-7.08657	0.00055034	0.0184339	0.118285
213742	NR_001463	2	chrX	-	100655711	100678572	100678572	100678572	7	100655711;100664156;100664638;100664929;100665888;100666169;100669054;	100663375;100664311;100664785;100665140;100666020;100666260;100678572;	0	Xist	unk	unk	-1;-1;-1;-1;-1;-1;-1;	0.20442	0.169386	0.127643	0.11151	0.0972296	0.282694	0.182852	0.0709417	73.1732	83.2231	84.6361	51.6363	51.5245	92.4976	78.2415	51.1012	-8.67058	5.99564	-20.7273	1.75e-06	0.000795162	6.05376
214804	NM_001166064	1696	chr3	+	145650833	145684684	145650962	145683263	7	145650833;145661429;145664286;145669979;145677221;145678559;145682766;	145652133;145662074;145665377;145670106;145677403;145678791;145684684;	0	Syde2	cmpl	cmpl	0;1;1;0;1;0;1;	8.80236	7.19034	6.65202	8.41955	10.4991	11.1033	12.0336	9.21797	3.99355	3.13954	3.97298	3.09093	3.39941	5.72681	5.32807	3.4982	1.25455	5.32014	6.06903	0.00119628	0.0279747	-0.750015
216148	NM_001024539	1188	chr10	-	79080682	79100663	79083803	79100595	13	79080682;79083798;79084999;79086571;79088837;79088999;79089544;79089764;79089939;79092567;79092812;79094009;79100193;	79082844;79083932;79085310;79086736;79088901;79089165;79089671;79089816;79089993;79092687;79092873;79094080;79100663;	0	Shc2	cmpl	cmpl	-1;0;1;1;0;2;1;0;0;0;2;0;0;	0.177522	0.251021	0.443814	0.448831	0.355605	1.35085	1.11204	0.369909	3.07659	3.36379	3.76712	4.04935	4.23559	6.02549	5.74854	4.01036	-2.65999	3.05688	-5.28438	0.00234029	0.0406461	-1.50254
216285	NM_172553	1366	chr10	-	102470480	102491411	102471821	102491240	4	102470480;102484810;102487768;102491014;	102472142;102484939;102488073;102491411;	0	Alx1	cmpl	cmpl	0;0;1;0;	0.181138	0.199216	0.131059	0.195911	0.403166	1.47026	1.17992	0.509881	18.3437	19.3319	17.7026	21.3244	19.3068	15.5213	16.2617	20.2751	-4.19492	3.30469	-8.93997	0.000165478	0.00936013	1.44871
216350	NM_001168679	1464	chr10	+	115254339	115286949	115254656	115286452	9	115254339;115254548;115264876;115270240;115272147;115272331;115276930;115281107;115286398;	115254406;115254716;115264939;115270378;115272222;115272439;115277056;115281191;115286949;	0	Tspan8	cmpl	cmpl	-1;0;0;0;0;0;0;0;0;	9.56034	9.24548	4.32026	8.9268	27.7578	1.8898	2.82831	28.5224	0.0410192	0.0908613	0	0	0.0188239	0	0.0161922	0	6.42493	-0.176714	6.21193	0.0010663	0.0259044	-0.62114
217066	NR_003564	1262	chr11	-	88825980	88828231	88828231	88828231	2	88825980;88828028;	88826587;88828231;	0	Gm15698	unk	unk	-1;-1;	0.12389	0	0	0	0	0.157122	0.177147	0	0.886369	2.04875	1.11095	1.09899	1.13185	1.27855	1.33872	1.06707	-2.83197	-1.29551	-6.8261	0.000665305	0.0201072	-0.0934487
217310	NM_175454	182	chr11	-	115209022	115229033	115209782	115228923	19	115209022;115210113;115210399;115211235;115211805;115212232;115213898;115215713;115215899;115216338;115216607;115217678;115217933;115219983;115220290;115221008;115221635;115222952;115228857;	115209846;115210272;115210491;115211316;115211912;115212460;115214063;115215792;115216051;115216429;115216748;115217735;115218156;115220100;115220397;115221125;115221806;115223102;115229033;	0	Hid1	cmpl	cmpl	2;2;0;0;1;1;1;0;1;0;0;0;2;2;0;0;0;0;0;	4.37116	3.90388	4.8323	4.08755	6.34457	3.92384	4.94256	5.04545	9.45051	9.89013	11.5065	11.6051	11.8777	10.2669	10.5522	11.1078	-1.12019	4.57902	-5.64075	0.00171066	0.034443	-1.15103
217430	NM_172574	714	chr12	-	16995453	17006924	16996609	17006761	7	16995453;16999083;17000258;17002419;17004439;17004579;17006618;	16996701;16999125;17000379;17002477;17004509;17004662;17006924;	0	Pqlc3	cmpl	cmpl	1;1;0;2;1;2;0;	14.4322	18.8172	16.7794	17.6061	20.0146	19.3692	20.5222	19.0006	7.52966	7.94948	7.75703	7.77026	7.80571	11.0894	11.4937	7.90454	1.00198	5.02825	6.31166	0.00098525	0.0248225	-0.532608
217517	NM_144552	14	chr12	-	45953472	46175470	45956840	46120607	6	45953472;45962211;46002860;46003846;46120453;46175181;	45956864;45962369;46003026;46003977;46120642;46175470;	0	Stxbp6	cmpl	cmpl	0;1;0;1;0;-1;	6.05584	7.03023	5.66583	6.90905	8.48228	4.60229	4.41804	8.81711	2.46838	2.73384	2.26154	2.41224	2.20588	1.40405	1.26499	2.55001	1.81264	3.69078	5.21952	0.00248168	0.0419004	-1.56833
217593	NM_001167976	128	chr12	-	57813620	58261630	57814799	58260231	11	57813620;57818224;57819126;57839456;57867004;57871139;57876312;57959013;58029251;58260143;58261591;	57814861;57818277;57819308;57839621;57867112;57871199;57876379;57959097;58029300;58260261;58261630;	0	Slc25a21	cmpl	cmpl	1;2;0;0;0;0;2;2;1;0;-1;	0.01814	0.0399008	0.0147654	0.0321046	0.0242249	0.0184048	0.017292	0.0417779	0.417562	0.512466	0.367766	0.450562	0.621474	0.12764	0.213836	0.51247	-2.58682	-1.60934	-4.90648	0.0033186	0.0489322	-1.89411
217845	NM_145449	1383	chr12	-	104689107	104695433	104689284	104695369	7	104689107;104690015;104690680;104693931;104694567;104695224;104695362;	104689562;104690177;104690710;104694114;104694729;104695254;104695433;	0	Ifi27l2b	cmpl	cmpl	1;1;1;1;1;1;0;	1.28537	1.2117	0.373661	0.609341	4.62851	0.815081	0.634522	3.91183	0	0	0	0	0	0	0	0	4.32099	-1.50956	5.81129	0.00148003	0.0312722	-0.988627
218624	NM_139299	1449	chr13	-	113313015	113370870	113314110	113349410	17	113313015;113316041;113317667;113320486;113321875;113323118;113323943;113331277;113334094;113336387;113337564;113339624;113342076;113349355;113352057;113355945;113370845;	113314578;113316123;113317761;113320627;113322022;113323220;113324129;113331494;113334174;113336541;113337707;113339788;113342194;113349434;113352265;113356109;113370870;	0	Il31ra	cmpl	cmpl	0;2;1;1;1;1;1;0;1;0;1;2;1;0;-1;-1;-1;	0.0273658	0.0451455	0.0668249	0.108973	0.118773	0.131885	0.11739	0.189077	0.757619	0.820242	0.821542	0.602032	0.640659	0.693205	0.705667	0.584545	-2.27889	0.220089	-30.2608	2.17e-07	0.000314799	7.70618
218820	NM_145459	94	chr14	-	22803183	22808823	22804109	22806755	3	22803183;22806425;22808246;	22805738;22807506;22808823;	0	Zfp503	cmpl	cmpl	0;0;-1;	22.533	17.604	22.8199	25.6834	15.7058	21.2307	18.6074	17.6184	44.2709	47.5714	49.4606	52.5277	49.3231	39.7551	44.9253	49.4345	-1.27029	6.91392	-9.14245	0.000147097	0.0087637	1.57774
219132	NM_199015	1042	chr14	-	59966243	59984327	59967885	59984246	11	59966243;59968058;59969983;59971487;59972154;59973144;59973976;59975153;59978312;59980570;59984203;	59967888;59968225;59970055;59971619;59972218;59973212;59974026;59975287;59978420;59980692;59984327;	0	Phf11d	cmpl	cmpl	0;1;1;1;0;1;2;0;0;1;0;	0.467007	0.431437	0.456156	1.22325	1.37205	1.412	1.69167	1.53446	0.894863	1.19705	0.728306	0.808654	0.490654	0.359275	0.541337	0.527734	1.64264	1.20591	9.59468	0.000114011	0.00785657	1.8559
223227	NM_177753	1490	chr14	-	118632455	118636252	118634026	118634857	1	118632455;	118636252;	0	Sox21	cmpl	cmpl	0;	0.0132145	0.0435998	0.0322685	0.0116936	0.0264707	0.00670367	0.0188951	0.0101446	1.61956	1.44774	1.70017	1.29413	1.59208	2.39894	2.4729	1.37491	-5.8407	0.0967264	-21.8856	1.3e-06	0.000767363	6.31452
223672	NM_173786	1174	chr15	-	77234218	77241464	77234662	77236093	3	77234218;77236010;77241357;	77235512;77236136;77241464;	0	Apol9a	cmpl	cmpl	2;0;-1;	4.52949	6.10414	13.1377	15.8634	15.5056	10.6314	11.889	16.3333	6.74717	7.49479	6.61611	6.90414	6.13797	2.7532	3.00811	5.73652	1.74628	3.43446	4.98311	0.00308713	0.0471328	-1.81308
223838	NM_177431	162	chr15	-	94098750	94234781	94100730	94234520	39	94098750;94103640;94110425;94112316;94112903;94113081;94113376;94114258;94116068;94116740;94121964;94153212;94155090;94156343;94156736;94158169;94159232;94160346;94160911;94161748;94164029;94168838;94169117;94171482;94174368;94176107;94176342;94178099;94179531;94182065;94183977;94185710;94191004;94192183;94192949;94210155;94225042;94233619;94234429;	94100820;94103745;94110517;94112450;94112995;94113176;94113506;94114459;94116239;94116914;94122132;94153386;94155252;94156634;94156901;94158277;94159352;94160511;94161076;94161959;94164156;94168968;94169284;94171578;94174486;94176244;94176524;94178245;94179636;94182207;94184124;94185816;94191045;94192308;94193033;94210394;94225205;94233981;94234781;	0	Adamts20	cmpl	cmpl	0;0;1;2;0;1;0;0;0;0;0;0;0;0;0;0;0;0;0;2;1;0;1;1;0;1;2;0;0;2;2;1;2;0;0;1;0;1;0;	1.37078	0.87336	0.734872	1.43471	1.4266	1.68813	1.62887	1.30635	0.405817	0.439691	0.394379	0.218038	0.310386	0.572069	0.598992	0.299643	1.72303	3.21332	6.59622	0.000790495	0.0222271	-0.28615
225207	NM_145492	86	chr18	-	13845522	14131242	13847503	14129912	8	13845522;13873649;13876124;13975746;14002290;14097470;14129872;14131009;	13847533;13873765;13876256;13975831;14005643;14097650;14129913;14131242;	0	Zfp521	cmpl	cmpl	0;1;1;0;1;1;0;-1;	16.339	25.0391	24.8261	30.6928	17.0538	12.6255	12.6592	20.8784	25.4962	31.6163	26.8421	27.8039	25.6131	32.1886	33.4391	25.8665	-1.10734	6.98272	-6.33799	0.000965063	0.0245908	-0.509428
225341	NM_144862	103	chr18	+	32091160	32118273	32091193	32117644	10	32091160;32101393;32103792;32104089;32114089;32114911;32115911;32116606;32116891;32117496;	32091204;32101553;32103859;32104210;32114239;32115062;32116004;32116655;32116967;32118273;	0	Lims2	cmpl	cmpl	0;2;0;1;2;2;0;0;1;2;	1.51596	1.1115	0.9678	1.26258	1.70691	1.99047	1.67178	1.32353	0.924633	0.430111	0.48674	0.48517	0.509182	0.739013	0.861393	0.675894	1.32223	0.969416	6.86619	0.000645912	0.0198512	-0.060411
225518	NM_001033281	994	chr18	+	53624199	53735511	53624221	53734723	7	53624199;53633074;53696265;53699851;53711700;53727809;53734608;	53624816;53633382;53696393;53699976;53712043;53727986;53735511;	0	Prdm6	cmpl	cmpl	0;1;0;2;1;2;2;	3.53021	3.43699	5.76267	4.353	3.56799	2.1236	2.25265	3.25806	1.10413	1.1697	1.21841	0.88984	0.804093	1.16734	1.0612	1.0235	1.34475	2.09113	5.32475	0.00225695	0.0397207	-1.46187
225579	NM_001081072	1	chr18	+	58715893	58772523	58716117	58772009	10	58715893;58731682;58739446;58741824;58758202;58764691;58767277;58768823;58769447;58771832;	58716598;58731886;58739605;58741949;58758397;58764782;58767476;58768921;58769578;58772523;	0	Slc27a6	cmpl	cmpl	0;1;1;1;0;0;1;2;1;0;	0.25107	0.106203	0.110042	0.205084	0.373976	0.989544	0.856076	0.415141	0.276351	0.226227	0.195774	0.164468	0.110277	0.135894	0.199206	0.15969	2.03482	-0.121968	5.25683	0.00239918	0.0412745	-1.53042
226040	NM_183160	773	chr19	+	24748497	24754151	24748558	24752302	2	24748497;24752025;	24748833;24754151;	0	Tmem252	cmpl	cmpl	0;2;	0	0.0224138	0	0	0	0	0.0194272	0	0.278937	0.800425	0.317828	0.520659	0.279285	2.03629	1.96196	0.379151	-4.85972	-1.01235	-6.18345	0.00109084	0.0263854	-0.646638
226041	NM_175013	96	chr19	-	24752750	24936332	24758974	24936279	11	24752750;24783717;24802158;24808031;24824854;24890147;24890900;24894609;24898781;24909232;24936018;	24759064;24783852;24802342;24808167;24824970;24890302;24891091;24894735;24898928;24909395;24936332;	0	Pgm5	cmpl	cmpl	0;0;2;1;2;0;1;1;1;0;0;	0.00628684	0	0	0	0.00419785	0.0255144	0.0269683	0	1.07168	1.46851	1.08339	1.17338	0.897442	4.59767	4.91595	0.97468	-6.70131	1.09858	-8.66384	0.000195056	0.0100726	1.26804
226413	NM_001081078	1578	chr1	-	130181332	130224895	130181695	130224880	17	130181332;130183032;130184067;130185527;130188499;130190203;130190702;130191649;130195042;130196415;130200328;130204132;130207093;130208111;130209631;130215635;130224234;	130181913;130183263;130184291;130185662;130188609;130190406;130190901;130191940;130195311;130197972;130200974;130204853;130207172;130208214;130209715;130215715;130224895;	0	Lct	cmpl	cmpl	1;1;2;2;0;1;0;0;1;1;0;2;1;0;0;1;0;	0.0975224	0.0446897	0.0793803	0.0934901	0.0271324	0.016491	0.0464818	0.0124779	0.10112	0.0895957	0.050696	0.0922767	0.0974488	0.11818	0.123742	0.0839966	-1.6077	-1.17582	-5.99743	0.00126825	0.0288973	-0.815492
226691	NM_001204910	1925	chr1	-	175653558	175671940	175653862	175666582	8	175653558;175655064;175657539;175659012;175662405;175665226;175666317;175671718;	175653883;175655253;175657956;175660671;175662573;175665444;175666602;175671940;	0	Ifi207	cmpl	cmpl	0;0;0;0;0;1;0;-1;	0.201681	0.491148	0.328324	0.866851	0.856094	1.0012	1.05739	0.906854	0.224057	0.25808	0.25836	0.357811	0.123385	0.162183	0.346708	0.268008	2.20756	0.685274	6.34476	0.000959943	0.0245681	-0.503473
227960	NM_145523	132	chr2	+	62502383	62532166	62502489	62529647	8	62502383;62510333;62517212;62524021;62524333;62528017;62528447;62529620;	62502516;62510507;62517282;62524065;62524481;62528131;62528506;62532166;	0	Gca	cmpl	cmpl	0;0;0;1;0;1;1;0;	3.0215	1.98041	1.65203	1.90404	3.3931	5.08612	4.24039	3.49109	0.588615	0.662434	0.713953	0.519814	0.592517	1.0165	0.869456	0.620379	2.34535	2.62004	9.97706	9.27e-05	0.00724358	2.0809
228413	NM_178695	1383	chr2	-	104670897	104690007	104672735	104689335	6	104670897;104679478;104682211;104685146;104689232;104689702;	104672967;104679611;104682260;104685310;104689357;104690007;	0	Prrg4	cmpl	cmpl	2;1;0;1;0;-1;	0.564163	0.562299	0.215256	0.343223	0.41202	0.304086	0.260493	0.54138	0.537444	0.619539	0.64612	0.713146	0.684539	0.827016	0.753366	0.898946	-1.16201	0.568324	-6.3719	0.000939759	0.0241793	-0.479683
230576	NM_177667	174	chr4	+	106295053	106312792	106295155	106312066	7	106295053;106306773;106307018;106308501;106309307;106311075;106311532;	106295722;106306829;106307134;106308620;106309469;106311228;106312792;	0	Ttc22	cmpl	cmpl	0;0;2;1;0;0;0;	0.494825	0.326526	0.35444	0.648056	0.462567	0.42172	0.245281	0.759747	0.0615692	0.0136382	0.108036	0.0421388	0.045207	0.0649933	0.0388869	0.0409148	2.30936	-1.14927	8.84623	0.000174889	0.00963253	1.388
230828	NM_178257	1617	chr4	+	135284073	135311298	135284134	135307280	7	135284073;135288892;135290016;135293254;135300600;135304005;135306326;	135284177;135289025;135290195;135293430;135300739;135304127;135311298;	0	Il22ra1	cmpl	cmpl	0;1;2;1;0;1;0;	1.69692	2.10311	0.988602	1.95896	4.61278	0.624875	0.624046	4.0999	0.0160767	0.0118705	0	0	0.00491845	0.00404066	0.00423083	0	6.11305	-0.207106	7.4447	0.00042791	0.015555	0.398549
230903	NR_104375	1710	chr4	-	147526907	147532932	147532932	147532932	6	147526907;147528395;147530254;147530503;147530688;147532645;	147527753;147528542;147530390;147530599;147530815;147532932;	0	Fbxo44	unk	unk	-1;-1;-1;-1;-1;-1;	9.59165	8.57259	10.9986	9.04534	6.74736	6.44041	5.63947	7.07678	2.90378	3.36079	3.58491	3.24606	2.865	2.52885	2.70517	2.99097	1.20843	3.15697	11.4437	4.46e-05	0.00494397	2.86702
231510	NM_172715	169	chr5	+	101275247	101328121	101275826	101326847	13	101275247;101275673;101286160;101312208;101313336;101313978;101314944;101319121;101320661;101321319;101322090;101322451;101326735;	101275380;101275967;101286227;101312479;101313411;101314068;101315038;101319237;101320717;101321405;101322219;101322531;101328121;	0	Agpat9	cmpl	cmpl	-1;0;0;1;2;2;2;0;2;1;0;0;2;	0.313923	0.249349	0.269719	0.169763	0.197967	0.265421	0.324185	0.267773	1.28031	1.79052	1.78148	1.48518	1.59332	1.33351	1.15642	1.65835	-2.2677	0.850268	-11.386	4.58e-05	0.00504145	2.8382
231605	NM_198306	178	chr5	+	110973373	111050402	110973720	111049673	11	110973373;111006458;111017260;111018787;111025084;111031599;111043096;111044415;111046856;111048183;111049526;	110973961;111006639;111017427;111018962;111025282;111031717;111043282;111044553;111046952;111048351;111050402;	0	Galnt9	cmpl	cmpl	0;1;2;1;2;2;0;0;0;0;0;	0.729822	0.529026	1.1206	1.48247	0.564845	1.0434	0.885444	0.700349	0.103192	0.068574	0.116404	0.070626	0.0662974	0.0233424	0.0733227	0.0800036	3.44209	-0.387025	9.93201	9.49e-05	0.00725248	2.05486
231655	NM_145209	1465	chr5	+	115373248	115387920	115373420	115387427	7	115373248;115373418;115378031;115379848;115382731;115385929;115386926;	115373341;115373618;115378314;115380012;115382973;115386077;115387920;	0	Oasl1	cmpl	cmpl	-1;0;0;1;0;2;0;	1.27564	1.32501	1.71133	2.48761	2.72883	1.62981	2.30817	2.53893	0.95528	1.2859	1.01311	0.804684	0.876764	0.576232	0.707778	0.878974	1.56967	1.44954	6.33084	0.000970499	0.0245926	-0.515718
232174	NM_175475	153	chr6	-	84521407	84543804	84524260	84537999	7	84521407;84525002;84526528;84526922;84534243;84537795;84543633;	84524653;84525287;84526684;84527198;84534468;84538187;84543804;	0	Cyp26b1	cmpl	cmpl	0;0;0;0;0;0;-1;	11.3099	11.4372	7.83302	11.9861	21.9162	12.719	14.0363	23.5691	3.19945	1.92506	2.79173	2.14422	2.61152	5.64516	5.58556	2.45269	1.85728	5.3313	4.90733	0.00331593	0.0489322	-1.8932
232288	NM_145148	20	chr6	-	97236860	97567651	97238353	97373518	24	97236860;97242356;97245569;97248028;97250202;97252282;97255140;97256472;97256672;97258020;97258607;97260656;97273648;97275426;97278226;97279474;97303175;97303998;97346186;97362481;97371555;97373452;97478723;97567183;	97238474;97242489;97246381;97248148;97250350;97252339;97255369;97256592;97256806;97258162;97258746;97260733;97273735;97275484;97278292;97279558;97303198;97304055;97346271;97362574;97371650;97373518;97478845;97567651;	0	Frmd4b	cmpl	cmpl	2;1;2;2;1;1;0;0;1;0;2;0;0;2;2;2;0;0;2;2;0;0;-1;-1;	7.01396	6.66057	2.71246	4.82059	18.6402	0.855378	1.16032	16.4524	0.0682783	0.0343734	0.0466788	0.0566431	0.0341817	0.00468023	0.0049005	0.0618725	6.6058	0.448934	5.2433	0.00242874	0.041391	-1.54415
233335	NM_183312	1156	chr7	-	74875046	74904628	74878329	74904514	4	74875046;74883990;74896689;74903704;	74878439;74884061;74896814;74904628;	0	Synm	cmpl	cmpl	1;2;0;0;	9.10248	10.1091	8.8889	8.5629	7.40254	8.98294	9.5009	7.74203	2.84536	3.16895	3.25292	2.66172	2.76447	2.62418	2.40305	3.01514	1.72735	5.21748	14.92	1.06e-05	0.00244653	4.35047
233733	NM_173739	186	chr7	-	118615174	118923491	118615450	118923061	11	118615174;118628548;118651566;118657011;118663503;118692144;118697952;118699859;118742470;118759805;118922826;	118615597;118628713;118651662;118657149;118663689;118692304;118698150;118700043;118742637;118759998;118923491;	0	Galnt18	cmpl	cmpl	0;0;0;0;0;2;2;1;2;1;0;	2.86438	2.89308	2.06188	2.37953	6.77868	5.44662	4.76441	4.75693	2.55786	2.551	2.46143	2.32312	2.41438	2.04748	2.06727	2.48388	1.36088	3.18102	8.33177	0.000239194	0.0111889	1.04322
233744	NM_145584	188	chr7	+	120909511	121186889	120909842	121183478	16	120909511;120931959;120980336;121022690;121030285;121071225;121160240;121172414;121173728;121174286;121175278;121176449;121176707;121177668;121180062;121183314;	120910080;120932066;120980470;121022764;121030408;121071374;121160305;121172616;121173869;121174362;121175461;121176620;121176875;121177833;121180326;121186889;	0	Spon1	cmpl	cmpl	0;1;0;2;1;1;0;2;0;0;1;1;1;1;1;1;	0.50452	0.304284	0.139096	0.115214	0.217341	0.301351	0.341309	0.218646	0.916319	0.8018	1.07234	0.496631	0.69232	1.46962	1.37092	0.571918	-1.93576	1.83188	-5.93812	0.00133168	0.0296648	-0.8702
234214	NM_001205219	117	chr8	+	46593141	46913260	46821546	46911160	24	46593141;46744156;46821506;46826840;46830773;46831070;46844406;46848372;46855182;46855899;46857887;46860942;46870622;46875329;46878134;46880331;46885063;46886318;46888985;46889186;46891006;46905072;46909082;46911098;	46593311;46744295;46821556;46826933;46830800;46831195;46844545;46848545;46855249;46855944;46858062;46861057;46870679;46875379;46878322;46881912;46885152;46886365;46889100;46889315;46891207;46905122;46909189;46913260;	0	Sorbs2	cmpl	cmpl	-1;-1;0;1;1;1;0;1;0;1;1;2;0;0;2;1;1;0;2;0;0;0;2;1;	0.116908	0.0562516	0.0951593	0.155179	0.151244	0.533763	0.595522	0.0897491	2.40924	2.23537	2.23341	2.88301	3.14995	4.52092	4.36762	3.24232	-3.39139	3.0725	-6.43405	0.000895353	0.023665	-0.425501
234267	NM_001253754	126	chr8	+	55864786	56146231	55864999	56144282	7	55864786;56122680;56132587;56135457;56140124;56140728;56144129;	55865003;56122873;56132744;56135611;56140201;56140794;56146231;	0	Gpm6a	cmpl	cmpl	0;1;2;0;1;0;0;	36.3114	40.9446	15.778	37.4669	119.74	9.41806	10.0397	108.318	0.0790491	0.107006	0.0110086	0	0.0161227	0.0264906	0.00693432	0	9.22042	1.71322	8.76763	0.000183266	0.00986716	1.3366
234311	NM_001293783	134	chr8	+	64406883	64516498	64418899	64515931	38	64406883;64418795;64419087;64419399;64421088;64424648;64427608;64429223;64433294;64434911;64436841;64437357;64442380;64448249;64450951;64452831;64454555;64456680;64458053;64461278;64462597;64462876;64466148;64466836;64468606;64473172;64477428;64479347;64488738;64491067;64495937;64496538;64500084;64501946;64503645;64512171;64513838;64515831;	64407073;64418903;64419154;64419589;64421430;64424765;64427770;64429382;64433436;64435067;64436947;64437473;64442538;64448502;64451118;64452990;64454705;64456800;64458149;64461394;64462740;64462986;64466253;64466965;64468731;64473331;64477576;64479500;64488843;64491268;64496042;64496680;64500206;64502094;64503788;64512323;64513901;64516498;	0	Ddx60	cmpl	cmpl	-1;0;1;2;0;0;0;0;0;1;1;2;1;0;1;0;0;0;0;0;2;1;0;0;0;2;2;0;0;0;0;0;1;0;1;0;2;2;	0.159047	0.0644444	0.20441	0.318523	0.486281	0.573284	0.542614	0.411283	0.177065	0.236483	0.117491	0.184155	0.0860359	0.129582	0.0945655	0.086519	2.25092	0.587588	14.7363	1.13e-05	0.00246953	4.28282
234356	NM_001252623	140	chr8	-	70880679	71259045	70882322	70985450	11	70880679;70885966;70896518;70897437;70912494;70925201;70984822;71080870;71169697;71242752;71258924;	70882612;70886048;70896613;70897616;70912596;70925418;70985750;71081019;71169834;71243056;71259045;	0	Csgalnact1	cmpl	cmpl	1;0;1;2;2;1;0;-1;-1;-1;-1;	1.31139	1.72812	1.47132	2.48819	3.90488	3.63198	2.94502	4.05417	1.38181	1.48157	1.33578	1.27438	1.4099	1.12503	1.13735	1.40018	1.50155	3.14091	9.5866	0.000114521	0.00785657	1.85105
235130	NM_001329420	819	chr9	-	30706739	30728535	30709599	30719362	8	30706739;30712065;30712344;30713645;30718182;30718694;30719265;30728385;	30710374;30712241;30712526;30713823;30718466;30718862;30719398;30728535;	0	Adamts15	cmpl	cmpl	2;0;1;0;1;1;0;-1;	0	0.00907911	0	0	0.00551219	0.0209393	0	0.00633748	0.806326	0.756527	0.785325	1.0135	0.923888	0.154899	0.227064	0.881674	-4.06194	-1.00506	-5.5416	0.00186373	0.0361723	-1.24716
235180	NM_183171	864	chr9	+	36651243	36686225	36651291	36686167	9	36651243;36657931;36668396;36671081;36675280;36676432;36678065;36683881;36686150;	36651602;36658031;36668483;36671250;36675552;36676513;36678141;36683947;36686225;	0	Fez1	cmpl	cmpl	0;2;0;0;1;0;0;1;1;	2.34281	2.83429	2.79691	2.62603	2.47688	4.0013	4.2991	2.60791	12.3405	10.3853	11.509	14.2429	15.1611	12.5286	11.488	14.9054	-1.86927	3.12918	-8.06944	0.000282452	0.0123303	0.859491
235283	NM_172768	111	chr9	-	40105491	40263349	40105574	40263255	20	40105491;40107186;40107573;40111082;40111907;40112650;40113916;40114324;40115440;40115877;40117482;40119342;40122551;40123272;40124449;40125093;40135002;40141029;40220881;40262878;	40105664;40107304;40107681;40111173;40112111;40112754;40114059;40114443;40115584;40116067;40117639;40119458;40122632;40123368;40124553;40125178;40135023;40141240;40220959;40263349;	0	Gramd1b	cmpl	cmpl	0;2;2;1;1;2;0;1;1;0;2;0;0;0;1;0;0;2;2;0;	0.0178306	0.0392202	0.0145136	0.0788924	0.14287	0.171863	0.127478	0.0821305	0.532462	0.565155	0.597853	0.518798	0.539605	0.786235	0.805722	0.528301	-2.05674	0.00350015	-11.37	4.61e-05	0.00504167	2.83013
235330	NM_172770	14	chr9	-	49245065	49294330	49246485	49292832	22	49245065;49248261;49249941;49251206;49252772;49253289;49253846;49254629;49256031;49261428;49263965;49264937;49266100;49266754;49268494;49274876;49278333;49279230;49279966;49280487;49292774;49294250;	49246561;49248487;49250041;49251308;49252841;49253388;49253984;49254690;49256124;49261597;49264054;49265007;49266289;49266815;49268566;49274936;49278455;49279308;49279988;49280648;49292847;49294330;	0	Ttc12	cmpl	cmpl	2;1;0;0;0;0;0;2;2;1;2;1;1;0;0;0;1;1;0;1;0;-1;	0.331737	0.349643	0.360032	0.281326	0.193819	0.294507	0.296466	0.456288	0.593354	0.619071	0.797582	0.725878	0.599834	0.726207	0.665336	0.723842	-1.28953	0.664258	-7.55308	0.000397332	0.0148484	0.480987
236643	NM_001290728	82	chrX	+	9462746	9575990	9462786	9571669	16	9462746;9482643;9491028;9492631;9509858;9520165;9525937;9528703;9533484;9537139;9538858;9540716;9563921;9565676;9570014;9571526;	9462905;9482853;9491144;9492740;9509993;9520307;9526067;9528810;9533574;9537318;9538958;9540878;9564030;9565812;9570223;9575990;	0	Sytl5	cmpl	cmpl	0;2;2;1;2;2;0;1;0;0;2;0;0;1;2;1;	0.0303037	0.049992	0.0308328	0.046928	0.0202344	0.0115297	0.0288871	0.0407118	0.0612717	0.0939618	0.0236295	0.0645157	0.0692132	0.0817376	0.0707002	0.0261007	-1.44807	-1.54505	-6.78083	0.000688022	0.0206314	-0.130956
236727	NM_177353	91	chrX	-	19682880	19868890	19683088	19868810	17	19682880;19685800;19697645;19708896;19716038;19735940;19736757;19739053;19739269;19739559;19742055;19743133;19763185;19765969;19779835;19782491;19868485;	19683340;19685906;19697728;19708960;19716098;19736094;19736869;19739167;19739358;19739665;19742197;19743239;19763298;19766046;19779913;19782691;19868890;	0	Slc9a7	cmpl	cmpl	0;2;0;2;2;1;0;0;1;0;2;1;2;0;0;1;0;	0.284509	0.156452	0.181957	0.143866	0.217112	0.175259	0.203407	0.0936068	0.050572	0.0840164	0.142617	0.100952	0.0696232	0.104863	0.049908	0.112023	1.14365	-1.38728	5.54361	0.00186047	0.0361573	-1.24519
237353	NM_172788	128	chr10	+	58276106	58601664	58276322	58598736	10	58276106;58446668;58469789;58511968;58534683;58546195;58549407;58566919;58593718;58598567;	58276874;58446944;58469885;58512328;58534784;58546366;58549664;58567239;58594053;58601664;	0	Sh3rf3	cmpl	cmpl	0;0;0;0;0;2;2;1;0;2;	2.1438	1.64184	1.69553	2.59599	4.52619	3.99353	3.37977	3.58473	2.12748	1.91971	2.24014	2.26049	2.26979	1.71	1.90131	2.29649	1.01605	4.00868	6.16971	0.00110292	0.0265889	-0.658969
237387	NM_145152	1175	chr10	-	77360319	77365281	77363571	77364345	2	77360319;77365143;	77364477;77365281;	0	Lrrc3	cmpl	cmpl	0;-1;	0.0817567	0.179832	0.199643	0.361737	0.140376	0.20145	0.13917	0.17036	0.072662	0.0321906	0.0273217	0.10775	0.0266759	0.076703	0.0401565	0.0321909	1.49057	-1.14302	4.95197	0.00317888	0.0476104	-1.84591
237397	NM_198614	1188	chr10	-	79069598	79076763	79074796	79076056	2	79069598;79076501;	79076083;79076763;	0	C2cd4c	cmpl	cmpl	0;-1;	0.0594318	0.0980447	0.187456	0.190645	0.0446443	0.0527619	0.0743579	0.193908	0.194115	0.296893	0.243298	0.237241	0.233306	0.13591	0.142307	0.255945	-1.3824	-0.433789	-5.34351	0.00221938	0.0394606	-1.44305
237847	NM_177708	1157	chr11	+	75007494	75081264	75007783	75079583	2	75007494;75078258;	75007796;75081264;	0	Rtn4rl1	cmpl	cmpl	0;1;	0.834232	1.21776	1.38277	1.78515	1.49893	0.992607	0.802465	1.76993	0.481256	0.470306	0.461264	0.409032	0.346432	0.434023	0.42465	0.428504	1.36227	1.16581	5.46247	0.00199729	0.0374158	-1.32479
238057	NM_001312876	648	chr12	-	8304723	8308760	8304739	8308739	2	8304723;8308372;	8305758;8308760;	0	Gdf7	cmpl	cmpl	1;0;	0.0352602	0.0387792	0.0574015	0.0312021	0.164808	0.0536623	0.0504179	0.054138	8.02875	10.6901	13.1424	13.1619	11.3754	3.02688	3.25593	11.1275	-5.15846	0.216509	-8.47279	0.000219158	0.0105844	1.13973
238455	NM_001163136	1505	chr12	+	120681882	120705405	120681882	120704145	4	120681882;120684086;120688717;120703932;	120681997;120686125;120688906;120705405;	0	Macc1	cmpl	cmpl	0;1;0;0;	0.894109	1.08457	0.781291	0.733029	1.20281	0.707051	0.658036	0.746965	0.327208	0.271798	0.25632	0.382573	0.180188	0.27139	0.232496	0.39864	1.78724	0.798859	6.4437	0.000888679	0.0235743	-0.417128
239017	NM_001081130	837	chr14	+	33135204	33161006	33138980	33160815	24	33135204;33137064;33138979;33140164;33145366;33145636;33145933;33146895;33148520;33150627;33150940;33152392;33153088;33153830;33154387;33155225;33156388;33157509;33157899;33158068;33158295;33159583;33159884;33160691;	33135302;33137133;33139184;33140335;33145491;33145787;33146088;33147042;33148611;33150807;33151069;33152572;33153241;33153933;33154516;33155376;33156516;33157688;33157971;33158194;33158368;33159747;33160039;33161006;	0	Ogdhl	cmpl	cmpl	-1;-1;0;0;0;2;0;2;2;0;0;0;0;0;1;1;2;1;0;0;0;1;0;2;	0.52372	0.751984	0.89995	0.875396	0.55369	1.07011	0.977675	0.457897	3.53879	4.73132	4.86647	4.00569	3.58021	4.92029	5.53056	3.52847	-2.42679	2.78014	-8.49904	0.000215649	0.0105844	1.15752
239027	NM_153800	105	chr14	+	34030008	34183122	34030245	34182764	11	34030008;34030137;34084969;34111889;34156414;34172303;34175628;34176461;34177578;34179755;34182535;	34030031;34030297;34085169;34111977;34156543;34172511;34175761;34176535;34177700;34180629;34183122;	0	Arhgap22	cmpl	cmpl	-1;0;1;0;1;1;2;0;2;1;2;	4.46131	3.65337	3.82002	2.78572	3.22393	4.30109	4.24356	2.83186	18.948	13.5736	16.8215	15.9671	18.5486	15.2111	16.0787	17.4462	-2.07622	4.3891	-14.6047	1.19e-05	0.00249634	4.23373
239157	NM_175498	1100	chr14	+	67530044	67538898	67534965	67536063	3	67530044;67534158;67534595;	67530130;67534287;67538898;	0	Pnma2	cmpl	cmpl	-1;-1;0;	0.188796	0.06107	0.0180793	0.03931	0.0593237	0.0676064	0.116452	0.102309	0.200366	0.145392	0.138556	0.173386	0.253652	0.281317	0.245464	0.176002	-1.53232	-0.443754	-7.012	0.000580708	0.018845	0.0583723
239447	NM_173422	124	chr15	+	54242328	54297913	54242332	54294164	6	54242328;54266547;54270714;54288904;54291283;54293772;	54242480;54266619;54270786;54288958;54291379;54297913;	0	Colec10	cmpl	cmpl	0;1;1;1;1;1;	0.0218772	0.0481211	0	0.00967967	0.0219118	0.0166474	0.0364954	0.00839747	0.163326	0.0979825	0.093824	0.0776265	0.10618	0.0769682	0.102081	0.0678345	-1.42681	-1.68339	-6.91563	0.000622894	0.0194869	-0.0198944
239857	NM_001145977	0	chr16	-	66655665	67621153	66663337	67620476	9	66655665;66664625;66747443;66771851;66784961;66812974;66815553;66882977;67620415;	66663456;66664751;66747622;66771942;66785132;66813112;66815706;66883127;67621153;	0	Cadm2	cmpl	cmpl	1;1;2;1;1;1;1;1;0;	1.11745	2.06561	1.96007	2.18196	0.63405	0.50567	0.375077	1.06729	0.0881243	0.119291	0.0818164	0.074461	0.0329516	0.12551	0.0876115	0.0506087	2.6403	0.945975	5.62618	0.00173222	0.0346849	-1.16508
240327	NM_001033767	1045	chr18	+	60371730	60407474	60405048	60406269	3	60371730;60372209;60405028;	60371823;60372318;60407474;	0	Gm4951	cmpl	cmpl	-1;-1;0;	0.0378967	0.0625183	0	0.268282	0.392219	0.70171	0.279971	0.189105	0.176826	0.248067	0.103426	0.147915	0.0540973	0	0.0465343	0.0522251	2.99521	-1.21946	5.86684	0.00141282	0.0306083	-0.936512
240479	NM_173770	1232	chr18	+	84889633	84909828	84899670	84908979	5	84889633;84893847;84899421;84906203;84908760;	84889753;84893987;84900081;84906368;84909828;	0	Fam69c	cmpl	cmpl	-1;-1;0;0;0;	0.0466096	0.0512614	0.0758777	0.0206227	0	0	0	0.0357819	2.45027	3.19553	2.50776	2.84461	2.20896	0.349828	0.389185	2.42477	-4.29579	-1.52216	-6.07997	0.0011857	0.0278009	-0.740065
240672	NM_001085390	124	chr19	+	53603807	53615812	53603807	53615812	4	53603807;53608315;53611946;53615405;	53604186;53608464;53612166;53615812;	0	Dusp5	cmpl	cmpl	0;1;0;1;	5.56055	3.29664	3.67747	4.22863	7.10671	4.95854	4.90721	6.33649	11.8106	7.60301	10.2977	10.2043	11.9065	11.7379	13.3145	11.5842	-1.12807	3.27044	-6.44004	0.000891207	0.0235983	-0.420307
241324	NM_001163566	872	chr2	+	37631768	37654623	37631860	37652192	13	37631768;37638719;37641958;37642237;37642783;37643178;37645647;37646605;37647573;37648618;37650049;37650894;37651967;	37631966;37639043;37642154;37642377;37642969;37643292;37646520;37647111;37647739;37649387;37650166;37651021;37654623;	0	Crb2	cmpl	cmpl	0;1;1;2;1;1;1;1;0;1;2;2;0;	8.63027	8.30514	5.08271	9.5184	24.0284	2.48067	3.0025	23.0378	0.0881797	0.130217	0.0921013	0.122938	0.125894	0.0775697	0.085088	0.0922381	5.73351	2.3069	6.25863	0.00102742	0.0253791	-0.579545
242202	NM_153422	189	chr3	+	122432075	122562292	122432163	122558250	21	122432075;122450806;122463795;122477470;122479173;122481852;122484484;122497177;122498151;122505949;122507467;122520838;122525973;122527832;122538470;122542459;122543888;122545962;122554567;122555455;122558112;	122432285;122451395;122463885;122477542;122479263;122481990;122484552;122497286;122498239;122506125;122507527;122520985;122526099;122527927;122538558;122542560;122543966;122546026;122554642;122555539;122562292;	0	Pde5a	cmpl	cmpl	0;2;0;0;0;0;0;2;0;1;0;0;0;0;2;0;2;2;0;0;0;	1.96883	2.4934	2.36136	2.88393	3.19195	4.48317	4.13748	3.67558	3.10393	3.24762	2.19814	2.63032	2.18026	1.4728	1.60439	2.05547	1.1734	4.13315	5.93375	0.00133649	0.0296648	-0.874247
242377	NM_001034867	838	chr4	-	33257381	33276712	33261300	33276355	7	33257381;33261718;33266179;33268679;33270051;33274022;33275905;	33261455;33261826;33266315;33268834;33270194;33274171;33276712;	0	Pm20d2	cmpl	cmpl	1;1;0;1;2;0;0;	0.216118	0.207976	0.131935	0.549828	0.65539	0.365453	0.291855	0.774255	0.15126	0.229575	0.259801	0.185321	0.128544	0.143621	0.137111	0.148915	1.50942	0.497945	4.97646	0.00310646	0.0471328	-1.82008
243725	NM_181595	77	chr6	+	4853319	5115661	4855446	5109752	16	4853319;4855225;4995935;5007457;5013990;5027479;5050431;5060999;5063600;5065118;5065308;5084016;5106120;5107003;5108088;5109551;	4853448;4856844;4996068;5007578;5014095;5027615;5050587;5061053;5063830;5065215;5065480;5084174;5106240;5107027;5108271;5115661;	0	Ppp1r9a	cmpl	cmpl	-1;0;0;1;2;2;0;0;0;2;0;1;0;0;0;0;	0.173435	0.294786	0.201062	0.237188	0.43866	0.346601	0.323141	0.512406	0.173293	0.119504	0.0860602	0.104431	0.0810253	0.155318	0.170372	0.0977763	1.44914	1.11646	4.92733	0.00325371	0.0483631	-1.87198
243743	NM_175750	12	chr6	-	32094558	32538192	32100488	32467679	32	32094558;32102800;32107831;32112009;32113399;32115059;32115757;32128350;32131787;32132687;32135293;32142246;32146123;32147022;32147663;32148270;32150809;32152088;32156113;32160964;32165070;32165632;32173942;32184508;32186294;32187665;32189413;32201068;32260460;32446712;32466494;32537303;	32100584;32102951;32108044;32112179;32113590;32115159;32115861;32128510;32131934;32132754;32135562;32142389;32146358;32147169;32147903;32148364;32150974;32152225;32156231;32161116;32165261;32165729;32174143;32184623;32186394;32187819;32189537;32201169;32260592;32446895;32467764;32538192;	0	Plxna4	cmpl	cmpl	0;2;2;0;1;0;1;0;0;2;0;1;0;0;0;2;2;0;2;0;1;0;0;2;1;0;2;0;0;0;0;-1;	2.63115	3.74872	1.85937	5.1682	12.7347	0.964681	1.18757	12.854	0.111608	0.0549384	0.0466287	0.048095	0.0591847	0.0654529	0.0724495	0.0494449	5.10065	2.40102	4.97781	0.00310253	0.0471328	-1.81866
243958	NM_172900	971	chr7	+	50663649	50673719	50663929	50673447	12	50663649;50663875;50664100;50664612;50665878;50666312;50666783;50666931;50667259;50667801;50667984;50673180;	50663740;50663969;50664478;50664891;50665926;50666576;50666831;50667189;50667544;50667889;50668096;50673719;	0	Siglecg	cmpl	cmpl	-1;0;1;1;1;1;1;1;1;1;2;0;	1.61595	0.71089	0.345276	0.26812	1.45666	1.50633	0.837599	1.00795	0.615767	0.250527	0.362265	0.258024	0.392149	0.303213	0.426617	0.250529	1.64965	0.821391	6.24252	0.00104065	0.0255971	-0.593868
244654	NM_198625	22	chr8	+	113245375	113265301	113245621	113262977	14	113245375;113250093;113250274;113251012;113251203;113251376;113252627;113253069;113253922;113255957;113261045;113261471;113261829;113262189;	113245690;113250155;113250348;113251097;113251295;113251451;113252785;113253177;113254020;113256078;113261120;113261648;113261995;113265301;	0	Mtss1l	cmpl	cmpl	0;0;2;1;2;1;1;0;0;2;0;0;0;1;	34.9703	40.0147	61.1639	53.8378	32.111	34.7232	34.936	35.6029	17.7154	19.9936	18.2337	16.8292	17.2781	16.63	16.9352	16.3127	1.00436	6.90806	15.0179	1.02e-05	0.00244653	4.38608
244723	NM_173777	741	chr9	-	20472429	20532658	20472550	20532601	6	20472429;20476143;20476578;20477070;20480017;20532556;	20473228;20476250;20476798;20477217;20480167;20532658;	0	Olfm2	cmpl	cmpl	0;1;0;0;0;0;	1.64509	3.36525	3.80292	5.35719	1.66966	1.16837	0.831141	3.13205	0.388916	0.294718	0.333521	0.396934	0.281803	0.277812	0.387849	0.362733	1.75926	0.0286631	6.38637	0.000929198	0.024121	-0.467031
244810	NM_001199556	885	chr9	-	39394980	39411237	39396630	39408407	20	39394980;39397227;39398185;39398788;39398987;39400380;39400913;39401255;39402125;39404179;39404639;39405192;39405498;39406862;39407229;39407523;39408052;39408364;39410799;39411111;	39396710;39397354;39398316;39398893;39399086;39400628;39401014;39401420;39402240;39404259;39404784;39405281;39405668;39406977;39407405;39407746;39408255;39408422;39410896;39411237;	0	AW551984	cmpl	cmpl	1;0;1;1;1;2;0;0;2;0;2;0;1;0;1;0;1;0;-1;-1;	0.329279	0.324678	0.240297	0.552621	0.303264	1.23842	0.990366	0.418403	15.244	18.9332	15.2196	17.8157	16.0333	12.1546	12.2916	16.1169	-4.17245	3.79948	-7.97604	0.000300011	0.0126048	0.792721
245450	NM_001161431	1072	chrX	+	63902492	63914577	63907079	63909620	3	63902492;63906492;63907036;	63902675;63906546;63914577;	0	Slitrk2	cmpl	cmpl	-1;-1;0;	0.771247	0.674403	0.77185	1.07967	0.460103	0.525945	0.611657	0.485312	0.0589938	0.082762	0.0394352	0.0583211	0.0830224	0.0978603	0.0993608	0.0522711	2.39143	0.903744	19.3604	2.55e-06	0.00100373	5.71714
246728	NM_145227	1509	chr5	-	121180341	121199857	121181901	121199782	11	121180341;121183422;121184988;121186005;121188303;121188678;121191157;121193053;121195685;121198546;121199467;	121181967;121183576;121185227;121186193;121188586;121188852;121191302;121193292;121195864;121198793;121199857;	0	Oas2	cmpl	cmpl	0;2;0;1;0;0;2;0;1;0;0;	0.272692	0.328469	0.729307	1.40188	1.55203	0.71803	0.767456	2.21306	0.460479	0.590528	0.334139	0.34096	0.266925	0.134009	0.153072	0.268424	2.30248	0.758744	5.85831	0.00142291	0.0307353	-0.944491
246730	NM_145211	1510	chr5	-	121346265	121357534	121347000	121357485	7	121346265;121347188;121348327;121349081;121351878;121355604;121357302;	121347033;121347215;121348481;121349314;121352063;121355893;121357534;	0	Oas1a	cmpl	cmpl	0;0;2;0;1;0;0;	1.51483	2.01675	3.46112	4.09201	6.99164	6.26908	6.46006	6.32466	1.17389	1.83118	1.3677	1.13159	0.940835	1.14692	1.29227	0.531047	2.51586	2.38594	19.3502	2.55e-06	0.00100373	5.71451
257632	NM_145857	1280	chr8	+	91171245	91212373	91176771	91210601	13	91171245;91176763;91184437;91187596;91194309;91194561;91196573;91198804;91199345;91205512;91208344;91210528;91211458;	91171308;91177230;91184543;91189412;91194393;91194645;91196657;91198888;91199429;91205596;91208428;91211194;91212373;	0	Nod2	cmpl	cmpl	-1;0;0;1;2;2;2;2;2;2;2;2;-1;	0.108581	0.131359	0.167925	0.163344	0.123253	0.19279	0.175959	0.108364	1.3105	1.15218	1.2954	1.37929	1.35159	0.468598	0.67198	1.25693	-2.10716	0.777129	-5.1803	0.00257196	0.0429753	-1.6084
269513	NM_001290410	92	chr4	-	20046020	20705815	20049789	20705462	6	20046020;20085486;20210007;20396586;20412030;20705408;	20049803;20085547;20210205;20396667;20412168;20705815;	0	Nkain3	cmpl	cmpl	1;0;0;0;0;0;	0.134139	0.0983505	0.0363949	0.19124	0.502571	0.0945115	0.120764	0.406188	0	0.00513482	0.00581087	0	0	0	0.0109808	0	3.73689	-1.48447	5.55382	0.00184403	0.0360304	-1.23523
269959	NM_001190374	158	chr7	+	89484203	89762958	89484417	89761008	30	89484203;89485694;89528002;89576843;89590943;89598548;89614073;89641846;89648107;89663484;89669227;89670497;89671638;89677343;89679062;89688815;89696383;89705274;89705570;89715429;89722205;89724474;89727004;89743862;89746545;89750623;89752228;89754995;89760171;89760901;	89484420;89485796;89528122;89576971;89590989;89598785;89614200;89641921;89648265;89663596;89669366;89670548;89671843;89677491;89679147;89689105;89696513;89705467;89705750;89715583;89723280;89724602;89727133;89744045;89746662;89750807;89752433;89755093;89760383;89762958;	0	Adamtsl3	cmpl	cmpl	0;0;0;0;2;0;0;1;1;0;1;2;2;0;1;2;1;2;0;0;1;2;1;1;1;1;2;0;2;1;	13.7887	16.8313	21.9034	20.9905	13.0885	28.864	30.5001	16.8776	5.42899	5.96065	5.96671	5.84086	5.92663	6.58128	6.62038	5.60002	1.82957	6.45103	5.52947	0.00188352	0.0363621	-1.259
270097	NM_173016	184	chr8	+	116729539	116897970	116729615	116895645	9	116729539;116754105;116760482;116795190;116806143;116808233;116813147;116893751;116895546;	116729842;116754235;116760698;116795333;116806247;116808289;116813342;116893835;116897970;	0	Vat1l	cmpl	cmpl	0;2;0;0;2;1;0;0;0;	17.352	19.0385	6.40273	13.1683	65.3745	2.80654	3.55943	47.3191	0.0512431	0.018918	0.0107044	0	0.0313543	0.0257585	0.0269708	0.0094591	7.46494	1.26396	5.97896	0.00128762	0.0292929	-0.832486
271786	NM_173030	15	chr2	+	54288797	54970155	54368950	54965372	13	54288797;54330058;54368852;54585396;54707012;54707438;54710205;54732465;54785799;54912875;54926308;54950973;54965231;	54289140;54330129;54369092;54585565;54707179;54707646;54710376;54732583;54785980;54913015;54926407;54951108;54970155;	0	Galnt13	cmpl	cmpl	-1;-1;0;1;2;1;2;2;0;1;0;0;0;	3.64466	4.2619	4.63171	6.88382	2.97228	6.36528	4.87499	4.87158	2.09717	1.80656	1.7018	1.62037	1.5382	1.46979	1.41867	1.45419	1.61274	4.17621	5.96936	0.00129782	0.0293413	-0.841331
276950	NM_001167743	1216	chr11	-	82815659	82834224	82817365	82831217	4	82815659;82826866;82830154;82834078;	82817391;82827001;82831224;82834224;	0	Slfn8	cmpl	cmpl	1;1;0;-1;	0.325245	0.385221	0.386927	0.808089	1.70397	1.19939	0.977822	1.7094	0.334647	0.775753	0.419436	0.452748	0.328571	0.363821	0.239626	0.353401	1.97801	1.3735	7.6319	0.000376688	0.0144483	0.54027
278279	NM_177368	21	chr10	-	104624719	105011535	104627150	105010805	12	104624719;104680644;104691850;104708554;104740649;104758451;104759917;104760607;104785490;104807005;104850272;105010722;	104627330;104680708;104691965;104708636;104740771;104758530;104760102;104760693;104785605;104807834;104850843;105011535;	0	Tmtc2	cmpl	cmpl	0;2;1;0;1;0;1;2;1;0;2;0;	2.7423	3.47325	2.34736	4.06275	4.99711	3.06505	3.11585	5.41252	0.374235	0.347434	0.262118	0.238554	0.191943	0.539456	0.391046	0.292578	3.34897	2.69664	8.11586	0.000274172	0.0120835	0.892409
279653	NM_001105245	197	chrX	-	130117399	130223532	130122526	130221803	6	130117399;130159807;130167433;130215619;130216630;130219656;	130123116;130159980;130167492;130215947;130216771;130223532;	0	Pcdh19	cmpl	cmpl	1;2;0;2;2;0;	9.5876	11.0376	7.29222	8.10892	10.8086	12.403	13.586	9.16019	23.3829	23.9128	23.4124	25.1541	25.3296	25.9308	23.3997	23.745	-1.02048	7.48789	-9.94678	9.42e-05	0.00725248	2.06341
282619	NM_001083903	825	chr7	+	31536489	31541153	31536580	31541007	4	31536489;31539827;31540020;31540983;	31536934;31539899;31540065;31541153;	0	Sbsn	cmpl	cmpl	0;0;0;0;	3.22649	2.94502	2.00097	2.35016	6.63906	5.044	4.95873	6.01546	8.78024	7.19887	7.17113	8.11522	9.18653	13.4879	13.7238	8.99866	-1.10917	4.21774	-5.33751	0.00223132	0.0394606	-1.44906
282663	NM_173052	838	chr13	+	33175971	33186249	33177154	33185803	7	33175971;33177146;33179284;33181498;33183186;33183520;33185389;	33176086;33177322;33179422;33181616;33183329;33183688;33186249;	0	Serpinb1b	cmpl	cmpl	-1;0;0;0;1;0;0;	0.0292056	0.0321204	0.047545	0	0.0390024	0.0444479	0.0556808	0.0224209	0.236207	0.362229	0.296054	0.435246	0.31685	0.219203	0.301244	0.563471	-1.80638	-1.75974	-12.1011	3.3e-05	0.00399012	3.18446
319387	NM_198702	18	chr5	+	81450617	82224755	81739049	82224088	28	81450617;81496715;81626590;81738895;81758781;81816799;81894219;81938748;81941008;81989887;82075434;82077653;82089286;82092410;82117533;82118589;82122517;82123475;82153086;82155693;82168051;82170079;82187010;82189651;82195162;82200608;82221385;82223288;	81450879;81496746;81626656;81739104;81758985;81817013;81894329;81938763;81941809;81989968;82075737;82077757;82089472;82092449;82117717;82118712;82122726;82123652;82153296;82155914;82168118;82170171;82187037;82189820;82195288;82200705;82221403;82224755;	0	Adgrl3	cmpl	cmpl	-1;-1;-1;0;1;1;2;1;1;1;1;1;0;0;0;1;1;0;0;0;2;0;2;2;0;0;1;1;	4.47192	5.65881	6.73893	8.34995	3.78725	3.42917	3.94193	4.63264	1.19771	1.27893	1.15785	1.04151	0.971101	1.13392	1.06007	0.86254	1.80975	3.53479	18.8439	2.96e-06	0.00110156	5.58099
319478	NM_001004367	1606	chr3	+	133899458	133925053	133902623	133921061	4	133899458;133899775;133902366;133921016;	133899650;133899851;133903679;133925053;	0	Cxxc4	cmpl	cmpl	-1;-1;0;0;	0.214348	0.225918	0.167203	0.284518	0.232577	0.376053	0.166017	0.315394	0.0277818	0.00615392	0	0.00633807	0.015299	0	0.00438672	0.00615397	3.72415	-1.32021	9.67771	0.000108929	0.00780149	1.90553
319713	NM_198649	132	chr18	-	61959046	62071478	61960948	62070895	23	61959046;61964719;61965290;61966040;61968033;61968585;61970964;61973195;61973851;61976575;61978642;61979444;61980020;61981526;61983520;61986154;61999343;62005443;62008951;62014856;62016655;62031219;62070882;	61961062;61964800;61965298;61966101;61968092;61968615;61971112;61973260;61973986;61976623;61978741;61979571;61980050;61981682;61983592;61986213;61999431;62005537;62009078;62014969;62016839;62031357;62071478;	0	Ablim3	cmpl	cmpl	0;0;1;0;1;1;0;1;1;1;1;0;0;0;0;1;0;2;1;2;1;1;0;	0	0.0120962	0.00895247	0	0.0293758	0.0111591	0.026211	0.033774	0.328441	0.394078	0.197253	0.257571	0.219805	0.092868	0.0918365	0.333453	-1.87266	-1.56699	-4.94548	0.00319841	0.0477578	-1.85277
319859	NR_015511	1322	chr9	-	96631993	96653250	96653250	96653250	4	96631993;96632666;96651720;96652803;	96632161;96632732;96651802;96653250;	0	E030011O05Rik	unk	unk	-1;-1;-1;-1;	0.131521	0.0723235	0.107054	0.0581922	0.175639	0.433683	0.564179	0.0504839	1.63647	1.44997	1.17938	1.35336	1.65216	2.59122	2.39017	1.99372	-2.29258	-0.352035	-6.44386	0.000888569	0.0235743	-0.416989
319887	NM_001254744	751	chr10	-	21832855	21869076	21833937	21868818	2	21832855;21868294;	21834154;21869076;	0	E030030I06Rik	cmpl	cmpl	2;0;	0	0.0481526	0.017819	0.058116	0.0438522	0.022211	0.0521704	0.0336119	0.394962	0.377102	0.426752	0.388386	0.349999	0.338882	0.430098	0.377105	-2.47837	-1.34728	-13.1562	2.1e-05	0.00296405	3.65518
320292	NM_145839	1345	chr5	-	99646438	99681946	99647792	99672259	14	99646438;99650379;99651336;99651958;99657006;99658339;99661109;99661320;99662933;99663494;99669841;99670427;99672082;99681732;	99647817;99650452;99651460;99652054;99657102;99658419;99661212;99661416;99663008;99663710;99669979;99670550;99672265;99681946;	0	Rasgef1b	cmpl	cmpl	2;1;0;0;0;1;0;0;0;0;0;0;0;-1;	0.167474	0.239445	0.395325	0.13338	0.279565	0.31435	0.383149	0.231424	0.823108	0.992408	0.679065	0.855715	0.80327	0.942732	0.970648	0.565446	-1.40635	0.771355	-10.702	6.38e-05	0.00618201	2.48383
320802	NM_177265	215	chr7	-	149512014	149558164	149514447	149557005	4	149512014;149536314;149556762;149558066;	149514596;149536411;149557215;149558164;	0	Ifitm10	cmpl	cmpl	1;0;0;-1;	0.82331	1.04215	1.20121	1.20968	1.23432	1.04022	0.940307	1.01366	0.570192	0.406738	0.472402	0.363789	0.620897	0.459078	0.396755	0.513778	1.10414	1.26558	5.52354	0.00189329	0.0364539	-1.2648
320871	NR_033532	1718	chr7	-	148545076	148551009	148551009	148551009	2	148545076;148550933;	148547935;148551009;	0	B230206H07Rik	unk	unk	-1;-1;	1.53859	1.54174	1.7394	1.17998	1.26707	0.962649	0.937041	1.37803	2.98861	2.68572	2.51944	2.28081	2.43061	2.42987	2.73735	2.67396	-1.24781	2.28105	-8.52765	0.000211898	0.0105337	1.17685
320910	NM_177290	187	chr12	-	120401275	120476749	120401589	120476271	14	120401275;120401809;120405227;120406471;120409119;120411758;120415467;120419388;120428291;120428972;120430553;120440879;120446991;120476144;	120401712;120401973;120405334;120406697;120409522;120411893;120415557;120419484;120428450;120429138;120430800;120441054;120447077;120476749;	0	Itgb8	cmpl	cmpl	0;1;2;1;0;0;0;0;0;2;1;0;1;0;	3.67887	3.45784	1.83363	3.62835	4.46924	3.68324	3.92402	4.01864	2.14758	2.17755	2.32524	1.84017	1.74898	1.80936	2.02984	1.82022	1.10421	3.09462	9.85861	9.87e-05	0.00727616	2.01216
320916	NM_177292	181	chr5	+	113919466	114039679	114000752	114038099	9	113919466;114000240;114008165;114010754;114020490;114022092;114023872;114027116;114037746;	113919960;114001152;114008280;114010939;114020612;114022267;114024037;114027317;114039679;	0	Wscd2	cmpl	cmpl	-1;0;1;2;1;0;1;1;1;	0.163285	0.218063	0.398728	0.835995	0.545145	0.556174	0.372454	0.734211	0.0145121	0.0241093	0.018189	0.0413846	0.0266387	0.109423	0.0744723	0.016073	2.63649	-0.204989	6.42058	0.000904771	0.0238273	-0.437212
320974	NM_177303	1597	chr2	-	132694251	132706598	132695435	132705631	5	132694251;132697762;132703748;132704970;132706529;	132696639;132697894;132703953;132705651;132706598;	0	Lrrn4	cmpl	cmpl	2;2;1;0;-1;	29.5998	43.2411	14.55	47.5566	168.971	9.99108	11.1626	147.426	0.152709	0.129337	0.0112589	0.0307401	0.0247338	0.0406392	0.0425518	0	8.84845	2.11164	7.69913	0.000360062	0.0141805	0.590399
327812	NR_038032	1386	chr10	+	105011606	105020926	105020926	105020926	3	105011606;105017458;105019044;	105012743;105017643;105020926;	0	Gm15663	unk	unk	-1;-1;-1;	0.76735	0.912825	0.764816	0.970051	1.51621	0.834161	1.03751	1.37053	0.0876843	0.140276	0.0854783	0.088907	0.143071	0.110191	0.176912	0.140277	2.76159	0.465411	10.2993	7.83e-05	0.00683834	2.2637
327959	NM_001037713	1135	chr11	+	72115130	72127235	72115179	72125508	6	72115130;72116828;72118167;72120065;72122108;72125457;	72115211;72116964;72118363;72120154;72122426;72127235;	0	Xaf1	cmpl	cmpl	0;2;0;1;0;0;	2.08581	1.55056	2.20083	4.47766	5.35172	5.12408	5.44943	5.20409	3.31621	3.91239	2.59024	2.6589	1.78649	1.56731	1.51776	2.19574	1.69812	2.94708	18.1506	3.63e-06	0.00119944	5.38982
329078	NR_002863	129	chr19	-	59499593	59533125	59533125	59533125	4	59499593;59504489;59507292;59532590;	59503751;59504589;59507522;59533125;	0	Emx2os	unk	unk	-1;-1;-1;-1;	0.529423	0.461413	0.349626	0.32706	0.440216	0.648634	0.490391	0.421771	1.50392	1.68631	1.52666	1.55246	1.40312	1.059	1.26584	1.52801	-1.21962	2.0389	-6.95484	0.000605313	0.0192548	0.0120638
329152	NM_001001883	124	chr1	-	53863717	54251878	53870065	54097336	29	53863717;53883719;53884728;53887485;53888353;53889465;53895855;53897557;53908416;53910012;53921884;53925679;53942172;53944426;53947969;53961092;53970084;53970610;53971325;53980742;53982153;53983908;53987813;53989962;53993901;53999549;54007657;54097044;54251819;	53870177;53883832;53884814;53887600;53888500;53889595;53895954;53897710;53908530;53910133;53921994;53925763;53942269;53944529;53948104;53961278;53970209;53970714;53971476;53980838;53983527;53984009;53987953;53990132;53993977;53999644;54007765;54097371;54251878;	0	Hecw2	cmpl	cmpl	2;0;1;0;0;2;2;2;2;1;2;2;1;0;0;0;1;2;1;1;1;2;0;1;0;1;1;0;-1;	0.185933	0.155801	0.158551	0.133194	0.289686	0.345852	0.354482	0.251493	0.0385582	0.0244028	0.0517795	0.059691	0.0303335	0.101756	0.0543599	0.0579572	2.42186	0.719407	6.28882	0.00100316	0.0251263	-0.552781
329252	NM_001033409	203	chr1	-	136882929	137001853	136883512	137001717	18	136882929;136887181;136890445;136892560;136894229;136894761;136895890;136897054;136898276;136899776;136900034;136902267;136918351;136923628;136960197;136969461;136971803;137001505;	136884768;136887262;136890606;136892686;136894301;136894833;136895956;136897126;136898345;136899848;136900106;136902336;136918423;136923844;136960269;136969533;136971875;137001853;	0	Lgr6	cmpl	cmpl	1;1;2;2;2;2;2;2;2;2;2;2;2;2;2;2;2;0;	0.180038	0.213238	0.0676365	0.171573	0.453119	0.40046	0.429056	0.223269	0.215399	0.209937	0.129587	0.147422	0.173972	0.168909	0.217672	0.124054	1.11761	0.144904	9.61663	0.000112641	0.00785657	1.86907
329278	NM_177839	1821	chr1	-	162015162	162083706	162016161	162077986	22	162015162;162018523;162027324;162028343;162034957;162035528;162037141;162040376;162044621;162046200;162048469;162050628;162052785;162055483;162056462;162060814;162069379;162070717;162075113;162076142;162077577;162083612;	162016299;162018687;162027492;162028440;162035109;162035661;162037272;162040640;162044885;162046464;162048733;162050892;162053049;162055747;162056726;162061078;162069469;162070903;162075377;162076517;162078019;162083706;	0	Tnn	cmpl	cmpl	0;1;1;0;1;0;1;1;1;1;1;1;1;1;1;1;1;1;1;1;0;-1;	23.7618	40.5441	56.2102	66.964	40.2221	18.9162	16.6198	61.2965	0.327793	0.357095	0.471462	0.404558	0.34524	1.06157	1.04789	0.249968	4.97727	4.59541	8.83463	0.000176097	0.00963253	1.38044
330119	NM_001081401	19	chr5	-	90102865	90312359	90106388	90311915	22	90102865;90112166;90113336;90115800;90120324;90122063;90123774;90127228;90129431;90130663;90131958;90134215;90135674;90136329;90136826;90137635;90139681;90150678;90204309;90290323;90310559;90311846;	90106951;90112284;90113544;90115933;90120490;90122227;90123855;90127352;90129565;90130839;90132104;90134329;90135807;90136473;90136932;90137792;90139765;90150878;90204466;90290730;90310587;90312359;	0	Adamts3	cmpl	cmpl	1;0;2;1;0;1;1;0;1;2;0;0;2;2;1;0;0;1;0;1;0;0;	0.648226	0.806535	0.831427	1.27471	0.695157	1.05629	1.11726	0.909823	0.0081471	0.00902329	0.0102113	0.0092933	0.0186937	0.00614299	0.0192963	0.0180467	5.29825	0.212335	17.7969	4.04e-06	0.00127656	5.28838
330369	NM_001001160	1236	chr6	-	85419569	85452988	85423019	85434718	14	85419569;85423194;85425073;85425387;85427561;85427849;85428099;85428394;85429621;85430213;85430760;85433819;85435914;85452702;	85423082;85423310;85425232;85425506;85427657;85428002;85428215;85428636;85429980;85430287;85430986;85434857;85436089;85452988;	0	Fbxo41	cmpl	cmpl	0;1;1;2;2;2;0;1;2;0;2;0;-1;-1;	0.315568	0.231375	0.2324	0.259303	0.135457	0.255377	0.196963	0.0922892	0.0373951	0.0362398	0.0351524	0.0426562	0.0343216	0.0105736	0.0221425	0.0673029	2.62875	-0.882163	7.87678	0.000320085	0.0131073	0.720956
330941	NM_178906	985	chr9	-	52481136	52487542	52485780	52486380	2	52481136;52487393;	52486622;52487542;	0	AI593442	cmpl	cmpl	0;-1;	0	0.00946046	0.00700174	0.00761197	0	0.00872752	0.0163997	0.00660367	0.048164	0.065198	0.0335373	0.0549401	0.0687638	0.387372	0.397153	0.0296357	-3.52261	-1.28853	-4.97874	0.00309984	0.0471328	-1.81769
380863	NM_001025606	1343	chr13	-	99456192	99464786	99456275	99462595	4	99456192;99458302;99461958;99464760;	99456471;99458438;99462672;99464786;	0	Tmem171	cmpl	cmpl	2;1;0;-1;	0.260651	0.238887	0.0707206	0.115326	0.406098	0.330569	0.165644	0.16675	3.89181	1.73612	2.23569	3.05205	3.52233	1.63026	1.53629	4.4002	-2.5925	0.00656055	-6.13435	0.00113471	0.0270321	-0.690809
381715	NR_073011	700	chr5	-	15158105	15162877	15162877	15162877	5	15158105;15159346;15160157;15161521;15162693;	15158603;15159527;15160301;15161681;15162877;	0	4930572O03Rik	unk	unk	-1;-1;-1;-1;-1;	1.67681	1.08758	1.46986	1.40773	0.861262	0.523472	0.860691	0.957204	0.481475	0.266628	0.301732	0.0610236	0.270051	0.0806748	0.0844716	0.26663	2.02617	-1.11218	5.19407	0.00253986	0.0425858	-1.59432
382253	NM_001024624	27	chrX	-	157222239	157432613	157222410	157366420	19	157222239;157246406;157249528;157254823;157261906;157267474;157267852;157271799;157278226;157284868;157290072;157294286;157296731;157298865;157303848;157314454;157362383;157366356;157432522;	157222514;157246623;157249648;157254923;157262030;157267580;157267954;157272766;157278378;157284949;157290262;157294377;157296791;157298986;157303985;157314500;157362418;157366587;157432613;	0	Cdkl5	cmpl	cmpl	1;0;0;2;1;0;0;2;0;0;2;1;1;0;1;0;1;0;-1;	2.10223	2.29504	1.66082	3.46068	2.60098	2.17996	1.90818	2.75307	1.41365	1.31006	1.32585	1.14084	1.20919	1.0224	1.00978	1.03314	1.02681	2.34901	6.74405	0.000707147	0.0210652	-0.161591
385354	NM_001190332	953	chrX	-	48245821	48295887	48248356	48295887	12	48245821;48250426;48250620;48251900;48253502;48254855;48255171;48262927;48265756;48268522;48269354;48295830;	48249418;48250502;48250689;48252064;48253598;48255003;48255286;48263025;48265835;48268565;48269459;48295887;	0	Frmd7	cmpl	cmpl	0;2;2;0;0;2;1;2;1;0;0;0;	1.2417	1.46062	0.650365	1.02235	3.66969	0.553225	0.710191	3.37364	0	0.0074398	0.00841933	0.0229873	0	0.0202598	0.0106067	0.0223196	5.48277	-0.318228	7.01223	0.000580612	0.018845	0.058557
387191	NR_029721	1318	chr11	+	96126477	96126579	96126579	96126579	1	96126477;	96126579;	0	Mir196a-1	unk	unk	-1;	2.45957	1.62302	1.60161	0.8706	0.656923	0	0.937839	1.13292	15.9138	20.6759	28.7681	16.4073	16.572	20.7678	25.3694	16.6086	-4.10961	-0.932385	-12.3694	2.93e-05	0.00364186	3.30849
394430	NM_201641	158	chr1	+	89951985	90116577	89952056	90114999	5	89951985;90111618;90112369;90112712;90114701;	89952911;90111750;90112457;90112932;90116577;	0	Ugt1a10	cmpl	cmpl	0;0;0;1;2;	2.30602	3.21701	2.88483	4.19081	7.04784	1.93926	2.23511	5.70303	0.548825	0.885113	0.736151	0.713903	0.450693	0.399299	0.577726	0.629182	2.67717	2.01826	5.0906	0.00279297	0.0449628	-1.70083
394432	NM_201642	158	chr1	+	89991575	90116577	89991695	90114999	5	89991575;90111618;90112369;90112712;90114701;	89992553;90111750;90112457;90112932;90116577;	0	Ugt1a7c	cmpl	cmpl	0;0;0;1;2;	3.62529	4.79122	4.01716	6.45656	11.3304	3.12184	3.78253	8.57151	0.710738	1.00758	0.86706	0.789111	0.608833	0.535903	0.755648	0.76619	2.986	2.59194	5.77445	0.00152665	0.0318405	-1.0234
394433	NM_201643	1272	chr1	+	90062586	90116577	90062626	90114999	5	90062586;90111618;90112369;90112712;90114701;	90063478;90111750;90112457;90112932;90116577;	0	Ugt1a5	cmpl	cmpl	0;0;0;1;2;	2.33046	3.25111	2.91541	4.23522	7.12254	1.95982	2.2588	5.76347	0.554641	0.894494	0.743953	0.721469	0.45547	0.403531	0.583849	0.63585	2.67717	2.01826	5.0906	0.00279297	0.0449628	-1.70083
394434	NM_201644	158	chr1	+	89967353	90116577	89967404	90114999	5	89967353;90111618;90112369;90112712;90114701;	89968253;90111750;90112457;90112932;90116577;	0	Ugt1a9	cmpl	cmpl	0;0;0;1;2;	2.32466	3.24302	2.90816	4.22469	7.10482	1.95494	2.25318	5.74913	0.553262	0.892269	0.742102	0.719674	0.454337	0.402527	0.582397	0.634268	2.67717	2.01826	5.0906	0.00279297	0.0449628	-1.70083
394435	NM_201410	158	chr1	+	89999831	90115573	90003516	90114999	6	89999831;90003515;90111618;90112369;90112712;90114701;	89999953;90004374;90111750;90112457;90112932;90115573;	0	Ugt1a6b	cmpl	cmpl	-1;0;0;0;1;2;	3.3917	4.62063	4.25689	6.4287	10.2277	2.89727	3.27487	8.31531	0.789579	1.3419	1.10907	1.05595	0.712188	0.605615	0.924306	1.0102	2.59284	2.11607	4.96308	0.0031458	0.0472422	-1.83418
394436	NM_201645	1272	chr1	+	90108533	90116577	90108576	90114999	5	90108533;90111618;90112369;90112712;90114701;	90109446;90111750;90112457;90112932;90116577;	0	Ugt1a1	cmpl	cmpl	0;0;0;1;2;	2.3153	3.24706	2.89645	4.22143	7.10734	1.94707	2.25892	5.72599	0.551034	0.888677	0.739115	0.716777	0.452508	0.400907	0.580052	0.631715	2.6824	2.02087	5.09409	0.00278399	0.0449628	-1.69722
407800	NM_001012324	963	chr13	+	49600178	49628158	49610191	49626800	10	49600178;49610162;49613670;49615940;49618144;49619691;49622978;49624242;49625433;49626631;	49600374;49610468;49613859;49616441;49618260;49619827;49623136;49624382;49625760;49628158;	0	Ecm2	cmpl	cmpl	-1;0;1;1;1;0;1;0;2;2;	0.837185	1.02816	1.23796	2.37067	0.95031	0.764464	0.598538	1.88526	0.260419	0.36534	0.282881	0.188136	0.167311	0.183268	0.157627	0.240357	2.03437	0.47318	11.0544	5.36e-05	0.00560974	2.66936
414068	NR_026843	834	chr4	-	32646654	32658637	32658637	32658637	5	32646654;32648508;32650037;32652482;32658558;	32647549;32648984;32650201;32652529;32658637;	0	Bach2os	unk	unk	-1;-1;-1;-1;-1;	0.604157	0.598008	0.590119	0.4277	0.726135	0.996086	0.950261	0.556569	4.28486	3.99637	4.23987	3.4514	3.91544	3.20249	2.552	3.41359	-1.78822	1.52435	-9.15187	0.000146301	0.00875219	1.58367
433904	NM_001310636	1147	chr5	-	73713436	73730186	73715039	73727124	6	73713436;73718901;73720505;73723342;73727058;73729769;	73715086;73718949;73720559;73723439;73727184;73730186;	0	Ociad2	cmpl	cmpl	1;1;1;0;0;-1;	1.2194	1.9347	1.41561	1.50361	0.774175	0.892405	0.914674	1.10493	2.59923	3.34708	2.82134	2.89398	2.41984	2.61625	2.7492	2.35537	-1.55549	1.93914	-17.64	4.25e-06	0.00127656	5.2425
434325	NM_001100462	1150	chr8	-	74078201	74082770	74078985	74082708	4	74078201;74079656;74081718;74082388;	74079041;74079887;74081804;74082770;	0	Tmem221	cmpl	cmpl	1;1;2;0;	0.978076	0.609557	1.6984	1.44252	1.13201	0.744264	0.683727	1.35155	0.344812	0.404359	0.305065	0.416459	0.390935	0.259991	0.304254	0.449292	1.27871	-0.192071	5.37247	0.0021628	0.0393499	-1.41408
449561	NR_046303	1430	chr12	+	110881047	110881114	110881114	110881114	1	110881047;	110881114;	0	AF357426	unk	unk	-1;	1.49777	0.823625	0.60957	1.32539	3.50032	2.65936	2.85551	3.44948	8.38628	8.77219	5.25555	5.84597	5.98656	10.5389	11.0349	7.74022	-1.27116	-1.2042	-5.57102	0.00181671	0.0356404	-1.2185
547253	NM_001039530	858	chr16	-	35832963	35871468	35834731	35871439	17	35832963;35836076;35839347;35840807;35841494;35844329;35844813;35845355;35846095;35852817;35853604;35856568;35860515;35863445;35865204;35866234;35871252;	35835021;35836251;35839481;35841407;35841716;35844497;35844876;35845505;35846171;35853039;35853844;35858850;35860752;35863679;35865238;35866374;35871468;	0	Parp14	cmpl	cmpl	1;0;1;1;1;1;1;1;0;0;0;1;1;1;0;1;0;	1.55003	2.18418	2.77118	3.64341	4.97625	5.16378	5.83113	4.37199	2.90157	4.72508	3.31299	3.30979	2.77767	1.68793	1.92371	2.60334	1.35141	4.59726	6.64962	0.000759131	0.0218093	-0.24088
574437	NM_001081643	1122	chrX	+	70437517	70448269	70439539	70447435	9	70437517;70439508;70440338;70441280;70442691;70443624;70445084;70447188;70447378;	70437588;70439645;70440408;70441315;70442809;70443724;70445183;70447284;70448269;	0	Xlr3b	cmpl	cmpl	-1;0;1;2;1;2;0;0;0;	8.56424	6.82534	6.01125	6.0409	3.0043	2.81771	3.19457	4.07346	0.270265	0.27795	0.217762	0.176165	0.212616	0.276562	0.198132	0.384857	3.47216	0.568873	27.19	3.91e-07	0.000379398	7.2797
574519	NR_002871	1223	chr6	-	83642799	83662195	83662195	83662195	6	83642799;83644345;83645578;83646973;83660727;83662096;	83643460;83644467;83645950;83647062;83660819;83662195;	0	Vax2os	unk	unk	-1;-1;-1;-1;-1;-1;	0.304444	0.0637768	0.0826028	0.128288	0.251684	0.875182	0.704802	0.155813	0.0180385	0.0399569	0.0113044	0.0102881	0	0.0136012	0.0142413	0	4.17894	-1.12283	8.68466	0.000192621	0.0100726	1.28186
606736	NR_015465	753	chr10	+	22026525	22032748	22032748	22032748	3	22026525;22026972;22028510;	22026670;22027104;22032748;	0	C920009B18Rik	unk	unk	-1;-1;-1;	0.36673	0.354441	0.20805	0.255685	0.259714	0.439734	0.391961	0.238879	0.49779	0.689157	0.753896	0.544164	0.742424	0.693334	0.802382	0.712135	-1.0269	1.2675	-5.35825	0.00219038	0.0393499	-1.4283
619715	NR_131140	841	chr13	-	33654354	33660738	33660738	33660738	3	33654354;33657103;33659496;	33656272;33657155;33660738;	0	Gm6093	unk	unk	-1;-1;-1;	0.956982	0.22669	0.143807	0.0911985	0.294921	0.224065	0.245605	0.293867	6.52157	9.70836	9.70079	6.68681	5.83423	7.0583	7.03615	6.55345	-4.58191	2.20726	-33.3644	1.26e-07	0.000305482	8.06443
631323	NM_001135115	1027	chr11	+	57997344	58003700	58001260	58002514	2	57997344;58001240;	57997586;58003700;	0	Gm12250	cmpl	cmpl	-1;0;	0	0.0408459	0.136036	0.164325	0.210789	0.329713	0.256674	0.256605	0.0924222	0.230314	0.0579195	0.131781	0.0954292	0.0261327	0.0638461	0.076772	1.75843	-1.22488	5.36419	0.00217881	0.0393499	-1.42235
635253	NM_001137547	1725	chrX	+	149441011	149444002	149441954	149443940	2	149441011;149441831;	149441087;149444002;	0	Usp51	cmpl	cmpl	-1;0;	0.401938	0.613961	0.30899	0.434719	0.492034	0.32851	0.340577	0.462847	0.208382	0.276951	0.139295	0.285238	0.140253	0.125698	0.153549	0.215408	1.25797	-0.723932	7.14858	0.00052648	0.0180081	0.167702
665113	NM_001163009	12	chr3	+	28162135	28565371	28162564	28565267	31	28162135;28257912;28392888;28404674;28431809;28438335;28440889;28453849;28455960;28462996;28469788;28476290;28492943;28493828;28494993;28503097;28506059;28510784;28519856;28521932;28529352;28537309;28545518;28548064;28548948;28550704;28553088;28560608;28562840;28564601;28565010;	28162621;28257978;28392945;28404800;28431920;28438426;28441020;28453904;28456039;28463172;28469855;28476495;28493054;28493915;28495182;28503262;28506299;28510891;28520020;28522030;28529537;28537439;28545683;28548176;28549119;28550848;28553223;28560709;28562990;28564761;28565371;	0	Tnik	cmpl	cmpl	0;0;0;0;0;0;1;0;1;2;1;2;0;0;0;0;0;0;2;1;0;2;0;0;1;1;1;1;0;0;1;	0.0410376	0.0601776	0.0445378	0.0544719	0.109607	0.0798034	0.110838	0.0945127	0.297859	0.216786	0.245329	0.262104	0.273377	0.173254	0.211642	0.25449	-1.04022	0.210673	-4.94769	0.00319175	0.047735	-1.85043
665574	NM_001198955	237	chr1	-	172228323	172236463	172231276	172232958	3	172228323;172232641;172236407;	172231772;172232969;172236463;	0	Gm7694	cmpl	cmpl	2;0;-1;	1.6232	2.13072	2.32282	3.0697	1.96666	1.34806	1.60348	2.57264	0.822535	1.05531	1.01052	0.928966	0.739981	0.859682	0.630099	0.911002	1.11873	2.09616	5.92803	0.00134283	0.0296648	-0.87955
666532	NM_001083918	212	chr4	+	146506201	146554688	146549983	146553998	7	146506201;146508680;146514146;146539449;146549955;146550855;146552433;	146506298;146508773;146514228;146539495;146550013;146550982;146554688;	0	Zfp991	cmpl	cmpl	-1;-1;-1;-1;0;0;1;	9.53294	8.52353	5.58271	6.63273	6.60829	13.3083	12.2176	7.23457	2.30891	2.25638	1.92928	1.588	1.36082	3.44775	2.89516	1.84272	2.09219	3.78095	4.86739	0.00344431	0.0499202	-1.93576
666938	NM_001164806	1102	chr5	-	67783385	67819038	67789474	67818818	5	67783385;67791299;67796669;67808694;67818304;	67789689;67791540;67796758;67809261;67819038;	0	Bend4	cmpl	cmpl	1;0;1;1;0;	2.5799	1.87072	1.54924	1.07434	1.8831	0.477961	0.705241	1.65533	0.141621	0.139424	0.133127	0.112184	0.140813	0.0860201	0.145973	0.104569	2.73633	1.4234	5.03385	0.00294408	0.0462182	-1.7599
667370	NM_001005858	849	chr19	+	34682446	34687891	34682483	34687127	2	34682446;34685920;	34682488;34687891;	0	Ifit3b	cmpl	cmpl	0;2;	2.1436	3.53631	6.16777	8.49192	8.18853	12.1136	10.2051	8.34295	4.31095	6.76684	3.84832	4.26297	3.92816	2.86465	2.84031	4.03609	1.65421	3.51844	8.48552	0.000217448	0.0105844	1.14836
667373	NM_001110517	849	chr19	-	34667377	34673917	34668132	34673789	2	34667377;34673757;	34669513;34673917;	0	Ifit1bl1	cmpl	cmpl	2;0;	0.253517	0.302053	0.154767	0.52346	1.01567	0.589457	0.614235	0.6974	0.302298	0.349367	0.378891	0.419791	0.253326	0.208116	0.18678	0.378483	1.60384	0.0346337	6.53676	0.000827195	0.0226886	-0.336908
735280	NR_030416	1727	chr7	-	149762968	149763052	149763052	149763052	1	149762968;	149763052;	0	Mir675	unk	unk	-1;	223.399	221.388	296.099	415.463	464.656	824.825	883.713	295.772	2492.79	2930.86	2827.69	3203.81	2916.84	4249.81	4726.77	2732.09	-2.47183	7.11234	-8.22672	0.000255517	0.0117175	0.970313
791079	NR_030427	1430	chr12	+	110801901	110801995	110801995	110801995	1	110801901;	110801995;	0	Mir770	unk	unk	-1;	0.53378	1.76115	0.868961	0	1.78208	0.812356	1.27207	2.04889	5.97745	4.41354	4.57841	1.894	4.87659	6.00941	5.76788	2.20679	-1.60442	-1.54439	-8.40138	0.000229048	0.0109048	1.09105
791364	NR_110441	983	chr6	+	52212768	52217597	52217597	52217597	2	52212768;52215362;	52213412;52217597;	0	Hottip	unk	unk	-1;-1;	3.06733	2.56843	3.70252	3.25409	1.62919	0.795708	1.03003	1.95339	0.314433	0.504361	0.298972	0.395774	0.288589	0.359716	0.248244	0.216156	1.81104	0.798686	6.15832	0.00111305	0.0267887	-0.669211
100038356	NR_045880	1262	chr6	+	88792847	88797268	88797268	88797268	3	88792847;88793474;88794976;	88793090;88794057;88797268;	0	Gm15612	unk	unk	-1;-1;-1;	1.223	0.973399	1.93858	1.86545	0.526508	0.685735	0.805345	1.01301	2.05234	2.49483	2.09551	1.74725	1.66313	1.46445	1.30416	2.15111	-1.11534	1.66146	-6.39342	0.0009241	0.0240316	-0.460873
100038460	NR_046048	948	chr9	-	47607242	47626291	47626291	47626291	3	47607242;47621967;47626248;	47609167;47622101;47626291;	0	Gm10677	unk	unk	-1;-1;-1;	0.0238703	0.10501	0.194297	0.401338	0.621608	0.18164	0.170658	0.916251	0	0	0	0	0	0	0	0	3.05932	-2.14039	6.45689	0.00087965	0.0235497	-0.405699
100038882	NM_015783	1771	chr4	-	155573532	155574927	155573692	155574817	2	155573532;155574814;	155574175;155574927;	0	Isg15	cmpl	cmpl	0;0;	21.1055	28.8323	51.8078	84.925	81.2317	73.0956	80.6021	82.3373	19.6956	26.0667	19.4071	20.6296	13.8702	12.0486	11.3117	16.5548	2.65582	4.5627	23.9059	7.97e-07	0.000579466	6.72244
100041694	NR_028520	1176	chr12	+	77545483	77549685	77549685	77549685	2	77545483;77548961;	77545652;77549685;	0	Gm10451	unk	unk	-1;-1;	0.505686	0.308975	0.548818	0.497207	0.225105	0.114015	0.0267804	0.474481	1.74779	1.74219	2.23444	1.87407	2.2458	1.50235	1.54546	2.12936	-3.22986	-0.913359	-8.12386	0.000272773	0.0120835	0.898068
100043314	NM_001146325	918	chr16	-	43648973	43664297	43649113	43664200	4	43648973;43659551;43662088;43664136;	43649347;43659649;43662418;43664297;	0	Tigit	cmpl	cmpl	0;1;1;0;	0.521031	0.343818	0.127231	0.0461066	0.313113	0.264318	0.0496675	0.159997	1.19935	0.538516	0.609418	0.961359	1.10078	1.36871	1.30517	1.18474	-2.34557	-0.812502	-5.3563	0.00219418	0.0393499	-1.43024
100043416	NR_136920	754	chr12	-	22171707	22212595	22212595	22212595	5	22171707;22179304;22186096;22186357;22212180;	22173772;22179493;22186157;22186484;22212595;	0	Gm4425	unk	unk	-1;-1;-1;-1;-1;	0.324901	0.164177	0.271607	0.349672	0.164173	0.262824	0.179969	0.16853	0.05463	0.0363032	0.0342358	0.0560843	0.0501399	0.078264	0.0560692	0.0363035	1.5167	-0.479083	7.08716	0.000550104	0.0184339	0.118763
100169889	NR_023846	635	chr7	+	6659470	6660335	6660335	6660335	1	6659470;	6660335;	0	Peg3os	unk	unk	-1;	12.7613	15.1833	7.46001	10.4714	21.7673	6.32667	6.85653	18.3467	0.252612	0.239811	0.271385	0.123493	0.198728	0.299313	0.284909	0.31975	4.83355	0.686331	9.45679	0.000123078	0.00802327	1.77252
100303647	NR_028434	1431	chr12	+	110888918	110888948	110888948	110888948	1	110888918;	110888948;	0	AF357359	unk	unk	-1;	225.789	77.256	27.2274	59.2008	189.851	120.481	138.706	156.645	325.683	404.501	392.55	337.082	287.455	437.001	479.748	286.956	-1.39504	2.86641	-5.35856	0.00218976	0.0393499	-1.42798
100316809	NR_035440	1241	chrX	-	86004812	86004892	86004892	86004892	1	86004812;	86004892;	0	Mir1906-1	unk	unk	-1;	69.3046	24.8323	14.0392	28.8604	61.5619	42.4761	52.9117	71.9827	169.15	175.673	194.4	114.166	116.032	207.86	195.77	123.598	-1.68346	3.9071	-6.28097	0.00100941	0.0251263	-0.559732
100417675	NR_045120	87	chr7	-	15116002	15207827	15207827	15207827	13	15116002;15148640;15164084;15166282;15168340;15171966;15177994;15183623;15188488;15191914;15192588;15194610;15207655;	15116362;15148702;15164255;15166453;15168511;15172137;15178162;15183800;15188539;15191991;15192669;15194688;15207827;	0	Nlrp5-ps	unk	unk	-1;-1;-1;-1;-1;-1;-1;-1;-1;-1;-1;-1;-1;	0.0775678	0.0974962	0.0450985	0.0882521	0.0295964	0.0562143	0.121476	0.0340276	0.523937	0.565014	0.717169	0.330279	0.436583	0.576986	0.609583	0.481029	-2.81833	-0.0868106	-7.02186	0.000576583	0.018845	0.066325
100499517	NR_037233	1431	chr12	+	110986087	110986170	110986170	110986170	1	110986087;	110986170;	0	Mir3072	unk	unk	-1;	3.02261	0	0.492062	0.534947	2.42191	2.45338	3.74571	3.24861	9.40229	8.33078	11.7845	5.57704	11.0458	9.35803	10.9861	10.8301	-1.58915	-0.878406	-10.1403	8.5e-05	0.00698285	2.17427
100499530	NR_037313	1241	chrX	-	86004812	86004892	86004892	86004892	1	86004812;	86004892;	0	Mir1906-2	unk	unk	-1;	69.3046	24.8323	14.0392	28.8604	61.5619	42.4761	52.9117	71.9827	169.15	175.673	194.4	114.166	116.032	207.86	195.77	123.598	-1.68346	3.9071	-6.28097	0.00100941	0.0251263	-0.559732
100502829	NR_040427	820	chr5	-	30876359	30890992	30890992	30890992	4	30876359;30881820;30885236;30890743;	30880753;30881923;30885313;30890992;	0	Gm9899	unk	unk	-1;-1;-1;-1;	0.197663	0.274598	0.245572	0.220944	0.15977	0.184716	0.128921	0.223624	0.00647224	0.0358415	0	0.0221484	0.0178208	0.00976026	0.0408784	0.00716836	2.22415	-1.37443	7.20232	0.000506777	0.0175824	0.210213
100503549	NM_001281514	699	chr5	-	14974496	14978899	14974496	14978875	5	14974496;14975384;14976198;14977561;14978736;	14974640;14975568;14976342;14977721;14978899;	0	Gm10354	cmpl	cmpl	0;2;2;1;0;	5.23843	2.15178	2.20902	5.52913	1.85426	1.79297	2.31629	3.14937	0.981623	0.826267	0.88584	0.582257	0.648678	0.296061	0.309995	0.521856	2.07314	-0.312405	7.39283	0.000443512	0.0159194	0.358705
100503676	NR_103491	1252	chr8	+	87437233	87446814	87446814	87446814	3	87437233;87444292;87445945;	87437427;87444403;87446814;	0	Gm38426	unk	unk	-1;-1;-1;	2.35063	1.41012	2.36559	2.38266	0.998814	1.0407	1.40556	1.54208	2.6855	3.23935	2.63275	2.85101	2.46477	2.66644	2.64499	2.29701	-1.13971	1.06968	-8.3369	0.00023843	0.0111889	1.04676
100736249	NR_045199	982	chr6	-	52164489	52165287	52165287	52165287	1	52164489;	52165287;	0	Mira	unk	unk	-1;	6.53913	6.08533	6.55097	5.17451	6.88534	6.31561	6.08362	7.33699	41.8555	45.3605	38.7324	44.7991	48.6475	46.0709	49.9995	45.7941	-2.88512	3.82419	-33.3867	1.26e-07	0.000305482	8.06678
102465620	NR_105992	1161	chr5	+	75572855	75572929	75572929	75572929	1	75572855;	75572929;	0	Mir7025	unk	unk	-1;	19.6633	26.1	23.732	31.8004	19.0153	13.4149	16.8051	30.1907	62.0094	71.4815	52.3424	69.2898	53.4283	60.4325	66.607	60.7363	-1.81146	1.26623	-11.5431	4.25e-05	0.00485237	2.91627
102466992	NR_106008	1306	chr6	-	94556357	94556409	94556409	94556409	1	94556357;	94556409;	0	Mir7041	unk	unk	-1;	17.3684	20.163	18.8498	15.3694	10.9529	10.2794	10.5777	14.0743	17.4087	18.6161	28.5911	26.0207	29.2009	22.179	27.9621	22.6054	-1.19352	-0.0678608	-9.84252	9.96e-05	0.00727616	2.00276
102633805	NR_125899	896	chr13	+	40823176	40830531	40830531	40830531	3	40823176;40828779;40829390;	40823233;40829149;40830531;	0	Gm26688	unk	unk	-1;-1;-1;	2.01597	1.12618	1.69303	1.81227	1.11107	1.37983	1.29641	0.884369	0.437974	0.41893	0.324375	0.295213	0.456791	0.315226	0.314344	0.264589	1.68745	0.194708	10.2305	8.11e-05	0.00683834	2.22516
102800312	NR_110483	1237	chr15	+	85534202	85537954	85537954	85537954	2	85534202;85536983;	85534720;85537954;	0	Lncppara	unk	unk	-1;-1;	1.2131	0.296483	0.630858	0.357829	0.56251	0.461554	0.578198	0.698468	1.15303	1.09128	2.02323	1.0522	1.46232	1.61233	1.37374	1.3467	-1.38612	0.495216	-11.7514	3.86e-05	0.00452898	3.01807
105242657	NR_131182	982	chr6	+	52115672	52119450	52119450	52119450	3	52115672;52117709;52118377;	52115986;52117889;52119450;	0	Hoxaas2	unk	unk	-1;-1;-1;	1.08868	0.739528	0.338823	0.510026	0.919357	0.925889	0.57994	0.639119	5.83674	6.83953	6.3668	5.90803	5.63126	7.66037	6.79417	5.8688	-2.98673	1.89534	-13.7518	1.65e-05	0.00272616	3.90191
105245869	NR_131970	1490	chr14	+	118635453	118637981	118637981	118637981	2	118635453;118636372;	118636166;118637981;	0	LOC105245869	unk	unk	-1;-1;	0.018186	0.020001	0	0	0	0	0.0346718	0.0279226	0.509134	0.588952	0.58141	0.516234	0.37383	0.870156	0.794987	0.538832	-4.16766	-1.20442	-9.27119	0.00013665	0.00845313	1.65831
