# Supplementary material for: Characterization and metabolic synthetic lethal testing in a new model of SDH-loss familial pheochromocytoma and paraganglioma
Source: Oncotarget. 2017 Dec 22;9(5):6109–27. doi: 10.18632/oncotarget.23639 (PMC5814199; doi:10.18632/oncotarget.23639)
Supplement: Supplementary file 3 [file oncotarget-09-6109-s003.xlsx]

## Sheet: Table-S2
gene_id	tx_name	bin	chrom	strand	txStart	txEnd	cdsStart	cdsEnd	exonCount	exonStarts	exonEnds	score	gene_symbol	cdsStartStat	cdsEndStat	exonFrames	Exp_Day_0	Exp_Day_5	Exp_Day_9	Exp_Day_12	Exp_Day_16_Rep1	Exp_Day_16_Rep2	Exp_Day_16_Rep3	Exp_Day_20	Ctl_Day_0	Ctl_Day_5	Ctl_Day_9	Ctl_Day_12	Ctl_Day_16_Rep_1	Ctl_Day_16_Rep_2	Ctl_Day_16_Rep_3	Ctl_Day_20	logFC	AveExpr	t	P.Value	adj.P.Val	B
11302	NM_001198787	1499	chr11	-	119868631	119903095	119869717	119882760	14	119868631;119870588;119870920;119871147;119874036;119874761;119874963;119876772;119877419;119877626;119878041;119880058;119882715;119903046;	119869758;119870789;119871068;119873740;119874186;119874883;119875048;119876906;119877507;119877745;119878121;119880206;119882849;119903095;	0	Aatk	cmpl	cmpl	1;1;0;2;2;0;2;0;2;0;1;0;0;-1;	0.262332	0.326981	0.661943	0.858918	0.24523	0.363753	0.275076	0.40278	0.179525	0.234984	0.115915	0.148932	0.109846	0.110752	0.103079	0.150632	1.3291	0.142821	9.20174	0.000142173	0.00868391	1.61499
11600	NM_001286062	113	chr15	-	42256212	42508523	42258515	42508007	9	42256212;42269820;42291212;42299701;42307923;42327775;42343829;42355049;42507710;	42258676;42269951;42291379;42299803;42308051;42328005;42343951;42355205;42508523;	0	Angpt1	cmpl	cmpl	1;2;0;0;1;2;0;0;0;	6.13822	9.56366	8.96121	13.9601	7.21915	11.3882	10.8936	10.3527	4.97598	6.08788	4.47812	4.52928	3.94302	4.70628	5.1676	3.86102	1.07616	4.84604	5.4204	0.00207277	0.03836	-1.36639
11607	NM_177322	817	chr13	+	30428224	30474736	30472822	30473902	3	30428224;30436805;30472770;	30428458;30436889;30474736;	0	Agtr1a	cmpl	cmpl	-1;-1;0;	0.461331	0.652337	0.697376	1.47743	1.21749	1.67166	1.36118	1.04562	0.88836	0.741709	0.428247	0.763904	0.514294	0.587391	0.561085	0.514659	1.29617	1.07133	10.3846	7.49e-05	0.00672136	2.31108
11609	NM_007429	745	chrX	+	21061749	21065959	21063254	21064346	3	21061749;21061976;21063218;	21061820;21062036;21065959;	0	Agtr2	cmpl	cmpl	-1;-1;0;	2.27117	2.42097	3.71154	10.5127	3.20799	3.2349	2.06508	9.42862	2.17379	1.85383	1.41677	1.59935	1.41654	1.10636	1.20134	1.68531	1.15692	2.43466	5.41014	0.00209168	0.0385396	-1.37658
11839	NM_009704	1283	chr5	+	91568624	91577458	91568839	91575757	6	91568624;91569923;91572514;91573359;91575663;91577220;	91568900;91570151;91572716;91573521;91575772;91577458;	0	Areg	cmpl	cmpl	0;1;1;2;2;-1;	0.454262	0.136254	0.369755	0.109631	0.193022	0.167597	0.157464	0.380436	0.873523	0.654463	0.676228	0.791273	0.730986	0.40681	0.811344	0.597558	-1.5385	-1.0252	-6.11931	0.00114855	0.0271131	-0.704395
11876	NM_001284191	1482	chr4	-	117598764	117602368	117599197	117600288	6	117598764;117599765;117600228;117600624;117601623;117601990;	117599673;117599904;117600366;117600747;117601773;117602368;	0	Artn	cmpl	cmpl	1;0;0;-1;-1;-1;	2.47651	2.81522	2.52399	1.93366	1.77868	2.92439	3.23362	1.48581	3.75468	4.83244	5.14413	5.50872	5.25229	7.57553	7.79918	5.4204	-1.38538	3.34122	-5.20066	0.00252465	0.0424886	-1.58758
12142	NM_007548	115	chr10	-	44156979	44178554	44159472	44178314	7	44156979;44160464;44160864;44166597;44169924;44176430;44178272;	44160048;44160593;44161970;44166850;44170044;44176676;44178554;	0	Prdm1	cmpl	cmpl	0;0;1;0;0;0;0;	0.0578389	0.0212038	0.0549257	0.102365	0.109424	0.107586	0.142433	0.118407	0.113947	0.0863488	0.0526172	0.0752507	0.0275216	0.0316538	0.0331435	0.0199268	1.55262	-1.29368	12.8204	2.42e-05	0.00316342	3.51025
12217	NM_007567	21	chr9	-	107998352	108092714	108006008	108092589	12	107998352;108005520;108005994;108006274;108007116;108007330;108008440;108012215;108019380;108028020;108041517;108092374;	108002228;108005613;108006049;108006406;108007219;108008139;108010517;108018857;108019890;108028911;108041926;108092714;	0	Bsn	cmpl	cmpl	-1;-1;1;1;0;1;0;0;0;0;2;0;	0.26761	0.14889	0.217826	0.164375	0.109315	0.154924	0.168066	0.123265	0.348646	0.414343	0.500811	0.359715	0.343361	0.426815	0.449995	0.338419	-1.47432	1.9653	-8.03617	0.000288565	0.012522	0.83579
12289	NM_001083616	102	chr14	-	30853129	31166672	30855258	31166177	47	30853129;30855951;30858400;30860393;30862156;30863419;30864555;30865629;30879219;30884170;30885223;30888094;30888314;30888997;30890864;30892504;30895596;30903007;30908503;30910107;30912227;30913882;30915396;30915530;30916849;30918674;30920971;30924251;30927354;30928094;30928940;30929500;30932288;30936211;30936504;30937967;30941957;30943302;30955733;30984481;30991730;30992362;30997229;31009909;311…	30855552;30856272;30858522;30860557;30862306;30863446;30864920;30865743;30879350;30884272;30885326;30888191;30888442;30889157;30890956;30892570;30895725;30903091;30908614;30910266;30912429;30914029;30915449;30915638;30916937;30918781;30921031;30924381;30927502;30928161;30929010;30929615;30932409;30936419;30936730;30938128;30941984;30943390;30955903;30984585;30991927;30992515;30997372;31010049;311…	0	Cacna1d	cmpl	cmpl	0;0;1;2;2;2;0;0;1;1;0;2;0;2;0;0;0;0;0;0;2;2;0;0;2;0;0;2;1;0;2;1;0;2;1;2;2;1;2;0;1;1;2;0;2;1;0;	0.0321912	0.0413045	0.100443	0.0807111	0.0537368	0.111592	0.0792731	0.135921	0.0400542	0.0295746	0.0292849	0.0533043	0.0214446	0.0176174	0.0105409	0.0332717	1.82736	-1.21277	6.39882	0.00092022	0.0240092	-0.456163
12571	NM_009873	76	chr5	+	3343892	3531005	3344366	3520791	8	3343892;3344118;3390680;3428990;3473118;3515453;3519358;3520644;	3343971;3344599;3390816;3429158;3473228;3515504;3519494;3531005;	0	Cdk6	cmpl	cmpl	-1;0;2;0;0;2;2;0;	5.29971	4.73666	2.84633	2.62812	4.9548	2.35274	2.85186	4.5299	9.38473	10.061	9.38896	9.69141	9.5533	10.5632	9.0027	9.875	-1.58384	6.00923	-5.35757	0.00219169	0.0393499	-1.42897
12606	NM_001287514	858	chr7	+	35904311	35906947	35904326	35905517	1	35904311;	35906947;	0	Cebpa	cmpl	cmpl	0;	2.90789	2.3829	3.27967	3.29641	3.24878	5.27396	4.41158	2.26154	2.70772	2.47509	3.08255	2.58962	2.32238	1.64936	1.70832	2.42273	1.16858	2.90931	5.32587	0.00225468	0.0397207	-1.46075
12854	NM_007745	1717	chr4	-	148499142	148500872	148499372	148500755	2	148499142;148500635;	148499582;148500872;	0	Cort	cmpl	cmpl	0;0;	1.92697	0.815109	0.784247	1.11493	0.3959	0.150392	0.353248	0.455175	2.121	2.45124	2.65839	1.2097	1.7774	1.63402	2.43898	1.02136	-2.34403	-0.709431	-7.8911	0.000317095	0.0130215	0.731359
13206	NM_001145885	1450	chr13	-	113388540	113442518	113389152	113441611	22	113388540;113389825;113390059;113391619;113394694;113402182;113403904;113410823;113411415;113412372;113412865;113413006;113414988;113415552;113416529;113419045;113424092;113426175;113431357;113434716;113441539;113442483;	113389239;113389942;113390330;113391719;113394840;113402349;113404034;113410978;113411568;113412515;113412913;113413054;113415030;113415633;113416631;113419105;113424143;113426253;113431435;113434774;113441626;113442518;	0	Ddx4	cmpl	cmpl	0;0;2;1;2;0;2;0;0;1;1;1;1;1;1;1;1;1;1;0;0;-1;	0.405065	0.213061	0.0573411	0.109092	0.223432	0.527124	0.453284	0.162243	0.252004	0.0849453	0.137328	0.0999853	0.0502807	0.0991374	0.121104	0.0485405	1.84172	-0.708586	4.89881	0.00334283	0.0489707	-1.90226
13384	NM_007863	1362	chr11	-	101860966	101888269	101861866	101887070	19	101860966;101863337;101866303;101866660;101869669;101869833;101870956;101871520;101873033;101874628;101877940;101879935;101881785;101884640;101885015;101886390;101886694;101887045;101888180;	101862043;101863460;101866412;101866754;101869750;101869998;101870998;101871541;101873098;101874825;101878015;101880021;101881867;101884778;101885096;101886468;101886813;101887170;101888269;	0	Mpp3	cmpl	cmpl	0;0;2;1;1;1;1;1;2;0;0;1;0;0;0;0;1;0;-1;	0.740204	0.251976	0.372979	0.28072	0.141214	0.196693	0.252001	0.162357	0.657863	0.71647	0.74209	0.337688	0.462908	0.901131	0.770414	0.607183	-1.69663	0.172511	-5.78711	0.00151044	0.0317301	-1.01143
13617	NM_010332	149	chr8	-	80186927	80248351	80188874	80244346	8	80186927;80191221;80191697;80195415;80198811;80212967;80243926;80247994;	80189015;80191330;80191831;80195568;80199010;80213095;80244401;80248351;	0	Ednra	cmpl	cmpl	0;2;0;0;2;0;0;-1;	0.798838	1.63594	1.25562	1.60881	1.03001	1.06203	1.10942	1.5543	0.428433	0.569411	0.483285	0.332322	0.25166	0.471642	0.500604	0.341649	1.40304	1.28829	5.4861	0.00195628	0.036981	-1.30151
13841	NM_001290434	100	chr4	+	28740280	28894653	28740533	28891153	17	28740280;28744594;28748148;28797706;28798810;28862853;28865745;28869735;28870472;28874689;28875747;28876478;28877508;28878412;28888438;28889559;28891038;	28740630;28744659;28748818;28797862;28799146;28862978;28865929;28869844;28870528;28874803;28875933;28876540;28877718;28878562;28888632;28889715;28894653;	0	Epha7	cmpl	cmpl	0;1;0;1;1;1;0;1;2;1;1;1;0;0;0;2;2;	1.01167	1.11264	0.828587	1.83497	2.11885	2.96457	2.46786	2.38303	0.875679	0.974185	0.725165	0.73132	0.735534	1.24095	1.23763	0.614823	1.25594	3.69592	5.24774	0.00241898	0.0413744	-1.53963
14239	NM_010226	1750	chr2	-	152757633	152758944	152757877	152758867	1	152757633;	152758944;	0	Foxs1	cmpl	cmpl	0;	0.267908	0.126277	0.186916	0.237074	0.664439	0.66013	0.674944	0.264434	0.166674	0.0527425	0.08953	0.271604	0.174828	0.143627	0.206781	0.158229	1.64087	-0.888392	14.5399	1.22e-05	0.00249634	4.20935
14247	NM_008026	103	chr9	-	32229788	32349037	32231360	32348793	9	32229788;32233636;32235590;32237492;32259717;32268835;32273269;32284146;32348775;	32231890;32233684;32235650;32237558;32259783;32269039;32273424;32284358;32349037;	0	Fli1	cmpl	cmpl	1;1;1;1;1;1;2;0;0;	0.4899	0.382369	0.0771802	0.363596	0.559264	0.753594	0.542322	0.740054	0.294951	0.381117	0.345036	0.314017	0.288755	0.148264	0.163004	0.196004	1.55801	0.238385	5.82462	0.00146358	0.03106	-0.976092
14264	NM_021355	1622	chr1	+	135934091	135944854	135936800	135943202	3	135934091;135936792;135943050;	135934159;135937779;135944854;	0	Fmod	cmpl	cmpl	-1;0;1;	12.8817	19.9577	29.4845	38.9185	27.2337	23.5842	17.7752	33.1839	8.1451	9.32339	8.92244	9.1042	9.59007	8.98172	9.94748	8.86394	1.24766	5.38917	7.11654	0.000538656	0.0182862	0.142214
14368	NM_001162494	881	chr15	+	38837825	38869736	38838932	38868100	7	38837825;38838770;38857211;38862360;38865395;38866353;38867931;	38837978;38839109;38857408;38863378;38865544;38866773;38869736;	0	Fzd6	cmpl	cmpl	-1;0;0;2;0;2;2;	18.1034	18.6565	13.4426	14.7859	21.4556	19.0073	21.2448	18.2729	30.68	37.898	36.4678	38.4555	35.0405	48.6379	48.4971	36.7035	-1.07924	6.95291	-7.12388	0.000535837	0.0182851	0.148064
14605	NR_122039	1630	chrX	-	137074067	137077207	137077207	137077207	3	137074067;137076643;137077049;	137075646;137076695;137077207;	0	Tsc22d3	unk	unk	-1;-1;-1;	14.5334	13.8582	15.7627	20.708	14.2464	16.4854	16.9066	16.4958	9.99654	9.66156	8.90942	9.10352	9.04508	6.5953	6.28214	8.76075	1.13652	4.82715	6.83584	0.00066053	0.0200462	-0.085404
14611	NM_001271623	15	chr14	-	57653296	57676560	57654496	57655750	2	57653296;57676363;	57655767;57676560;	0	Gja3	cmpl	cmpl	0;-1;	0.294843	0.0762984	0.15529	0.168824	0.196873	0.255154	0.322392	0.133146	0.151061	0	0	0.0369242	0.0693224	0.081358	0.0596309	0.083654	1.5385	-1.06757	8.56101	0.00020762	0.0104075	1.19932
14702	NM_001285911	92	chr14	-	20691780	20795915	20695028	20710594	4	20691780;20710507;20779875;20795796;	20695157;20710623;20779916;20795915;	0	Gng2	cmpl	cmpl	0;0;-1;-1;	1.51326	1.85685	2.12757	1.44977	0.651356	0.551965	0.602045	0.796883	2.91771	4.04153	3.27664	3.27495	2.94212	3.11517	2.61066	2.95577	-2.22156	2.42825	-19.9278	2.17e-06	0.000929212	5.86092
14758	NM_001177961	228	chrX	+	162676874	162826965	162677064	162823403	7	162676874;162810569;162813564;162817919;162820380;162821866;162823322;	162677068;162810756;162813721;162818091;162820454;162821932;162826965;	0	Gpm6b	cmpl	cmpl	0;1;2;0;1;0;0;	1.23926	1.6527	1.41379	1.94285	1.94816	3.82154	3.67421	2.98895	1.91227	1.97674	1.28589	1.36418	1.11992	1.1535	1.31802	1.10268	1.32924	3.29932	4.97088	0.0031228	0.0471328	-1.82596
14972	NM_001001892	845	chr17	-	34132956	34137278	34133416	34137202	8	34132956;34133560;34133771;34133982;34134229;34136215;34136678;34137138;	34133448;34133599;34133804;34134102;34134505;34136491;34136948;34137278;	0	H2-K1	cmpl	cmpl	1;1;1;1;1;1;1;0;	42.0363	44.4882	60.1204	81.2483	91.2684	67.0521	64.6836	110.128	43.4856	48.2044	45.6612	46.5966	40.6251	26.3253	27.7588	39.0889	1.24908	6.29632	5.36392	0.00217934	0.0393499	-1.42263
15170	NM_013545	1536	chr6	-	124670724	124683172	124671125	124682971	16	124670724;124671097;124671593;124671780;124672028;124674974;124675244;124677402;124677733;124678129;124678354;124678565;124678798;124682317;124682755;124682963;	124670926;124671240;124671685;124671932;124672096;124675129;124675376;124677552;124677813;124678226;124678468;124678682;124678988;124682512;124682878;124683172;	0	Ptpn6	cmpl	cmpl	-1;2;0;1;2;0;0;0;1;0;0;0;2;2;2;0;	2.27131	2.72508	3.29419	2.15608	1.77856	1.22555	1.05304	1.601	2.5178	2.70322	2.99472	2.90133	2.67635	3.25448	4.18857	2.64633	-1.30391	2.37098	-5.1121	0.00273808	0.0445229	-1.67858
15401	NM_008265	982	chr6	-	52139685	52141702	52140340	52141687	2	52139685;52141176;	52140687;52141702;	0	Hoxa4	cmpl	cmpl	1;0;	1.44484	1.44458	1.14933	1.4529	2.0172	1.01615	1.09558	1.63858	2.61492	3.82382	3.63593	3.21584	3.31874	5.28347	4.99988	3.0998	-1.71655	1.91971	-5.31068	0.00228558	0.040079	-1.47601
15957	NM_008331	849	chr19	+	34715378	34724499	34715472	34723347	2	34715378;34721960;	34715477;34724499;	0	Ifit1	cmpl	cmpl	0;2;	7.60808	11.5679	16.9991	25.9368	25.4512	25.6468	27.4323	26.0056	9.33628	15.2288	9.5661	9.98839	8.72097	4.41651	5.2316	8.91192	2.15658	5.03494	8.2144	0.000257516	0.0117197	0.961704
15959	NM_010501	849	chr19	+	34658018	34663472	34658089	34662757	2	34658018;34661550;	34658094;34663472;	0	Ifit3	cmpl	cmpl	0;2;	4.9221	8.06476	13.1027	18.1114	17.7912	24.8678	23.9149	16.8112	9.76464	13.7564	8.81185	10.1582	9.23452	7.00923	7.45012	10.4861	1.48524	4.71767	8.72131	0.000188422	0.00999668	1.3061
16011	NM_010518	1141	chr1	-	72904638	72921439	72908950	72920713	4	72904638;72909716;72910424;72920379;	72909082;72909836;72910654;72921439;	0	Igfbp5	cmpl	cmpl	0;0;1;0;	1.58566	2.67713	3.63482	5.48371	3.72002	4.95684	5.29037	5.0929	1.2691	1.4174	1.44361	1.21043	1.26757	2.11486	1.70079	1.11621	1.47016	4.02403	6.63458	0.000767817	0.0220153	-0.2536
16145	NM_018738	1027	chr11	+	58013057	58021094	58015180	58020778	3	58013057;58014969;58019545;	58013281;58015219;58021094;	0	Igtp	cmpl	cmpl	-1;0;0;	5.35732	8.9471	13.5262	18.2387	16.9089	12.8968	14.1031	16.5653	10.3075	13.8257	9.30249	9.39905	8.39813	5.36357	5.18962	7.8272	1.23852	4.26605	5.36995	0.00216766	0.0393499	-1.4166
16391	NM_001159417	1013	chr14	+	56222821	56228867	56222969	56227868	10	56222821;56223304;56223888;56224557;56224929;56225154;56225373;56226350;56227521;56227757;	56223080;56223390;56224069;56224741;56225003;56225275;56225445;56226692;56227637;56228867;	0	Irf9	cmpl	cmpl	0;0;2;0;1;0;1;1;1;0;	19.1144	24.3683	28.5949	36.2572	31.9326	27.6318	30.6677	32.6152	19.3704	24.9392	20.523	18.8369	15.2629	13.5109	13.7526	16.7334	1.08788	5.79471	10.7715	6.16e-05	0.0060521	2.52093
16565	NM_001039472	1638	chr1	+	138027977	138074591	138028298	138070668	35	138027977;138041175;138041706;138044074;138044310;138044783;138045202;138045837;138047707;138048619;138048773;138049334;138049769;138050680;138052673;138054039;138054857;138055820;138056214;138056589;138056880;138057982;138058305;138058540;138059363;138059649;138061594;138063738;138065763;138066565;138067718;138068164;138068735;138069379;138070613;	138028339;138041398;138041889;138044224;138044445;138044954;138045318;138046033;138047897;138048683;138048992;138049416;138049887;138050872;138052873;138054147;138054926;138056053;138056362;138056784;138056982;138058148;138058357;138058598;138059569;138059727;138061708;138063777;138065900;138066746;138067883;138068282;138068906;138069579;138074591;	0	Kif21b	cmpl	cmpl	0;2;0;0;0;0;0;2;0;1;2;2;0;1;1;0;0;0;2;0;0;0;1;2;0;2;2;2;2;1;2;2;0;0;2;	2.46502	2.42662	3.18435	2.8143	1.93252	1.76689	2.48616	1.67273	4.24127	5.31538	5.64623	4.9473	5.31904	4.33622	4.36192	5.00074	-1.18082	4.81671	-7.23221	0.00049619	0.017423	0.233738
16656	NM_010657	23	chr4	+	119487282	119808016	119767093	119806956	9	119487282;119669778;119737471;119766568;119776316;119795476;119800880;119804326;119806185;	119487395;119669857;119737668;119772055;119776459;119795652;119800967;119805234;119808016;	0	Hivep3	cmpl	cmpl	-1;-1;-1;0;0;2;1;1;0;	0.656322	0.452669	0.335023	0.738288	1.41871	1.37695	1.39444	1.31941	0.63324	0.452232	0.498762	0.635492	0.508147	0.610534	0.565506	0.528885	1.31021	3.0118	14.9862	1.04e-05	0.00244653	4.37456
16774	NM_010680	10	chr18	+	12492532	12741521	12492532	12741172	75	12492532;12527960;12560543;12561303;12562483;12565995;12570048;12572247;12577674;12578305;12579645;12588389;12597842;12599603;12606773;12608040;12608319;12608903;12612228;12615218;12618190;12620646;12621193;12623869;12626760;12628361;12630690;12635835;12636044;12638263;12639394;12640451;12649427;12649980;12653774;12656393;12658995;12661442;12665429;12668958;12672152;12674990;12677245;12678367;126…	12492817;12528113;12560661;12561422;12562654;12566087;12570164;12572366;12577765;12578437;12579708;12588524;12597980;12599650;12606873;12608093;12608425;12609003;12612385;12615351;12618333;12620744;12621347;12624030;12626869;12628459;12630826;12635962;12636184;12638379;12639606;12640656;12649572;12650121;12653936;12656492;12659079;12661673;12665543;12669068;12672233;12675097;12677296;12678519;126…	0	Lama3	cmpl	cmpl	0;0;0;1;0;0;2;1;0;1;1;1;1;1;0;1;0;1;2;0;1;0;2;0;2;0;2;0;1;0;2;1;2;0;0;0;0;0;0;0;2;2;1;1;0;0;1;1;0;0;2;0;1;1;1;0;0;2;0;2;0;0;2;0;0;2;2;0;2;0;0;1;0;1;1;	0.0291096	0.16541	0.134268	0.206075	0.103665	0.115677	0.131807	0.148982	0.0513117	0.0768877	0.0718785	0.0447587	0.0664861	0.0432412	0.0476592	0.0601735	1.07062	-0.172591	6.21138	0.00106677	0.0259044	-0.621634
16780	NM_008484	259	chr1	+	195128187	195170072	195129713	195169704	23	195128187;195129681;195130629;195146625;195147246;195149930;195151753;195152082;195154087;195154828;195156233;195156941;195157489;195158316;195160373;195160609;195161042;195161550;195164999;195165582;195166078;195166941;195169567;	195128335;195129741;195130784;195146740;195147320;195150122;195151817;195152267;195154208;195155017;195156389;195157138;195157601;195158695;195160534;195160827;195161240;195161695;195165207;195165724;195166255;195167095;195170072;	0	Lamb3	cmpl	cmpl	-1;0;1;0;1;0;0;1;0;1;1;1;0;1;2;1;0;0;1;2;0;0;1;	1.71107	1.63004	2.47166	1.19425	1.12642	0.464575	0.677704	1.27657	2.58631	1.95945	2.18925	2.06939	1.98155	2.30055	2.27862	2.52406	-1.59142	2.39834	-4.87772	0.00341057	0.0496291	-1.92473
16880	NM_001113386	639	chr15	+	7079571	7135343	7104408	7135074	17	7079571;7080900;7104386;7107155;7109390;7114528;7116882;7119011;7122855;7123390;7125559;7127431;7127903;7128798;7131852;7134716;7135066;	7079826;7081038;7104547;7107267;7109521;7114692;7117057;7119266;7122985;7123560;7125705;7127594;7127974;7129012;7132032;7134818;7135343;	0	Lifr	cmpl	cmpl	-1;-1;0;1;2;1;0;1;1;2;1;0;1;0;1;1;1;	6.33686	6.93724	5.35564	6.32944	5.72273	4.36013	4.6867	6.83676	3.63422	5.22288	3.279	3.40462	2.9418	2.09333	2.15607	3.23547	1.04854	5.13981	5.60705	0.001761	0.03502	-1.18356
16912	NM_013585	846	chr17	-	34319043	34324275	34319168	34324254	6	34319043;34320033;34320559;34321226;34322674;34324194;	34319296;34320175;34320689;34321358;34322742;34324275;	0	Psmb9	cmpl	cmpl	1;0;2;2;0;0;	0.809279	0.684651	1.82417	3.19508	2.20306	2.40011	1.42421	2.77185	1.58789	1.80156	1.45625	1.76711	0.8531	0.788456	0.672681	0.900785	1.25527	0.106611	5.84297	0.00144126	0.0308794	-0.958857
16913	NM_010724	846	chr17	+	34335139	34338399	34335343	34338211	6	34335139;34336177;34336515;34337085;34337655;34338122;	34335490;34336325;34336627;34337215;34337860;34338399;	0	Psmb8	cmpl	cmpl	0;0;1;2;0;1;	0.738475	1.39875	1.87008	2.75916	3.06815	4.7869	3.46111	3.71649	1.40381	2.20497	2.01541	2.06714	1.40556	1.11622	0.926943	1.46999	1.65816	1.37845	7.6176	0.00038034	0.0145382	0.529554
17150	NM_001161799	1657	chr4	+	140566338	140571899	140568773	140571495	9	140566338;140568740;140569687;140569970;140570103;140570309;140570897;140571129;140571391;	140566397;140568816;140569774;140569997;140570184;140570363;140570985;140571203;140571899;	0	Mfap2	cmpl	cmpl	-1;0;1;1;1;1;1;2;1;	17.5327	18.8949	47.7616	50.5598	17.8252	16.7606	13.0598	31.0453	12.6068	13.3859	10.1676	10.4415	8.17492	7.66653	6.92385	8.55978	1.05413	3.64645	7.01187	0.000580764	0.018845	0.0582644
17389	NR_135158	11	chr4	+	17780039	18045881	18045881	18045881	12	17780039;17780792;17914718;17923340;17938637;17978868;17981513;18020476;18028153;18037574;18039145;18043033;	17780244;17780999;17914867;17923463;17938942;17979030;17981725;18020615;18028283;18037725;18039261;18045881;	0	Mmp16	unk	unk	-1;-1;-1;-1;-1;-1;-1;-1;-1;-1;-1;-1;	2.58248	3.43285	1.92827	3.19397	4.63001	4.75551	4.62791	4.27731	1.98616	2.22779	1.97407	2.28002	2.14222	2.399	2.28218	2.02464	1.0392	4.01476	14.727	1.14e-05	0.00246953	4.27939
17392	NM_010809	641	chr9	+	7445821	7455974	7445897	7455690	10	7445821;7446932;7447267;7447521;7449748;7450065;7451206;7451738;7453615;7455589;	7446008;7447177;7447416;7447647;7449913;7450210;7451340;7451898;7453719;7455974;	0	Mmp3	cmpl	cmpl	0;0;2;1;1;1;2;1;2;1;	0.724754	1.44089	1.56558	1.85003	0.85619	1.64036	1.40832	1.11278	0.450892	0.422556	0.434718	0.197818	0.206916	0.248445	0.177989	0.211279	2.36529	0.0470443	9.50245	0.000119986	0.00789246	1.80026
17857	NR_003520	1330	chr16	-	97668641	97684513	97684513	97684513	9	97668641;97671974;97673081;97676696;97677095;97677828;97678906;97682362;97684305;	97669979;97672232;97673158;97676835;97677250;97677966;97679099;97682553;97684513;	0	Mx1	unk	unk	-1;-1;-1;-1;-1;-1;-1;-1;-1;	0.92761	0.908894	1.05707	1.40291	1.34012	1.73685	1.42284	1.3595	0.577095	1.0459	0.552348	0.335127	0.298537	0.2057	0.207097	0.290529	2.5481	0.902873	14.4912	1.24e-05	0.00249634	4.19094
17858	NR_003508	166	chr16	+	97757687	97782508	97782508	97782508	14	97757687;97760224;97766074;97767218;97767931;97768353;97768944;97772503;97773002;97773530;97777567;97778208;97780126;97781945;	97757780;97760336;97766267;97767356;97768086;97768492;97769143;97772582;97773125;97773673;97777726;97778285;97780375;97782508;	0	Mx2	unk	unk	-1;-1;-1;-1;-1;-1;-1;-1;-1;-1;-1;-1;-1;-1;	0.869374	0.751252	1.41529	1.70349	1.28539	1.97414	1.92385	1.41428	0.618131	0.955599	0.807026	0.381926	0.531868	0.194199	0.284673	0.270993	2.33589	0.902391	6.31253	0.000984577	0.0248225	-0.531843
17863	NM_001198914	744	chr10	-	20844735	20880790	20845978	20880524	16	20844735;20859098;20860372;20861564;20861777;20862767;20864774;20865991;20868137;20868583;20870111;20872241;20872697;20874489;20876145;20880501;	20846095;20859206;20860483;20861690;20861892;20862898;20865131;20866246;20868242;20868664;20870346;20872462;20872790;20874561;20876263;20880790;	0	Myb	cmpl	cmpl	0;0;0;0;2;0;0;0;0;0;2;0;0;0;2;0;	0.23912	0.131492	0.0973181	0.1058	0.133054	0.08087	0.101308	0.152975	0.363645	0.375293	0.362553	0.377096	0.402025	0.255497	0.234897	0.329528	-1.31788	-0.431749	-5.10807	0.00274827	0.0446386	-1.68274
18008	NM_016701	1254	chr3	+	87775014	87784373	87775124	87783952	4	87775014;87776913;87778723;87779342;	87775910;87777038;87778797;87784373;	0	Nes	cmpl	cmpl	0;0;2;1;	32.0168	35.1041	30.6009	18.127	28.6904	19.0883	19.972	23.573	63.2057	49.7597	57.5948	58.1946	69.3987	75.1251	71.6849	67.3231	-1.6929	7.93734	-9.35628	0.000130222	0.00826652	1.71095
19039	NM_011150	1487	chr11	-	118254065	118263245	118254331	118261093	6	118254065;118257904;118259434;118259693;118261041;118263099;	118255436;118258157;118259566;118259885;118261115;118263245;	0	Lgals3bp	cmpl	cmpl	2;1;1;1;0;-1;	16.918	30.9258	51.4659	70.9632	70.2977	59.6662	61.2433	73.2895	22.4326	29.8525	22.0347	22.1232	18.9766	14.3957	15.2096	19.2958	1.98563	6.11737	13.7735	1.64e-05	0.00272616	3.91065
19288	NM_008987	1088	chr3	+	66023808	66029728	66023983	66029127	3	66023808;66024571;66028513;	66024113;66024973;66029728;	0	Ptx3	cmpl	cmpl	0;1;1;	81.4761	86.1909	98.9155	152.884	163.227	229.548	206.014	170.37	82.0831	66.2134	74.5648	84.7572	90.9882	58.1809	59.3291	91.7569	1.54388	7.80039	6.90211	0.000629092	0.019545	-0.030949
19883	NM_001289917	1107	chr9	+	68501592	68512774	68501613	68511613	3	68501592;68511151;68511607;	68501779;68511219;68512774;	0	Rora	cmpl	cmpl	0;1;0;	2.6348	2.87089	2.72805	4.37484	2.31403	2.92323	2.71544	3.24823	1.54799	1.75936	1.40037	1.23402	1.09754	1.25316	1.07411	1.16169	1.21218	4.42292	10.9177	5.73e-05	0.00578798	2.59815
20349	NM_011348	86	chr5	+	14025275	14256689	14025909	14252790	17	14025275;14143873;14162187;14164058;14210290;14224286;14225552;14226415;14226634;14230106;14231994;14233624;14236041;14236266;14240569;14240962;14252337;	14026024;14144034;14162247;14164178;14210384;14224406;14225695;14226530;14226704;14230251;14232217;14233716;14236083;14236433;14240637;14241102;14256689;	0	Sema3e	cmpl	cmpl	0;1;0;0;0;1;1;0;1;2;0;1;0;0;2;1;0;	8.8123	11.4532	7.55987	9.37713	13.8046	15.0104	17.0343	12.4467	5.39141	4.52504	4.1685	4.42691	4.66433	5.87993	5.17964	4.9282	1.54763	5.93689	12.9819	2.26e-05	0.00309757	3.58048
20617	NM_001042451	130	chr6	-	60681566	60778998	60682122	60777595	6	60681566;60683097;60765610;60768317;60777474;60778717;	60682155;60683181;60765753;60768359;60777621;60778998;	0	Snca	cmpl	cmpl	0;0;1;1;0;-1;	0.238767	0.262597	0.222114	0.241472	0.204981	0.294164	0.178833	0.1833	0.403193	0.352543	0.824516	0.82301	0.740108	0.848031	0.753913	0.987128	-1.59319	-0.505707	-9.78584	0.000102702	0.00746489	1.96951
20776	NM_146260	1430	chr9	-	110768549	110782587	110769363	110776395	6	110768549;110769951;110773134;110776299;110778131;110781773;	110769461;110770101;110773252;110776530;110778343;110782587;	0	Tmie	cmpl	cmpl	1;1;0;0;-1;-1;	1.46182	1.31334	1.80995	1.47577	0.536159	0.449124	0.264958	0.616434	0.999104	0.922129	1.17197	1.052	0.916987	1.43906	1.63825	0.978882	-1.60944	0.885803	-4.97547	0.00310935	0.0471328	-1.82112
20846	NM_001205314	983	chr1	+	52176281	52218709	52179437	52216141	25	52176281;52176755;52179434;52179957;52183363;52189387;52192446;52193722;52194122;52196037;52197420;52199744;52200929;52201047;52201993;52204137;52204744;52205746;52207462;52208081;52209076;52210687;52211829;52212826;52216126;	52176452;52176916;52179565;52180102;52183462;52189477;52192525;52193814;52194274;52196196;52197513;52199804;52200959;52201141;52202035;52204221;52204843;52205882;52207512;52208176;52209222;52210873;52211905;52212926;52218709;	0	Stat1	cmpl	cmpl	-1;-1;0;2;0;0;0;1;0;2;2;2;2;2;0;0;0;0;1;0;2;1;1;2;0;	9.07764	13.229	14.8617	20.5092	21.0489	14.8655	15.8555	19.9932	9.38333	12.1224	9.67158	9.51344	9.24865	7.12786	7.12282	8.53997	1.137	5.94882	5.97236	0.00129462	0.0293413	-0.838566
21354	NM_001161730	846	chr17	+	34324500	34334170	34324824	34333719	12	34324500;34326122;34326374;34327507;34328273;34329781;34329886;34330072;34330429;34330825;34331788;34333512;	34325350;34326237;34326505;34327713;34328471;34329802;34329910;34330261;34330603;34330988;34331925;34334170;	0	Tap1	cmpl	cmpl	0;1;2;1;0;0;0;0;0;0;1;0;	4.69437	5.46217	10.2726	13.0493	11.357	12.0712	10.3766	13.4752	5.83044	7.16066	6.2732	5.99892	4.74909	4.08504	4.56969	5.08633	1.33423	4.39119	13.3684	1.93e-05	0.00285663	3.74455
21838	NM_009382	919	chr9	+	43851466	43856662	43854064	43855534	4	43851466;43854039;43854696;43855421;	43851559;43854101;43855035;43856662;	0	Thy1	cmpl	cmpl	-1;0;1;1;	1.0411	1.49487	0.58849	0.767734	5.34891	9.56536	9.52461	2.22013	0.521759	0.557946	0.879458	0.861963	0.511901	1.01744	0.767036	0.637658	3.3415	2.11174	10.3565	7.6e-05	0.00676372	2.29549
21923	NM_011607	133	chr4	-	63620818	63708049	63621466	63681634	26	63620818;63623020;63625631;63626617;63627544;63628250;63631347;63632191;63633711;63636235;63637479;63643684;63654060;63656574;63660946;63661731;63667279;63668381;63668715;63669647;63674101;63674962;63675928;63677864;63681177;63707782;	63621577;63623184;63625793;63626714;63627696;63628383;63631478;63632335;63633831;63636379;63637602;63643957;63654333;63656847;63661219;63662004;63667543;63668471;63668901;63669917;63674258;63675078;63676192;63679274;63681759;63708049;	0	Tnc	cmpl	cmpl	0;1;1;0;1;0;1;1;1;1;1;1;1;1;1;1;1;1;1;1;0;1;1;1;0;-1;	33.9849	45.9805	33.3402	47.9777	72.5082	77.2326	81.5566	73.729	36.8696	31.4612	32.512	30.8028	31.5028	41.4978	37.2793	29.4893	1.08058	8.55747	9.31892	0.000133	0.00836977	1.6879
21952	NM_021467	1635	chr1	+	137695997	137707566	137699189	137706310	9	137695997;137696549;137699170;137701627;137702075;137704097;137705209;137706202;137707189;	137696073;137696597;137699202;137701671;137702207;137704187;137705386;137706312;137707566;	0	Tnni1	cmpl	cmpl	-1;-1;0;1;0;0;0;0;-1;	0.810732	0.792572	0.586588	0.398569	0.240597	0.205641	0.171741	0.172887	0.504381	0.527591	0.597054	0.479452	0.54008	0.443693	0.530943	0.341385	-1.0564	-1.1757	-7.9958	0.000296192	0.0125899	0.806907
22240	NM_001136086	114	chr18	-	43480632	43532926	43483985	43532752	14	43480632;43485378;43487978;43489344;43492525;43493534;43501895;43504759;43513534;43514396;43517887;43520615;43523156;43532719;	43484074;43485541;43488158;43489515;43492667;43493691;43502016;43504828;43513615;43514458;43518052;43520800;43523245;43532926;	0	Dpysl3	cmpl	cmpl	1;0;0;0;2;1;0;0;0;1;1;2;0;0;	40.1881	57.5067	49.6826	41.6982	42.3211	37.3287	39.5526	40.889	66.5546	67.6497	64.1222	68.8833	68.7005	88.2468	84.5797	69.2427	-1.00729	8.42111	-8.33058	0.000239372	0.0111889	1.0424
22410	NM_011718	1337	chr15	-	98602182	98608581	98602906	98607394	5	98602182;98604554;98606948;98607320;98608288;	98603365;98604928;98607211;98607434;98608581;	0	Wnt10b	cmpl	cmpl	0;1;2;0;-1;	37.1977	18.832	20.228	12.5406	16.2024	16.7673	18.6637	14.2869	35.0843	29.0616	36.9637	31.1464	34.3748	34.4651	36.4191	34.247	-1.02347	5.77518	-13.0151	2.23e-05	0.00309757	3.59483
23962	NM_011854	1465	chr5	+	115346942	115362254	115347673	115361376	6	115346942;115349750;115351248;115354840;115356671;115360899;	115347871;115350039;115351424;115355085;115356813;115362254;	0	Oasl2	cmpl	cmpl	0;0;1;0;2;0;	3.05596	4.57511	7.57958	14.2716	15.4802	13.4006	13.2691	17.8348	4.22048	6.47136	4.85315	4.34872	3.25235	2.16905	2.03538	3.82552	2.51974	4.20325	12.2235	3.12e-05	0.00381724	3.24144
24110	NM_011909	1509	chr6	+	121195923	121220935	121202441	121220535	11	121195923;121202334;121203779;121205281;121211072;121211384;121212119;121212676;121218563;121219115;121220489;	121196080;121202589;121203876;121205427;121211152;121211531;121212212;121212844;121218695;121219165;121220935;	0	Usp18	cmpl	cmpl	-1;0;1;2;1;0;0;0;0;0;2;	1.38825	2.71085	5.5116	9.12582	8.36158	9.75898	9.81713	9.04799	2.34425	3.39676	2.09872	1.99047	1.45595	1.22269	1.61421	1.19083	2.67458	2.71217	21.3906	1.47e-06	0.000773367	6.20565
30878	NM_013912	931	chrX	-	45378322	45388030	45381475	45387682	3	45378322;45381470;45387615;	45380884;45381642;45388030;	0	Apln	cmpl	cmpl	-1;1;0;	31.4532	36.3096	27.8975	24.5338	27.3642	32.9873	32.9903	25.076	18.1108	11.1985	13.0457	12.5174	13.4106	13.9696	12.8349	13.7567	1.21336	6.00614	12.8755	2.36e-05	0.00312221	3.53431
50706	NM_001198765	998	chr3	+	54165028	54194963	54165064	54194221	22	54165028;54166548;54169825;54171422;54173070;54174119;54174752;54175925;54176691;54177626;54178939;54179958;54180611;54180832;54181086;54181482;54184333;54187309;54188405;54189129;54193260;54194183;	54165189;54166647;54169890;54171580;54173235;54174266;54174894;54176138;54176826;54177775;54179076;54180089;54180742;54180935;54181154;54181528;54184414;54187399;54188495;54189207;54193302;54194963;	0	Postn	cmpl	cmpl	0;2;2;1;0;0;0;1;1;1;0;2;1;0;1;0;1;1;1;1;1;1;	26.0394	51.8501	76.6128	117.557	46.7213	109.239	70.7141	83.0939	33.8398	40.438	31.6678	35.3371	26.7284	17.1366	14.2782	30.1766	1.93207	6.91127	5.13081	0.00269131	0.0440032	-1.65926
50908	NM_144938	1534	chr6	-	124480361	124492339	124480961	124491373	12	124480361;124482558;124483291;124483913;124484375;124485250;124486349;124487378;124490338;124490806;124491350;124492210;	124481758;124482633;124483420;124483992;124484491;124485404;124486549;124487504;124490516;124491014;124491506;124492339;	0	C1s1	cmpl	cmpl	1;1;1;0;1;0;1;1;0;2;0;-1;	11.8	16.675	23.4649	29.4517	13.9287	14.6839	11.2484	20.2339	9.4222	12.972	7.69385	9.36406	6.52662	4.49448	4.59867	7.48213	1.36414	4.62391	7.06272	0.000559846	0.0186145	0.0991856
52250	NM_178608	141	chr6	+	71657674	71760699	71657963	71757795	7	71657674;71706357;71711358;71723181;71730715;71745140;71757784;	71657995;71706430;71711435;71723302;71730829;71745318;71760699;	0	Reep1	cmpl	cmpl	0;2;0;2;0;0;1;	2.09999	2.62914	1.95659	2.78161	2.20473	3.02846	2.90831	2.17995	1.21609	1.36507	1.08136	1.36843	1.26696	1.109	1.20661	1.07387	1.16356	2.78418	8.60751	0.000201826	0.0102945	1.23049
54123	NM_001252600	1717	chr7	-	148449081	148452323	148449123	148451535	9	148449081;148449354;148449557;148450391;148450623;148450973;148451275;148451521;148452288;	148449279;148449473;148449947;148450554;148450682;148451190;148451438;148451943;148452323;	0	Irf7	cmpl	cmpl	0;1;1;0;1;0;2;0;-1;	3.69769	3.94799	8.94156	11.4405	11.2458	13.213	13.6234	10.6503	4.16432	6.47193	4.5249	4.50119	3.483	2.41826	2.89001	3.53355	2.11433	3.506	13.445	1.87e-05	0.00285663	3.77643
54139	NM_016851	2072	chr1	+	194979305	194998229	194983412	194995700	8	194979305;194983409;194987806;194988795;194991959;194993632;194994710;194995475;	194979493;194983586;194988011;194988924;194992118;194994025;194994829;194998229;	0	Irf6	cmpl	cmpl	-1;0;0;1;1;1;1;0;	0.219	0.361284	0.277292	0.258394	0.18685	0.129615	0.133376	0.298888	0.423878	0.519765	0.388969	0.388537	0.430722	0.416632	0.292819	0.335335	-1.23254	0.0818381	-5.85012	0.00143268	0.0308533	-0.952164
55948	NM_018754	1600	chr4	-	133156470	133158083	133156937	133157684	1	133156470;	133158083;	0	Sfn	cmpl	cmpl	0;	4.85266	4.65274	7.31748	5.78061	3.90488	4.45008	5.24853	4.01192	2.51583	2.29342	1.8677	2.20752	2.07814	1.98451	1.71122	2.25057	1.21459	2.27114	8.96091	0.000163457	0.00931113	1.46219
56219	NM_019578	1606	chr4	-	133912287	133928462	133913562	133927633	11	133912287;133913892;133914999;133915663;133916446;133918215;133918497;133918997;133920495;133920812;133926872;	133913745;133914061;133915160;133915750;133916536;133918322;133918630;133919117;133920603;133920903;133928462;	0	Extl1	cmpl	cmpl	0;2;0;0;0;1;0;0;0;2;0;	0.0731774	0.093894	0.37724	0.366947	0.179161	0.179427	0.28484	0.280889	0.0682889	0.0840368	0.0285303	0.0778963	0.0417841	0.034327	0.0898563	0.0504225	1.69659	-0.933777	5.28442	0.00234018	0.0406461	-1.50249
58185	NM_021384	98	chr12	-	27127607	27141317	27130270	27141284	6	27127607;27132016;27133447;27135410;27138882;27140935;	27130435;27132049;27133597;27135640;27139044;27141317;	0	Rsad2	cmpl	cmpl	0;0;0;1;1;0;	0.159076	0.262428	0.140274	0.269806	1.49591	0.739741	1.01725	1.31281	0.313393	0.785536	0.44448	0.178742	0.121109	0.111932	0.143245	0.274026	2.87095	0.574196	10.5522	6.88e-05	0.00640842	2.40297
66141	NM_025378	1715	chr7	-	148195488	148196643	148195623	148196544	2	148195488;148196295;	148195788;148196643;	0	Ifitm3	cmpl	cmpl	0;0;	201.166	259.138	272.716	328.345	337.099	302.775	311.41	331.634	135.027	173.504	146.174	152.76	137.06	125.93	124.06	135.411	1.30117	7.03405	14.4589	1.26e-05	0.00249634	4.1787
66214	NM_025427	18	chr14	-	79688556	79701442	79688918	79701304	5	79688556;79690050;79691477;79700521;79701255;	79688926;79690113;79691585;79700707;79701442;	0	Rgcc	cmpl	cmpl	1;1;1;1;0;	13.3947	4.10551	4.24498	2.33176	4.06875	5.59761	4.29108	2.31789	10.6898	13.5416	16.095	14.4922	12.5069	12.0002	12.3223	10.0617	-1.39256	2.79972	-10.9354	5.68e-05	0.00577809	2.60744
66425	NM_025557	1905	chr1	-	173103394	173126399	173104513	173126150	3	173103394;173105700;173126141;	173104656;173105755;173126399;	0	Pcp4l1	cmpl	cmpl	1;0;0;	29.8185	31.9885	35.266	43.7522	31.8864	32.4354	31.021	35.0953	19.1654	22.5436	17.4136	17.7697	16.0076	11.3724	11.0001	16.3316	1.33517	4.98263	8.11511	0.000274303	0.0120835	0.89188
67313	NM_028872	1638	chr1	-	138110098	138130857	138110902	138130682	10	138110098;138112332;138116299;138116707;138117648;138121912;138122728;138123356;138124090;138130479;	138110995;138113017;138116473;138116918;138117702;138122135;138122845;138123481;138124239;138130857;	0	5730559C18Rik	cmpl	cmpl	0;2;2;1;1;0;0;1;2;0;	1.38219	1.24541	1.40972	1.4589	0.567095	0.498432	0.54767	0.805413	1.44008	1.49169	1.72704	1.51269	1.32172	1.90607	2.06121	1.5376	-1.63817	1.5843	-9.17887	0.000144049	0.00875219	1.60065
67448	NM_026162	88	chr2	+	16277930	16677466	16278752	16672934	14	16277930;16433648;16469743;16486962;16560213;16571735;16582400;16591120;16591449;16624943;16633708;16635296;16650879;16672817;	16278864;16433860;16469890;16487032;16560336;16571854;16582500;16591216;16591531;16625010;16633856;16635335;16651040;16677466;	0	Plxdc2	cmpl	cmpl	0;1;0;0;1;1;0;1;1;2;0;1;1;0;	17.4642	28.7551	27.1138	38.7123	27.6242	35.3466	33.7638	33.041	13.0713	15.5918	12.3563	12.2245	11.1927	17.5264	17.8121	11.2622	1.08348	7.26084	5.24031	0.00243532	0.0414547	-1.54718
67775	NM_023386	765	chr16	+	23610004	23614308	23610074	23613555	2	23610004;23612966;	23610235;23614308;	0	Rtp4	cmpl	cmpl	0;2;	4.05102	7.19166	9.73645	16.3997	14.0998	15.4697	16.4957	14.8151	5.19929	8.61571	6.31764	5.52331	4.33483	2.96268	3.32146	4.63757	2.12141	3.53793	13.2298	2.04e-05	0.00292578	3.68638
67916	NM_080555	21	chr4	+	104829951	104905372	104830429	104903627	6	104829951;104867407;104881128;104881804;104891932;104903501;	104830568;104867565;104881409;104881862;104892109;104905372;	0	Plpp3	cmpl	cmpl	0;1;0;2;0;0;	36.481	39.6681	35.7909	53.6402	38.4194	54.2242	40.9548	48.3987	25.7465	25.6289	22.3463	22.781	22.1081	20.3956	23.4053	22.1521	1.00895	6.62014	7.02322	0.000576018	0.018845	0.0674187
67971	NM_026481	1408	chr8	-	107991391	107995322	107991735	107992527	4	107991391;107992055;107992339;107995179;	107991924;107992209;107992533;107995322;	0	Tppp3	cmpl	cmpl	0;2;0;-1;	2.59696	1.45502	4.02828	3.16528	1.30871	2.58515	1.56474	1.88082	4.72502	5.36823	4.85237	5.355	4.44858	4.52809	4.13952	4.86183	-1.28206	1.54363	-5.3156	0.00227552	0.0399508	-1.47107
68214	NM_030051	950	chr19	+	47940034	47960795	47946259	47960679	9	47940034;47944175;47944698;47946143;47946505;47949319;47950885;47959145;47960507;	47940123;47944250;47944813;47946293;47946614;47949542;47950987;47959252;47960795;	0	Gsto2	cmpl	cmpl	-1;-1;-1;0;1;2;0;0;2;	0.323944	0.158344	0.117191	0.0637025	0.144203	0.200855	0.102934	0.248689	0.470249	0.372017	0.533262	0.383149	0.513808	0.523417	0.495013	0.520827	-1.48678	-1.08455	-8.29194	0.000245235	0.0113535	1.01568
68526	NM_001190297	1143	chr2	-	73179562	73224537	73181513	73220334	17	73179562;73186193;73187683;73189905;73191673;73194654;73200481;73201988;73202224;73205537;73206370;73208042;73209021;73211671;73219880;73220851;73224321;	73181814;73186331;73187748;73190001;73191810;73194759;73200692;73202079;73202309;73205655;73206454;73208198;73209187;73212071;73220365;73221015;73224537;	0	Gpr155	cmpl	cmpl	2;2;0;0;1;1;0;2;1;0;0;0;2;1;0;-1;-1;	1.69849	2.04381	2.4316	3.174	1.74787	2.44807	2.45244	1.97121	1.03182	1.03264	0.771274	0.730296	0.753045	1.01234	1.05507	0.805464	1.22594	2.8589	6.62046	0.000776075	0.0221212	-0.265562
69137	NM_026955	699	chr9	+	15043488	15063857	15043714	15062695	4	15043488;15061673;15062094;15062651;	15043802;15062000;15062235;15063857;	0	Vstm5	cmpl	cmpl	0;1;1;1;	0.883368	0.555159	0.287614	0.268012	0.25279	0.371308	0.360889	0.426269	1.44458	1.3043	1.49571	1.64782	1.32585	1.13659	1.16529	1.59996	-1.77279	0.420409	-11.7263	3.91e-05	0.00454476	3.0059
69539	NM_001081156	1600	chr4	-	133047014	133054465	133053700	133054372	2	133047014;133053542;	133047745;133054465;	0	Trnp1	cmpl	cmpl	-1;0;	14.6825	14.2128	25.4331	30.1999	15.7793	20.7293	15.5432	18.5609	7.94545	9.76147	8.89411	9.68759	8.95528	7.04399	8.5675	8.6746	1.0782	4.29754	6.98595	0.000591778	0.0190325	0.0373023
69550	NM_198095	1150	chr8	-	74058160	74061336	74058588	74061326	5	74058160;74058570;74059684;74060257;74061026;	74058379;74058691;74059724;74060333;74061336;	0	Bst2	cmpl	cmpl	-1;2;1;0;0;	37.2057	41.207	85.7878	140.737	119.71	106.6	109.99	132.605	37.3283	46.9395	41.5763	41.9292	31.7543	22.4614	24.2907	31.7747	2.11363	5.36958	13.5869	1.76e-05	0.0027821	3.83488
69908	NM_023537	1413	chr4	+	108551674	108615929	108562912	108613418	5	108551674;108562912;108596510;108602006;108613230;	108551823;108563140;108596629;108602131;108615929;	0	Rab3b	cmpl	cmpl	-1;0;0;2;1;	7.49607	8.06135	8.26665	7.74336	10.1317	10.1892	10.6897	8.48118	5.03022	4.42573	4.38384	4.96571	5.19496	4.91297	5.3743	4.73817	1.00411	4.60448	14.1919	1.39e-05	0.00262363	4.07616
71405	NM_027788	1772	chr2	-	155654918	155660590	155654918	155660584	4	155654918;155656672;155657228;155659978;	155656350;155656797;155657396;155660590;	0	Fam83c	cmpl	cmpl	2;0;0;0;	0.12882	0.0708381	0.104855	0.037998	0.0573437	0.0762417	0.0818653	0.0988939	0.160285	0.103555	0.11719	0.152363	0.232926	0.231642	0.242544	0.192319	-1.3572	-1.34851	-13.2116	2.05e-05	0.00292578	3.67867
71586	NM_001164477	1061	chr2	-	62433849	62484312	62435965	62483987	15	62433849;62436235;62436842;62439446;62441476;62443497;62444237;62445029;62447241;62448497;62449766;62455317;62461449;62477386;62483534;	62436145;62436326;62437033;62439608;62441626;62443757;62444513;62445153;62447358;62448715;62449977;62455541;62461554;62477555;62484312;	0	Ifih1	cmpl	cmpl	0;2;0;0;0;1;1;0;0;1;0;1;1;0;0;	2.14556	2.79964	2.68624	3.86162	5.77911	6.08789	6.14447	5.03213	1.9683	2.38044	1.751	1.76778	1.57292	1.39456	1.51824	1.4596	2.00122	4.05532	25.8497	5.18e-07	0.000455608	7.06641
71774	NM_001290789	991	chr11	+	53270706	53281268	53276756	53280597	7	53270706;53276724;53277776;53278997;53279625;53279879;53280264;	53270843;53277695;53277832;53279546;53279758;53280152;53281268;	0	Shroom1	cmpl	cmpl	-1;0;0;2;2;0;0;	3.52984	2.48256	3.37877	3.31128	3.1662	2.37477	2.23841	2.76799	5.43822	5.86651	6.29632	5.60126	5.60543	4.78981	5.40217	5.79348	-1.02414	3.61363	-6.22404	0.00105606	0.0258264	-0.610333
71898	NM_173743	1176	chr15	+	77559501	77566812	77564937	77566368	3	77559501;77564894;77565518;	77559578;77565020;77566812;	0	Apol9b	cmpl	cmpl	-1;0;2;	3.49182	4.11709	11.1129	12.7774	11.3427	7.45263	8.5164	11.4471	4.61873	5.5273	4.78326	4.42021	4.18523	2.2135	1.82324	3.51149	1.78814	2.95417	5.07262	0.00283986	0.0453718	-1.7195
72147	NM_027656	245	chr2	-	181125590	181159093	181125768	181159060	4	181125590;181130154;181146400;181158123;	181126173;181130330;181146685;181159093;	0	Zbtb46	cmpl	cmpl	0;1;1;0;	1.44476	0.95999	0.698244	1.19858	2.22081	1.3666	1.52786	1.65214	0.898829	0.922907	0.821453	0.672843	0.799174	0.790681	0.650487	0.788107	1.14538	1.92572	5.33915	0.00222805	0.0394606	-1.44742
72275	NM_028179	814	chr7	-	30032539	30033486	30032612	30033397	4	30032539;30032915;30033146;30033375;	30032753;30032984;30033259;30033486;	0	2200002D01Rik	cmpl	cmpl	0;0;1;0;	14.3499	9.46925	11.036	6.56814	7.40107	8.98666	8.63201	7.06565	11.144	8.66023	11.6525	11.5179	12.4319	20.7979	19.8809	10.706	-1.03602	2.62256	-4.89734	0.00334751	0.0489707	-1.90382
72401	NM_001081349	1231	chr2	+	84679564	84703743	84679722	84703186	15	84679564;84680995;84689822;84690108;84690272;84692824;84694568;84695627;84696913;84697217;84697440;84699845;84700246;84701532;84703039;	84679838;84681162;84690000;84690164;84690349;84692917;84694702;84695806;84697060;84697253;84697594;84699987;84700320;84701656;84703743;	0	Slc43a1	cmpl	cmpl	0;2;1;2;1;0;0;2;1;1;1;2;0;2;0;	1.42426	0.924747	1.15931	1.51849	2.34888	2.05441	2.40458	1.80476	1.19567	1.25332	1.20425	1.10816	0.970022	1.23963	1.17155	1.18239	1.0014	2.24586	8.20514	0.000259029	0.0117197	0.955228
72780	NM_028351	100	chr10	-	29172912	29255673	29173935	29255134	5	29172912;29219737;29224386;29226193;29255037;	29174135;29219935;29224533;29226385;29255673;	0	Rspo3	cmpl	cmpl	1;1;1;1;0;	10.6382	11.1011	13.3978	30.3355	19.4363	40.0717	34.495	27.1531	6.67044	6.8828	5.64988	6.46459	5.333	5.92351	6.41829	5.06474	2.34828	4.99539	8.64348	0.000197472	0.0101436	1.25449
73504	NR_045444	918	chr17	-	43725288	43728458	43728458	43728458	3	43725288;43726345;43726721;	43725902;43726498;43728458;	0	1700071M16Rik	unk	unk	-1;-1;-1;	0.200381	0.0661136	0.0326207	0.0354638	0.0535193	0.0711569	0.114608	0.0615323	0.249326	0.220912	0.249998	0.170642	0.217392	0.187994	0.23621	0.0690355	-1.17135	-1.2957	-5.54867	0.00185231	0.0361062	-1.24026
76441	NM_001008231	120	chr17	-	49595346	49703662	49597850	49638198	26	49595346;49598377;49599931;49601465;49603250;49603787;49608697;49608984;49611287;49612610;49613433;49615772;49618990;49619754;49620048;49622251;49624701;49625768;49627511;49628269;49629318;49633145;49633699;49635449;49638030;49703527;	49598072;49598548;49600063;49601526;49603358;49603956;49608786;49609091;49611372;49612717;49613577;49615880;49619290;49619939;49620107;49622390;49624819;49625835;49627615;49628380;49629652;49633240;49633774;49635539;49638256;49703662;	0	Daam2	cmpl	cmpl	0;0;0;2;2;1;2;0;2;0;0;0;0;1;2;1;0;2;0;0;2;0;0;0;0;-1;	4.42406	3.8523	3.08758	2.96004	5.10444	6.76242	7.00238	4.3585	2.46833	2.47643	2.59536	2.5682	2.23702	2.73721	2.60919	2.47073	1.30671	4.58722	9.06674	0.000153675	0.00893589	1.52983
77173	NR_040664	1413	chr4	-	108615447	108644682	108644682	108644682	6	108615447;108615969;108621885;108624522;108632590;108644583;	108615764;108616044;108621994;108624673;108632742;108644682;	0	8030443G20Rik	unk	unk	-1;-1;-1;-1;-1;-1;	0.388956	0.427774	0.633196	0.393361	0.816243	0.563761	1.00639	0.597197	0.27655	0.382865	0.173309	0.236593	0.38073	0.260652	0.300211	0.382868	1.12114	-0.917735	4.95155	0.00318014	0.0476104	-1.84635
80285	NM_030253	859	chr16	+	35938555	35972707	35941206	35972315	11	35938555;35941118;35943454;35947586;35953648;35956892;35960089;35964060;35967735;35969676;35971920;	35939146;35941221;35943488;35948440;35953864;35957111;35960147;35964450;35967872;35969851;35972707;	0	Parp9	cmpl	cmpl	-1;0;0;1;0;0;0;1;1;0;1;	8.22176	11.0397	12.1125	14.6133	15.8679	16.5478	16.319	15.6606	8.5221	11.1459	8.84805	9.20154	7.5805	6.87483	8.09731	8.11942	1.1171	5.30135	13.3721	1.92e-05	0.00285663	3.74613
80877	NM_001077687	155	chr3	+	86028611	86550632	86029210	86549820	51	86028611;86028990;86088918;86089555;86095348;86099010;86099223;86100167;86101786;86108157;86108521;86113882;86114308;86119257;86122016;86123482;86124426;86127650;86128927;86129622;86131520;86132085;86152040;86154168;86155124;86155750;86157590;86158120;86160508;86163652;86172425;86175999;86177357;86179826;86199142;86221809;86249228;86336006;86343824;86346496;86409791;86412269;86418893;86423431;864…	86028676;86029426;86089150;86089656;86095444;86099132;86099350;86100287;86101933;86108355;86108655;86113991;86114461;86119426;86122096;86123545;86124524;86127743;86129036;86129704;86131644;86132278;86153090;86154347;86155278;86155931;86157718;86158228;86160668;86164103;86172559;86176078;86177491;86179888;86199207;86221918;86249395;86336131;86343971;86346633;86409909;86412372;86419009;86423544;864…	0	Lrba	cmpl	cmpl	-1;0;0;1;0;0;2;0;0;0;0;2;0;0;1;0;0;2;2;0;1;2;0;0;2;0;1;0;0;1;2;1;2;1;0;2;0;2;1;1;0;1;2;1;0;0;0;0;0;0;1;	0.758712	0.786477	0.748891	0.899048	1.18208	1.98198	1.79564	1.00089	0.526273	0.615922	0.591612	0.575559	0.547753	0.72204	0.674637	0.5318	1.32189	3.56339	6.18115	0.00109285	0.02639	-0.648698
83675	NM_031397	140	chr10	-	70387847	70622382	70387992	70622364	21	70387847;70393338;70394832;70398579;70403233;70403747;70406117;70407972;70409292;70409552;70410519;70412686;70416142;70418871;70419769;70420408;70421521;70423882;70490645;70541937;70622168;	70388126;70393438;70394993;70398736;70403388;70403787;70406283;70408129;70409425;70409749;70410681;70412873;70416274;70419123;70419964;70420462;70421680;70423962;70490715;70541984;70622382;	0	Bicc1	cmpl	cmpl	1;0;1;0;1;0;2;1;0;1;1;0;0;0;0;0;0;1;0;1;0;	38.4456	46.4163	41.1181	61.0168	71.3441	40.3464	40.9187	73.8668	20.4912	22.3601	21.1351	19.557	17.6877	22.0549	21.5252	17.2698	1.27373	6.6128	4.88939	0.00337289	0.0491792	-1.91229
93761	NM_001290708	116	chrX	-	45162546	45245729	45163225	45245573	24	45162546;45164334;45176541;45176866;45179669;45182035;45194713;45195085;45203092;45204821;45205771;45207742;45211432;45213597;45214455;45227331;45228340;45229561;45232622;45236524;45236752;45237213;45240273;45245402;	45163297;45164445;45176754;45176985;45179802;45182158;45194827;45195196;45203212;45204970;45205904;45207895;45211554;45213824;45214565;45227400;45228472;45229717;45232802;45236625;45236853;45237380;45240375;45245729;	0	Smarca1	cmpl	cmpl	0;0;0;1;0;0;0;0;0;1;0;0;1;2;0;0;0;0;0;1;2;0;0;0;	1.73232	2.77615	2.25608	3.24108	2.40429	2.40415	2.38264	2.73577	1.37795	1.95244	1.48587	1.79134	1.45546	0.951923	0.899482	1.45795	1.14533	2.72262	5.77815	0.00152189	0.0317869	-1.0199
94187	NM_001310520	159	chr8	-	90185708	90328338	90186376	90307238	6	90185708;90210327;90211854;90297465;90304097;90328250;	90186406;90210443;90211986;90297550;90307312;90328338;	0	Zfp423	cmpl	cmpl	0;1;1;0;0;-1;	0.5123	0.74019	0.605054	1.0489	0.898781	1.8447	1.69487	0.933098	0.562443	0.539875	0.579624	0.491872	0.424444	0.56545	0.518054	0.519114	1.47582	2.09896	5.15581	0.00263024	0.0434498	-1.63353
99899	NM_133871	1740	chr3	-	151393886	151412923	151395343	151412550	8	151393886;151401186;151402283;151408454;151408756;151410581;151412108;151412799;	151395517;151401287;151402455;151408601;151408952;151410618;151412608;151412923;	0	Ifi44	cmpl	cmpl	0;1;0;0;2;1;0;-1;	0.77644	1.55605	2.19093	3.4812	4.28581	4.69163	5.63333	3.47044	1.11638	1.53366	0.874519	0.991812	0.679796	0.323753	0.483061	0.784669	3.28153	2.18463	11.9653	3.51e-05	0.00417735	3.1205
100382	NR_030671	1771	chr4	+	155577392	155580137	155580137	155580137	1	155577392;	155580137;	0	AW011738	unk	unk	-1;	1.5537	1.50773	2.66323	3.13797	2.79497	3.54221	3.26706	2.93279	1.12581	1.39802	1.49657	1.40094	1.30464	1.07181	1.17612	1.07057	1.4155	2.43656	11.8627	3.67e-05	0.00434016	3.07159
102075	NM_001081333	1408	chr8	+	107899280	107906762	107899280	107906141	21	107899280;107899915;107900089;107900319;107900493;107900648;107900936;107901124;107901438;107901666;107902199;107902580;107903154;107904022;107904193;107904501;107904750;107905294;107905533;107905840;107906135;	107899755;107900011;107900213;107900413;107900568;107900765;107901035;107901273;107901577;107901783;107902382;107903086;107903401;107904112;107904415;107904672;107904928;107905411;107905758;107905956;107906762;	0	Plekhg4	cmpl	cmpl	0;1;1;2;0;0;0;0;2;0;0;0;2;0;0;0;0;1;1;1;0;	2.82966	1.64211	1.40156	1.47043	1.02109	1.3744	1.49217	1.10002	3.61822	3.39339	3.8965	3.22149	3.63711	2.57567	2.56677	3.38512	-1.1573	3.01716	-5.67794	0.00165702	0.0337369	-1.1153
104086	NM_024264	1155	chr1	+	74760108	74784471	74760204	74784233	9	74760108;74778492;74781850;74782127;74782437;74783254;74783590;74783752;74784116;	74760465;74778683;74782050;74782325;74782610;74783421;74783672;74783965;74784471;	0	Cyp27a1	cmpl	cmpl	0;0;2;1;1;0;2;0;0;	0.725676	0.427553	0.780539	0.43575	0.380717	0.644234	0.568226	0.497407	1.20928	1.69649	1.21254	1.21388	1.27267	1.20359	1.2475	1.41078	-1.19011	0.713975	-6.58697	0.000796078	0.0223409	-0.29402
105841	NM_001081066	17	chr15	+	73342989	73402672	73343175	73401384	23	73342989;73352659;73353868;73354568;73358345;73363248;73363690;73367719;73371122;73373149;73374787;73375375;73377550;73385486;73386777;73388011;73392754;73394926;73395445;73397462;73398851;73399037;73401183;	73343277;73352936;73353984;73354702;73358457;73363368;73363909;73367841;73371278;73373246;73374891;73375575;73378072;73385746;73386948;73388141;73392862;73395066;73395603;73397596;73398955;73399175;73402672;	0	Dennd3	cmpl	cmpl	0;0;1;0;2;0;0;0;2;2;0;2;1;1;0;0;1;1;0;2;1;0;0;	1.75173	1.68704	1.60313	1.59202	1.39096	1.10481	1.06058	1.30118	2.41525	2.93597	2.78354	2.65425	2.40597	2.41632	2.33935	2.19221	-1.00632	3.16472	-7.81299	0.000333814	0.0134051	0.674388
106766	NM_145934	1013	chr17	-	56136498	56145029	56136719	56144954	13	56136498;56136882;56137027;56137200;56139165;56139335;56139509;56139902;56140323;56141434;56142275;56142552;56144852;	56136784;56136957;56137120;56137374;56139231;56139438;56139579;56140037;56140424;56141491;56142398;56142624;56145029;	0	Stap2	cmpl	cmpl	1;1;1;1;1;0;2;2;0;0;0;0;0;	0.705398	0.438495	0.624101	0.759913	0.225265	0.404523	0.380066	0.565074	0.820459	1.12002	0.717444	1.00118	0.753024	0.863211	1.22018	0.739642	-1.37225	-0.0150225	-5.39877	0.00211285	0.0388299	-1.38787
107375	NM_134154	629	chr19	+	5878465	5885768	5878654	5884991	6	5878465;5879848;5880084;5880439;5884344;5884722;	5878691;5879892;5880156;5880625;5884603;5885768;	0	Slc25a45	cmpl	cmpl	0;1;0;0;0;1;	1.17705	1.08379	0.84668	0.532904	0.530054	0.527684	0.495781	0.462314	1.65189	2.22563	2.41194	2.33108	2.76653	1.48951	1.66717	2.1502	-1.79084	0.936927	-7.37147	0.000450127	0.016117	0.342229
107869	NM_145953	1787	chr3	-	157557211	157588027	157557782	157587994	12	157557211;157560155;157568108;157569146;157570283;157571862;157573846;157576563;157581389;157582980;157583918;157587829;	157557791;157560294;157568161;157569268;157570436;157571940;157573904;157576695;157581499;157583076;157584000;157588027;	0	Cth	cmpl	cmpl	0;2;0;1;1;1;0;0;1;1;0;0;	3.20386	3.18657	4.05917	4.19106	3.90652	4.31061	5.88246	3.25093	1.69857	2.18839	1.88997	2.0364	2.02029	2.16942	2.27152	2.32278	1.09428	2.52817	6.85326	0.000652096	0.0199842	-0.0710509
109050	NM_175398	173	chr3	+	105507516	105523760	105507686	105520132	2	105507516;105519286;	105507743;105523760;	0	Fam212b	cmpl	cmpl	0;0;	1.16491	0.842574	0.469832	1.19801	1.91306	1.4215	1.26052	2.03835	0.848782	0.56404	0.679218	0.536232	0.521344	0.575991	0.448458	0.665282	1.53138	2.10269	7.95545	0.000304051	0.0127011	0.777905
109901	NM_033612	1351	chr15	-	100504852	100518351	100505130	100518324	8	100504852;100505754;100511573;100513317;100515010;100515564;100517555;100518284;	100505148;100505904;100511719;100513454;100515136;100515665;100517638;100518351;	0	Cela1	cmpl	cmpl	0;0;1;2;2;0;1;0;	0.499031	0.598729	0.738538	0.481743	0.181753	0.253157	0.432458	0.313447	0.705597	1.03156	1.02587	0.772671	0.854836	0.744838	0.93587	0.937785	-1.39821	-0.687165	-5.39386	0.00212207	0.0389502	-1.39276
209086	NM_010156	610	chr6	-	3322256	3349571	3322519	3327259	2	3322256;3349267;	3327281;3349571;	0	Samd9l	cmpl	cmpl	0;-1;	9.59441	13.3996	8.57596	15.2224	24.8397	18.8289	19.5035	25.0892	11.0534	14.2664	10.5649	11.212	9.95141	10.0216	10.1834	10.6269	1.0593	6.27303	8.00999	0.000293485	0.0125839	0.817074
209200	NM_001013371	859	chr16	-	35926600	35939113	35929384	35938963	5	35926600;35931458;35932361;35936462;35938779;	35929454;35931676;35933885;35936713;35939113;	0	Dtx3l	cmpl	cmpl	2;0;0;1;0;	5.09404	6.79534	7.46508	9.69255	9.18247	10.9804	11.7567	10.8844	6.01899	7.87412	6.29045	6.43281	5.70124	5.05173	4.94699	5.54529	1.02144	5.27105	8.75887	0.000184228	0.00988178	1.33084
210356	NM_172484	24	chr1	-	127810212	128389504	127811319	128345033	15	127810212;127873502;127877959;127911147;127919609;127920852;127930349;127999120;128006785;128020619;128119185;128154967;128278628;128345030;128389124;	127811598;127873639;127878274;127911226;127919787;127924592;127930541;127999240;128006824;128020688;128119338;128155055;128278762;128345094;128389504;	0	Nckap5	cmpl	cmpl	0;1;1;0;2;0;0;0;0;0;0;2;0;0;-1;	0.488999	0.501464	0.607804	1.15197	0.997194	0.734148	0.740156	1.03489	0.427555	0.564601	0.499814	0.567428	0.471651	0.291382	0.269393	0.491753	1.2681	2.01707	4.90053	0.00333739	0.0489707	-1.90043
211666	NM_001310482	977	chr3	+	51465100	51486596	51465170	51486395	4	51465100;51468432;51481486;51486375;	51465228;51468532;51481557;51486596;	0	Mgst2	cmpl	cmpl	0;1;2;1;	0.666781	0.183332	0.203527	0.0737552	0.111306	0.0422821	0.119177	0.255941	0.674091	1.03374	1.29982	0.70978	0.761461	1.56391	0.859695	1.3209	-2.38404	-1.73219	-8.27609	0.000247688	0.0113945	1.00469
212943	NM_001160378	1235	chr9	-	85214045	85220731	85218063	85220614	3	85214045;85219865;85220594;	85218840;85220412;85220731;	0	Fam46a	cmpl	cmpl	0;2;0;	6.87233	7.12716	5.83127	9.09789	10.9303	9.21979	9.25318	12.154	3.87856	3.87491	3.24084	3.24055	2.90403	3.76248	3.96641	2.65028	1.47672	5.01557	9.86512	9.84e-05	0.00727616	2.01597
213391	NM_178045	1474	chr6	-	116583025	116623854	116588255	116611922	11	116583025;116589458;116590250;116591445;116591702;116595113;116595903;116597584;116609542;116611860;116623741;	116588316;116589556;116590372;116591497;116591804;116595274;116595995;116597727;116609618;116611954;116623854;	0	Rassf4	cmpl	cmpl	2;0;1;0;0;1;2;0;2;0;-1;	0.0711818	0.0521906	0.0579399	0.0979837	0.269334	0.228699	0.233721	0.212511	0.0885688	0.0762954	0.111009	0.0841912	0.0903214	0.0408111	0.093233	0.114444	1.62298	-0.110989	5.58661	0.00179236	0.0354497	-1.20336
217430	NM_172574	714	chr12	-	16995453	17006924	16996609	17006761	7	16995453;16999083;17000258;17002419;17004439;17004579;17006618;	16996701;16999125;17000379;17002477;17004509;17004662;17006924;	0	Pqlc3	cmpl	cmpl	1;1;0;2;1;2;0;	14.4322	18.8172	16.7794	17.6061	20.0146	19.3692	20.5222	19.0006	7.52966	7.94948	7.75703	7.77026	7.80571	11.0894	11.4937	7.90454	1.00198	5.02825	6.31166	0.00098525	0.0248225	-0.532608
218820	NM_145459	94	chr14	-	22803183	22808823	22804109	22806755	3	22803183;22806425;22808246;	22805738;22807506;22808823;	0	Zfp503	cmpl	cmpl	0;0;-1;	22.533	17.604	22.8199	25.6834	15.7058	21.2307	18.6074	17.6184	44.2709	47.5714	49.4606	52.5277	49.3231	39.7551	44.9253	49.4345	-1.27029	6.91392	-9.14245	0.000147097	0.0087637	1.57774
219132	NM_199015	1042	chr14	-	59966243	59984327	59967885	59984246	11	59966243;59968058;59969983;59971487;59972154;59973144;59973976;59975153;59978312;59980570;59984203;	59967888;59968225;59970055;59971619;59972218;59973212;59974026;59975287;59978420;59980692;59984327;	0	Phf11d	cmpl	cmpl	0;1;1;1;0;1;2;0;0;1;0;	0.467007	0.431437	0.456156	1.22325	1.37205	1.412	1.69167	1.53446	0.894863	1.19705	0.728306	0.808654	0.490654	0.359275	0.541337	0.527734	1.64264	1.20591	9.59468	0.000114011	0.00785657	1.8559
223672	NM_173786	1174	chr15	-	77234218	77241464	77234662	77236093	3	77234218;77236010;77241357;	77235512;77236136;77241464;	0	Apol9a	cmpl	cmpl	2;0;-1;	4.52949	6.10414	13.1377	15.8634	15.5056	10.6314	11.889	16.3333	6.74717	7.49479	6.61611	6.90414	6.13797	2.7532	3.00811	5.73652	1.74628	3.43446	4.98311	0.00308713	0.0471328	-1.81308
225207	NM_145492	86	chr18	-	13845522	14131242	13847503	14129912	8	13845522;13873649;13876124;13975746;14002290;14097470;14129872;14131009;	13847533;13873765;13876256;13975831;14005643;14097650;14129913;14131242;	0	Zfp521	cmpl	cmpl	0;1;1;0;1;1;0;-1;	16.339	25.0391	24.8261	30.6928	17.0538	12.6255	12.6592	20.8784	25.4962	31.6163	26.8421	27.8039	25.6131	32.1886	33.4391	25.8665	-1.10734	6.98272	-6.33799	0.000965063	0.0245908	-0.509428
225341	NM_144862	103	chr18	+	32091160	32118273	32091193	32117644	10	32091160;32101393;32103792;32104089;32114089;32114911;32115911;32116606;32116891;32117496;	32091204;32101553;32103859;32104210;32114239;32115062;32116004;32116655;32116967;32118273;	0	Lims2	cmpl	cmpl	0;2;0;1;2;2;0;0;1;2;	1.51596	1.1115	0.9678	1.26258	1.70691	1.99047	1.67178	1.32353	0.924633	0.430111	0.48674	0.48517	0.509182	0.739013	0.861393	0.675894	1.32223	0.969416	6.86619	0.000645912	0.0198512	-0.060411
225579	NM_001081072	1	chr18	+	58715893	58772523	58716117	58772009	10	58715893;58731682;58739446;58741824;58758202;58764691;58767277;58768823;58769447;58771832;	58716598;58731886;58739605;58741949;58758397;58764782;58767476;58768921;58769578;58772523;	0	Slc27a6	cmpl	cmpl	0;1;1;1;0;0;1;2;1;0;	0.25107	0.106203	0.110042	0.205084	0.373976	0.989544	0.856076	0.415141	0.276351	0.226227	0.195774	0.164468	0.110277	0.135894	0.199206	0.15969	2.03482	-0.121968	5.25683	0.00239918	0.0412745	-1.53042
226413	NM_001081078	1578	chr1	-	130181332	130224895	130181695	130224880	17	130181332;130183032;130184067;130185527;130188499;130190203;130190702;130191649;130195042;130196415;130200328;130204132;130207093;130208111;130209631;130215635;130224234;	130181913;130183263;130184291;130185662;130188609;130190406;130190901;130191940;130195311;130197972;130200974;130204853;130207172;130208214;130209715;130215715;130224895;	0	Lct	cmpl	cmpl	1;1;2;2;0;1;0;0;1;1;0;2;1;0;0;1;0;	0.0975224	0.0446897	0.0793803	0.0934901	0.0271324	0.016491	0.0464818	0.0124779	0.10112	0.0895957	0.050696	0.0922767	0.0974488	0.11818	0.123742	0.0839966	-1.6077	-1.17582	-5.99743	0.00126825	0.0288973	-0.815492
226691	NM_001204910	1925	chr1	-	175653558	175671940	175653862	175666582	8	175653558;175655064;175657539;175659012;175662405;175665226;175666317;175671718;	175653883;175655253;175657956;175660671;175662573;175665444;175666602;175671940;	0	Ifi207	cmpl	cmpl	0;0;0;0;0;1;0;-1;	0.201681	0.491148	0.328324	0.866851	0.856094	1.0012	1.05739	0.906854	0.224057	0.25808	0.25836	0.357811	0.123385	0.162183	0.346708	0.268008	2.20756	0.685274	6.34476	0.000959943	0.0245681	-0.503473
228413	NM_178695	1383	chr2	-	104670897	104690007	104672735	104689335	6	104670897;104679478;104682211;104685146;104689232;104689702;	104672967;104679611;104682260;104685310;104689357;104690007;	0	Prrg4	cmpl	cmpl	2;1;0;1;0;-1;	0.564163	0.562299	0.215256	0.343223	0.41202	0.304086	0.260493	0.54138	0.537444	0.619539	0.64612	0.713146	0.684539	0.827016	0.753366	0.898946	-1.16201	0.568324	-6.3719	0.000939759	0.0241793	-0.479683
231655	NM_145209	1465	chr5	+	115373248	115387920	115373420	115387427	7	115373248;115373418;115378031;115379848;115382731;115385929;115386926;	115373341;115373618;115378314;115380012;115382973;115386077;115387920;	0	Oasl1	cmpl	cmpl	-1;0;0;1;0;2;0;	1.27564	1.32501	1.71133	2.48761	2.72883	1.62981	2.30817	2.53893	0.95528	1.2859	1.01311	0.804684	0.876764	0.576232	0.707778	0.878974	1.56967	1.44954	6.33084	0.000970499	0.0245926	-0.515718
233733	NM_173739	186	chr7	-	118615174	118923491	118615450	118923061	11	118615174;118628548;118651566;118657011;118663503;118692144;118697952;118699859;118742470;118759805;118922826;	118615597;118628713;118651662;118657149;118663689;118692304;118698150;118700043;118742637;118759998;118923491;	0	Galnt18	cmpl	cmpl	0;0;0;0;0;2;2;1;2;1;0;	2.86438	2.89308	2.06188	2.37953	6.77868	5.44662	4.76441	4.75693	2.55786	2.551	2.46143	2.32312	2.41438	2.04748	2.06727	2.48388	1.36088	3.18102	8.33177	0.000239194	0.0111889	1.04322
233744	NM_145584	188	chr7	+	120909511	121186889	120909842	121183478	16	120909511;120931959;120980336;121022690;121030285;121071225;121160240;121172414;121173728;121174286;121175278;121176449;121176707;121177668;121180062;121183314;	120910080;120932066;120980470;121022764;121030408;121071374;121160305;121172616;121173869;121174362;121175461;121176620;121176875;121177833;121180326;121186889;	0	Spon1	cmpl	cmpl	0;1;0;2;1;1;0;2;0;0;1;1;1;1;1;1;	0.50452	0.304284	0.139096	0.115214	0.217341	0.301351	0.341309	0.218646	0.916319	0.8018	1.07234	0.496631	0.69232	1.46962	1.37092	0.571918	-1.93576	1.83188	-5.93812	0.00133168	0.0296648	-0.8702
234311	NM_001293783	134	chr8	+	64406883	64516498	64418899	64515931	38	64406883;64418795;64419087;64419399;64421088;64424648;64427608;64429223;64433294;64434911;64436841;64437357;64442380;64448249;64450951;64452831;64454555;64456680;64458053;64461278;64462597;64462876;64466148;64466836;64468606;64473172;64477428;64479347;64488738;64491067;64495937;64496538;64500084;64501946;64503645;64512171;64513838;64515831;	64407073;64418903;64419154;64419589;64421430;64424765;64427770;64429382;64433436;64435067;64436947;64437473;64442538;64448502;64451118;64452990;64454705;64456800;64458149;64461394;64462740;64462986;64466253;64466965;64468731;64473331;64477576;64479500;64488843;64491268;64496042;64496680;64500206;64502094;64503788;64512323;64513901;64516498;	0	Ddx60	cmpl	cmpl	-1;0;1;2;0;0;0;0;0;1;1;2;1;0;1;0;0;0;0;0;2;1;0;0;0;2;2;0;0;0;0;0;1;0;1;0;2;2;	0.159047	0.0644444	0.20441	0.318523	0.486281	0.573284	0.542614	0.411283	0.177065	0.236483	0.117491	0.184155	0.0860359	0.129582	0.0945655	0.086519	2.25092	0.587588	14.7363	1.13e-05	0.00246953	4.28282
234356	NM_001252623	140	chr8	-	70880679	71259045	70882322	70985450	11	70880679;70885966;70896518;70897437;70912494;70925201;70984822;71080870;71169697;71242752;71258924;	70882612;70886048;70896613;70897616;70912596;70925418;70985750;71081019;71169834;71243056;71259045;	0	Csgalnact1	cmpl	cmpl	1;0;1;2;2;1;0;-1;-1;-1;-1;	1.31139	1.72812	1.47132	2.48819	3.90488	3.63198	2.94502	4.05417	1.38181	1.48157	1.33578	1.27438	1.4099	1.12503	1.13735	1.40018	1.50155	3.14091	9.5866	0.000114521	0.00785657	1.85105
235330	NM_172770	14	chr9	-	49245065	49294330	49246485	49292832	22	49245065;49248261;49249941;49251206;49252772;49253289;49253846;49254629;49256031;49261428;49263965;49264937;49266100;49266754;49268494;49274876;49278333;49279230;49279966;49280487;49292774;49294250;	49246561;49248487;49250041;49251308;49252841;49253388;49253984;49254690;49256124;49261597;49264054;49265007;49266289;49266815;49268566;49274936;49278455;49279308;49279988;49280648;49292847;49294330;	0	Ttc12	cmpl	cmpl	2;1;0;0;0;0;0;2;2;1;2;1;1;0;0;0;1;1;0;1;0;-1;	0.331737	0.349643	0.360032	0.281326	0.193819	0.294507	0.296466	0.456288	0.593354	0.619071	0.797582	0.725878	0.599834	0.726207	0.665336	0.723842	-1.28953	0.664258	-7.55308	0.000397332	0.0148484	0.480987
237353	NM_172788	128	chr10	+	58276106	58601664	58276322	58598736	10	58276106;58446668;58469789;58511968;58534683;58546195;58549407;58566919;58593718;58598567;	58276874;58446944;58469885;58512328;58534784;58546366;58549664;58567239;58594053;58601664;	0	Sh3rf3	cmpl	cmpl	0;0;0;0;0;2;2;1;0;2;	2.1438	1.64184	1.69553	2.59599	4.52619	3.99353	3.37977	3.58473	2.12748	1.91971	2.24014	2.26049	2.26979	1.71	1.90131	2.29649	1.01605	4.00868	6.16971	0.00110292	0.0265889	-0.658969
237387	NM_145152	1175	chr10	-	77360319	77365281	77363571	77364345	2	77360319;77365143;	77364477;77365281;	0	Lrrc3	cmpl	cmpl	0;-1;	0.0817567	0.179832	0.199643	0.361737	0.140376	0.20145	0.13917	0.17036	0.072662	0.0321906	0.0273217	0.10775	0.0266759	0.076703	0.0401565	0.0321909	1.49057	-1.14302	4.95197	0.00317888	0.0476104	-1.84591
237847	NM_177708	1157	chr11	+	75007494	75081264	75007783	75079583	2	75007494;75078258;	75007796;75081264;	0	Rtn4rl1	cmpl	cmpl	0;1;	0.834232	1.21776	1.38277	1.78515	1.49893	0.992607	0.802465	1.76993	0.481256	0.470306	0.461264	0.409032	0.346432	0.434023	0.42465	0.428504	1.36227	1.16581	5.46247	0.00199729	0.0374158	-1.32479
239157	NM_175498	1100	chr14	+	67530044	67538898	67534965	67536063	3	67530044;67534158;67534595;	67530130;67534287;67538898;	0	Pnma2	cmpl	cmpl	-1;-1;0;	0.188796	0.06107	0.0180793	0.03931	0.0593237	0.0676064	0.116452	0.102309	0.200366	0.145392	0.138556	0.173386	0.253652	0.281317	0.245464	0.176002	-1.53232	-0.443754	-7.012	0.000580708	0.018845	0.0583723
242202	NM_153422	189	chr3	+	122432075	122562292	122432163	122558250	21	122432075;122450806;122463795;122477470;122479173;122481852;122484484;122497177;122498151;122505949;122507467;122520838;122525973;122527832;122538470;122542459;122543888;122545962;122554567;122555455;122558112;	122432285;122451395;122463885;122477542;122479263;122481990;122484552;122497286;122498239;122506125;122507527;122520985;122526099;122527927;122538558;122542560;122543966;122546026;122554642;122555539;122562292;	0	Pde5a	cmpl	cmpl	0;2;0;0;0;0;0;2;0;1;0;0;0;0;2;0;2;2;0;0;0;	1.96883	2.4934	2.36136	2.88393	3.19195	4.48317	4.13748	3.67558	3.10393	3.24762	2.19814	2.63032	2.18026	1.4728	1.60439	2.05547	1.1734	4.13315	5.93375	0.00133649	0.0296648	-0.874247
242377	NM_001034867	838	chr4	-	33257381	33276712	33261300	33276355	7	33257381;33261718;33266179;33268679;33270051;33274022;33275905;	33261455;33261826;33266315;33268834;33270194;33274171;33276712;	0	Pm20d2	cmpl	cmpl	1;1;0;1;2;0;0;	0.216118	0.207976	0.131935	0.549828	0.65539	0.365453	0.291855	0.774255	0.15126	0.229575	0.259801	0.185321	0.128544	0.143621	0.137111	0.148915	1.50942	0.497945	4.97646	0.00310646	0.0471328	-1.82008
243725	NM_181595	77	chr6	+	4853319	5115661	4855446	5109752	16	4853319;4855225;4995935;5007457;5013990;5027479;5050431;5060999;5063600;5065118;5065308;5084016;5106120;5107003;5108088;5109551;	4853448;4856844;4996068;5007578;5014095;5027615;5050587;5061053;5063830;5065215;5065480;5084174;5106240;5107027;5108271;5115661;	0	Ppp1r9a	cmpl	cmpl	-1;0;0;1;2;2;0;0;0;2;0;1;0;0;0;0;	0.173435	0.294786	0.201062	0.237188	0.43866	0.346601	0.323141	0.512406	0.173293	0.119504	0.0860602	0.104431	0.0810253	0.155318	0.170372	0.0977763	1.44914	1.11646	4.92733	0.00325371	0.0483631	-1.87198
244654	NM_198625	22	chr8	+	113245375	113265301	113245621	113262977	14	113245375;113250093;113250274;113251012;113251203;113251376;113252627;113253069;113253922;113255957;113261045;113261471;113261829;113262189;	113245690;113250155;113250348;113251097;113251295;113251451;113252785;113253177;113254020;113256078;113261120;113261648;113261995;113265301;	0	Mtss1l	cmpl	cmpl	0;0;2;1;2;1;1;0;0;2;0;0;0;1;	34.9703	40.0147	61.1639	53.8378	32.111	34.7232	34.936	35.6029	17.7154	19.9936	18.2337	16.8292	17.2781	16.63	16.9352	16.3127	1.00436	6.90806	15.0179	1.02e-05	0.00244653	4.38608
246728	NM_145227	1509	chr5	-	121180341	121199857	121181901	121199782	11	121180341;121183422;121184988;121186005;121188303;121188678;121191157;121193053;121195685;121198546;121199467;	121181967;121183576;121185227;121186193;121188586;121188852;121191302;121193292;121195864;121198793;121199857;	0	Oas2	cmpl	cmpl	0;2;0;1;0;0;2;0;1;0;0;	0.272692	0.328469	0.729307	1.40188	1.55203	0.71803	0.767456	2.21306	0.460479	0.590528	0.334139	0.34096	0.266925	0.134009	0.153072	0.268424	2.30248	0.758744	5.85831	0.00142291	0.0307353	-0.944491
246730	NM_145211	1510	chr5	-	121346265	121357534	121347000	121357485	7	121346265;121347188;121348327;121349081;121351878;121355604;121357302;	121347033;121347215;121348481;121349314;121352063;121355893;121357534;	0	Oas1a	cmpl	cmpl	0;0;2;0;1;0;0;	1.51483	2.01675	3.46112	4.09201	6.99164	6.26908	6.46006	6.32466	1.17389	1.83118	1.3677	1.13159	0.940835	1.14692	1.29227	0.531047	2.51586	2.38594	19.3502	2.55e-06	0.00100373	5.71451
271786	NM_173030	15	chr2	+	54288797	54970155	54368950	54965372	13	54288797;54330058;54368852;54585396;54707012;54707438;54710205;54732465;54785799;54912875;54926308;54950973;54965231;	54289140;54330129;54369092;54585565;54707179;54707646;54710376;54732583;54785980;54913015;54926407;54951108;54970155;	0	Galnt13	cmpl	cmpl	-1;-1;0;1;2;1;2;2;0;1;0;0;0;	3.64466	4.2619	4.63171	6.88382	2.97228	6.36528	4.87499	4.87158	2.09717	1.80656	1.7018	1.62037	1.5382	1.46979	1.41867	1.45419	1.61274	4.17621	5.96936	0.00129782	0.0293413	-0.841331
276950	NM_001167743	1216	chr11	-	82815659	82834224	82817365	82831217	4	82815659;82826866;82830154;82834078;	82817391;82827001;82831224;82834224;	0	Slfn8	cmpl	cmpl	1;1;0;-1;	0.325245	0.385221	0.386927	0.808089	1.70397	1.19939	0.977822	1.7094	0.334647	0.775753	0.419436	0.452748	0.328571	0.363821	0.239626	0.353401	1.97801	1.3735	7.6319	0.000376688	0.0144483	0.54027
320802	NM_177265	215	chr7	-	149512014	149558164	149514447	149557005	4	149512014;149536314;149556762;149558066;	149514596;149536411;149557215;149558164;	0	Ifitm10	cmpl	cmpl	1;0;0;-1;	0.82331	1.04215	1.20121	1.20968	1.23432	1.04022	0.940307	1.01366	0.570192	0.406738	0.472402	0.363789	0.620897	0.459078	0.396755	0.513778	1.10414	1.26558	5.52354	0.00189329	0.0364539	-1.2648
320871	NR_033532	1718	chr7	-	148545076	148551009	148551009	148551009	2	148545076;148550933;	148547935;148551009;	0	B230206H07Rik	unk	unk	-1;-1;	1.53859	1.54174	1.7394	1.17998	1.26707	0.962649	0.937041	1.37803	2.98861	2.68572	2.51944	2.28081	2.43061	2.42987	2.73735	2.67396	-1.24781	2.28105	-8.52765	0.000211898	0.0105337	1.17685
320910	NM_177290	187	chr12	-	120401275	120476749	120401589	120476271	14	120401275;120401809;120405227;120406471;120409119;120411758;120415467;120419388;120428291;120428972;120430553;120440879;120446991;120476144;	120401712;120401973;120405334;120406697;120409522;120411893;120415557;120419484;120428450;120429138;120430800;120441054;120447077;120476749;	0	Itgb8	cmpl	cmpl	0;1;2;1;0;0;0;0;0;2;1;0;1;0;	3.67887	3.45784	1.83363	3.62835	4.46924	3.68324	3.92402	4.01864	2.14758	2.17755	2.32524	1.84017	1.74898	1.80936	2.02984	1.82022	1.10421	3.09462	9.85861	9.87e-05	0.00727616	2.01216
327959	NM_001037713	1135	chr11	+	72115130	72127235	72115179	72125508	6	72115130;72116828;72118167;72120065;72122108;72125457;	72115211;72116964;72118363;72120154;72122426;72127235;	0	Xaf1	cmpl	cmpl	0;2;0;1;0;0;	2.08581	1.55056	2.20083	4.47766	5.35172	5.12408	5.44943	5.20409	3.31621	3.91239	2.59024	2.6589	1.78649	1.56731	1.51776	2.19574	1.69812	2.94708	18.1506	3.63e-06	0.00119944	5.38982
329252	NM_001033409	203	chr1	-	136882929	137001853	136883512	137001717	18	136882929;136887181;136890445;136892560;136894229;136894761;136895890;136897054;136898276;136899776;136900034;136902267;136918351;136923628;136960197;136969461;136971803;137001505;	136884768;136887262;136890606;136892686;136894301;136894833;136895956;136897126;136898345;136899848;136900106;136902336;136918423;136923844;136960269;136969533;136971875;137001853;	0	Lgr6	cmpl	cmpl	1;1;2;2;2;2;2;2;2;2;2;2;2;2;2;2;2;0;	0.180038	0.213238	0.0676365	0.171573	0.453119	0.40046	0.429056	0.223269	0.215399	0.209937	0.129587	0.147422	0.173972	0.168909	0.217672	0.124054	1.11761	0.144904	9.61663	0.000112641	0.00785657	1.86907
382253	NM_001024624	27	chrX	-	157222239	157432613	157222410	157366420	19	157222239;157246406;157249528;157254823;157261906;157267474;157267852;157271799;157278226;157284868;157290072;157294286;157296731;157298865;157303848;157314454;157362383;157366356;157432522;	157222514;157246623;157249648;157254923;157262030;157267580;157267954;157272766;157278378;157284949;157290262;157294377;157296791;157298986;157303985;157314500;157362418;157366587;157432613;	0	Cdkl5	cmpl	cmpl	1;0;0;2;1;0;0;2;0;0;2;1;1;0;1;0;1;0;-1;	2.10223	2.29504	1.66082	3.46068	2.60098	2.17996	1.90818	2.75307	1.41365	1.31006	1.32585	1.14084	1.20919	1.0224	1.00978	1.03314	1.02681	2.34901	6.74405	0.000707147	0.0210652	-0.161591
547253	NM_001039530	858	chr16	-	35832963	35871468	35834731	35871439	17	35832963;35836076;35839347;35840807;35841494;35844329;35844813;35845355;35846095;35852817;35853604;35856568;35860515;35863445;35865204;35866234;35871252;	35835021;35836251;35839481;35841407;35841716;35844497;35844876;35845505;35846171;35853039;35853844;35858850;35860752;35863679;35865238;35866374;35871468;	0	Parp14	cmpl	cmpl	1;0;1;1;1;1;1;1;0;0;0;1;1;1;0;1;0;	1.55003	2.18418	2.77118	3.64341	4.97625	5.16378	5.83113	4.37199	2.90157	4.72508	3.31299	3.30979	2.77767	1.68793	1.92371	2.60334	1.35141	4.59726	6.64962	0.000759131	0.0218093	-0.24088
606736	NR_015465	753	chr10	+	22026525	22032748	22032748	22032748	3	22026525;22026972;22028510;	22026670;22027104;22032748;	0	C920009B18Rik	unk	unk	-1;-1;-1;	0.36673	0.354441	0.20805	0.255685	0.259714	0.439734	0.391961	0.238879	0.49779	0.689157	0.753896	0.544164	0.742424	0.693334	0.802382	0.712135	-1.0269	1.2675	-5.35825	0.00219038	0.0393499	-1.4283
635253	NM_001137547	1725	chrX	+	149441011	149444002	149441954	149443940	2	149441011;149441831;	149441087;149444002;	0	Usp51	cmpl	cmpl	-1;0;	0.401938	0.613961	0.30899	0.434719	0.492034	0.32851	0.340577	0.462847	0.208382	0.276951	0.139295	0.285238	0.140253	0.125698	0.153549	0.215408	1.25797	-0.723932	7.14858	0.00052648	0.0180081	0.167702
665574	NM_001198955	237	chr1	-	172228323	172236463	172231276	172232958	3	172228323;172232641;172236407;	172231772;172232969;172236463;	0	Gm7694	cmpl	cmpl	2;0;-1;	1.6232	2.13072	2.32282	3.0697	1.96666	1.34806	1.60348	2.57264	0.822535	1.05531	1.01052	0.928966	0.739981	0.859682	0.630099	0.911002	1.11873	2.09616	5.92803	0.00134283	0.0296648	-0.87955
667373	NM_001110517	849	chr19	-	34667377	34673917	34668132	34673789	2	34667377;34673757;	34669513;34673917;	0	Ifit1bl1	cmpl	cmpl	2;0;	0.253517	0.302053	0.154767	0.52346	1.01567	0.589457	0.614235	0.6974	0.302298	0.349367	0.378891	0.419791	0.253326	0.208116	0.18678	0.378483	1.60384	0.0346337	6.53676	0.000827195	0.0226886	-0.336908
100038356	NR_045880	1262	chr6	+	88792847	88797268	88797268	88797268	3	88792847;88793474;88794976;	88793090;88794057;88797268;	0	Gm15612	unk	unk	-1;-1;-1;	1.223	0.973399	1.93858	1.86545	0.526508	0.685735	0.805345	1.01301	2.05234	2.49483	2.09551	1.74725	1.66313	1.46445	1.30416	2.15111	-1.11534	1.66146	-6.39342	0.0009241	0.0240316	-0.460873
100038882	NM_015783	1771	chr4	-	155573532	155574927	155573692	155574817	2	155573532;155574814;	155574175;155574927;	0	Isg15	cmpl	cmpl	0;0;	21.1055	28.8323	51.8078	84.925	81.2317	73.0956	80.6021	82.3373	19.6956	26.0667	19.4071	20.6296	13.8702	12.0486	11.3117	16.5548	2.65582	4.5627	23.9059	7.97e-07	0.000579466	6.72244
100303647	NR_028434	1431	chr12	+	110888918	110888948	110888948	110888948	1	110888918;	110888948;	0	AF357359	unk	unk	-1;	225.789	77.256	27.2274	59.2008	189.851	120.481	138.706	156.645	325.683	404.501	392.55	337.082	287.455	437.001	479.748	286.956	-1.39504	2.86641	-5.35856	0.00218976	0.0393499	-1.42798
100503676	NR_103491	1252	chr8	+	87437233	87446814	87446814	87446814	3	87437233;87444292;87445945;	87437427;87444403;87446814;	0	Gm38426	unk	unk	-1;-1;-1;	2.35063	1.41012	2.36559	2.38266	0.998814	1.0407	1.40556	1.54208	2.6855	3.23935	2.63275	2.85101	2.46477	2.66644	2.64499	2.29701	-1.13971	1.06968	-8.3369	0.00023843	0.0111889	1.04676
102466992	NR_106008	1306	chr6	-	94556357	94556409	94556409	94556409	1	94556357;	94556409;	0	Mir7041	unk	unk	-1;	17.3684	20.163	18.8498	15.3694	10.9529	10.2794	10.5777	14.0743	17.4087	18.6161	28.5911	26.0207	29.2009	22.179	27.9621	22.6054	-1.19352	-0.0678608	-9.84252	9.96e-05	0.00727616	2.00276
102800312	NR_110483	1237	chr15	+	85534202	85537954	85537954	85537954	2	85534202;85536983;	85534720;85537954;	0	Lncppara	unk	unk	-1;-1;	1.2131	0.296483	0.630858	0.357829	0.56251	0.461554	0.578198	0.698468	1.15303	1.09128	2.02323	1.0522	1.46232	1.61233	1.37374	1.3467	-1.38612	0.495216	-11.7514	3.86e-05	0.00452898	3.01807
