# Supplementary material for: Characterization and metabolic synthetic lethal testing in a new model of SDH-loss familial pheochromocytoma and paraganglioma
Source: Oncotarget. 2017 Dec 22;9(5):6109–27. doi: 10.18632/oncotarget.23639 (PMC5814199; doi:10.18632/oncotarget.23639)
Supplement: Supplementary file 4 [file oncotarget-09-6109-s004.xlsx]

## Sheet: DAVID_functional_clustering_d0f
Cluster	Category	Term	Count	Percent	PValue	ENTREZ_Gene_IDs	List Total	Pop Hits	Pop Total	Fold Enrichment	Bonferroni	Benjamini	FDR
1	GOTERM_BP_DIRECT	GO:0009615~response to virus	14	8.69565	3.69e-14	12571, 15957, 66141, 15959, 246728, 17857, 17858, 231655, 71586, 58185, 23962, 69550, 246730, 234311	133	84	18082	22.6591	3.38e-11	3.38e-11	5.76e-11
1	GOTERM_BP_DIRECT	GO:0051607~defense response to virus	16	9.93789	1.36e-12	15957, 100038882, 276950, 66141, 15959, 667373, 246728, 17857, 17858, 231655, 71586, 58185, 23962, 69550, 246730, 234311	133	167	18082	13.0256	1.25e-09	6.23e-10	2.13e-09
1	UP_KEYWORDS	Antiviral defense	12	7.45342	7.22e-11	15957, 246728, 17857, 100038882, 17858, 231655, 71586, 58185, 66141, 15959, 23962, 246730	153	100	22680	17.7882	1.23e-08	1.23e-08	8.82e-08
1	UP_KEYWORDS	Immunity	19	11.8012	2.31e-10	14972, 50908, 15957, 16912, 16913, 15959, 66141, 17857, 12142, 246728, 17858, 231655, 58185, 71586, 21354, 23962, 69550, 54123, 246730	153	401	22680	7.02362	3.94e-08	1.97e-08	2.82e-07
1	UP_KEYWORDS	Innate immunity	15	9.31677	9.53e-10	50908, 15957, 66141, 15959, 12142, 246728, 17857, 17858, 231655, 71586, 58185, 23962, 69550, 54123, 246730	153	241	22680	9.22626	1.63e-07	5.43e-08	1.16e-06
1	GOTERM_BP_DIRECT	GO:0002376~immune system process	18	11.1801	2.85e-09	14972, 50908, 15957, 16912, 16913, 15959, 66141, 17857, 12142, 246728, 17858, 231655, 58185, 71586, 21354, 23962, 69550, 54123	133	383	18082	6.38952	2.61e-06	8.71e-07	4.46e-06
1	GOTERM_BP_DIRECT	GO:0045087~innate immune response	16	9.93789	2.34e-07	50908, 15957, 66141, 15959, 19288, 12142, 246728, 17857, 17858, 231655, 71586, 58185, 23962, 69550, 54123, 246730	133	400	18082	5.4382	0.000214	5.36e-05	0.000366
1	GOTERM_BP_DIRECT	GO:0045071~negative regulation of viral genome replication	6	3.72671	3.3e-06	100038882, 17858, 231655, 58185, 66141, 69550	133	32	18082	25.4915	0.00302066	0.000605	0.00515959
1	GOTERM_MF_DIRECT	GO:0003725~double-stranded RNA binding	6	3.72671	0.000175	246728, 231655, 71586, 23962, 234311, 246730	131	70	17446	11.415	0.0498896	0.0252639	0.232295
1	UP_KEYWORDS	RNA-binding	7	4.34783	0.216629	83675, 15957, 246728, 231655, 71586, 23962, 246730	153	601	22680	1.72653	1	0.666685	94.9284
1	GOTERM_MF_DIRECT	GO:0003723~RNA binding	9	5.59006	0.226301	83675, 15957, 246728, 231655, 71586, 15959, 23962, 667373, 234311	131	780	17446	1.53664	1	0.967192	96.7164
2	KEGG_PATHWAY	mmu05168:Herpes simplex infection	10	6.21118	2.46e-05	14972, 20846, 15957, 246728, 16391, 71586, 21354, 667373, 54123, 246730	60	208	7720	6.1859	0.00326297	0.00326297	0.0287294
2	KEGG_PATHWAY	mmu05162:Measles	8	4.96894	7.17e-05	20846, 12571, 246728, 17858, 16391, 71586, 54123, 246730	60	136	7720	7.56863	0.00949347	0.00475805	0.083826
2	KEGG_PATHWAY	mmu05164:Influenza A	8	4.96894	0.000299	20846, 246728, 17858, 16391, 71586, 58185, 54123, 246730	60	171	7720	6.01949	0.039011	0.0131765	0.349226
2	KEGG_PATHWAY	mmu05160:Hepatitis C	7	4.34783	0.00056	20846, 15957, 246728, 16391, 667373, 54123, 246730	60	136	7720	6.62255	0.0718441	0.0184663	0.653316
3	INTERPRO	IPR006117:2-5-oligoadenylate synthetase, conserved site	4	2.48447	1.83e-05	246728, 231655, 23962, 246730	145	8	20594	71.0138	0.00668431	0.00668431	0.0251667
3	GOTERM_MF_DIRECT	GO:0001730~2-5-oligoadenylate synthetase activity	4	2.48447	6.39e-05	246728, 231655, 23962, 246730	131	11	17446	48.4275	0.0185369	0.0185369	0.0849921
3	INTERPRO	IPR026774:2-5-oligoadenylate synthase	4	2.48447	7.03e-05	246728, 231655, 23962, 246730	145	12	20594	47.3425	0.0254823	0.0128234	0.0968254
3	INTERPRO	IPR018952:2-5-oligoadenylate synthetase 1, domain 2/C-terminal	4	2.48447	7.03e-05	246728, 231655, 23962, 246730	145	12	20594	47.3425	0.0254823	0.0128234	0.0968254
3	INTERPRO	IPR006116:2-5-oligoadenylate synthetase, N-terminal	4	2.48447	0.000115	246728, 231655, 23962, 246730	145	14	20594	40.5793	0.0413917	0.0139921	0.15852
3	GOTERM_MF_DIRECT	GO:0003725~double-stranded RNA binding	6	3.72671	0.000175	246728, 231655, 71586, 23962, 234311, 246730	131	70	17446	11.415	0.0498896	0.0252639	0.232295
3	INTERPRO	IPR002934:Nucleotidyl transferase domain	3	1.86335	0.00418155	246728, 23962, 246730	145	14	20594	30.4345	0.785157	0.226096	5.60802
3	GOTERM_BP_DIRECT	GO:0006164~purine nucleotide biosynthetic process	3	1.86335	0.00922036	246728, 23962, 246730	133	20	18082	20.3932	0.999793	0.537619	13.4734
3	UP_KEYWORDS	Nucleotidyltransferase	3	1.86335	0.0922882	246728, 23962, 246730	153	76	22680	5.85139	1	0.471035	69.3476
3	UP_KEYWORDS	RNA-binding	7	4.34783	0.216629	83675, 15957, 246728, 231655, 71586, 23962, 246730	153	601	22680	1.72653	1	0.666685	94.9284
3	GOTERM_BP_DIRECT	GO:0006955~immune response	4	2.48447	0.319366	14972, 246728, 231655, 23962	133	272	18082	1.99934	1	0.996279	99.7547
3	UP_KEYWORDS	Magnesium	4	2.48447	0.681759	246728, 23962, 246730, 242202	153	521	22680	1.13808	1	0.963789	99.9999
4	GOTERM_CC_DIRECT	GO:0005576~extracellular region	26	16.1491	0.000599	50706, 72780, 20617, 14264, 233744, 11876, 50908, 100038882, 16011, 223672, 21923, 17150, 71898, 19288, 16880, 55948, 11600, 19039, 228413, 20349, 16780, 22410, 12854, 17392, 109901, 16774	141	1753	19662	2.06824	0.0947315	0.048544	0.725841
4	UP_KEYWORDS	Disulfide bond	36	22.3602	0.00134478	50706, 14972, 11839, 233744, 11876, 100038882, 17150, 19288, 329252, 21838, 17389, 20349, 271786, 12854, 109901, 16774, 14368, 233733, 72780, 14264, 56219, 50908, 12289, 16011, 21923, 13617, 16880, 11600, 19039, 228413, 16780, 22410, 11609, 69550, 17392, 11607	153	3124	22680	1.70822	0.205555	0.0449793	1.6299
4	UP_SEQ_FEATURE	disulfide bond	31	19.2547	0.00196518	50706, 14972, 11839, 233744, 11876, 17150, 19288, 329252, 21838, 17389, 20349, 271786, 12854, 16774, 14368, 233733, 72780, 56219, 14264, 50908, 16011, 21923, 13617, 16880, 11600, 19039, 228413, 16780, 11609, 17392, 11607	127	2510	18012	1.75165	0.648145	0.406826	2.81626
4	UP_KEYWORDS	Glycoprotein	41	25.4658	0.00201009	50706, 14972, 11839, 233744, 11876, 17150, 19288, 12217, 329252, 21838, 17389, 246728, 20349, 271786, 109901, 16774, 72780, 14368, 233733, 14264, 56219, 50908, 234356, 237847, 21923, 13617, 67916, 16880, 14758, 11600, 67448, 19039, 16780, 22410, 69137, 72401, 11609, 13841, 69550, 17392, 11607	153	3815	22680	1.59309	0.291122	0.0557321	2.42724
4	UP_KEYWORDS	Secreted	22	13.6646	0.00430283	72780, 50706, 20617, 11876, 233744, 14264, 100038882, 16011, 21923, 17150, 19288, 55948, 16880, 11600, 19039, 20349, 16780, 22410, 12854, 17392, 16774, 109901	153	1685	22680	1.93542	0.52163	0.0999804	5.12966
4	UP_SEQ_FEATURE	signal peptide	35	21.7391	0.00442711	50706, 14972, 11839, 233744, 11876, 17150, 19288, 20776, 329252, 21838, 17389, 20349, 237387, 12854, 16774, 14368, 72780, 14264, 50908, 217430, 237847, 16011, 21923, 13617, 16880, 67448, 11600, 30878, 19039, 228413, 16780, 22410, 69137, 13841, 17392	127	3124	18012	1.58897	0.905203	0.544034	6.2402
4	UP_SEQ_FEATURE	glycosylation site:N-linked (GlcNAc...)	36	22.3602	0.0186716	50706, 14972, 11839, 233744, 11876, 19288, 329252, 21838, 17389, 20349, 271786, 16774, 72780, 14368, 233733, 14264, 56219, 50908, 234356, 21923, 13617, 67916, 16880, 14758, 67448, 11600, 19039, 16780, 22410, 69137, 72401, 11609, 69550, 13841, 17392, 11607	127	3563	18012	1.433	0.999955	0.864891	23.9452
4	UP_KEYWORDS	Signal	42	26.087	0.0232879	50706, 14972, 11839, 233744, 11876, 17150, 19288, 11302, 20776, 329252, 21838, 17389, 226413, 20349, 212943, 68526, 237387, 12854, 320910, 109901, 16774, 72780, 14368, 14264, 56219, 50908, 217430, 237847, 16011, 21923, 13617, 16880, 67448, 11600, 19039, 30878, 228413, 16780, 22410, 69137, 13841, 17392	153	4543	22680	1.37043	0.982214	0.331644	25.0054
5	INTERPRO	IPR019471:Interferon regulatory factor-3	3	1.86335	0.000996	54139, 16391, 54123	145	7	20594	60.869	0.306418	0.0874125	1.36375
5	SMART	SM01243:SM01243	3	1.86335	0.00160591	54139, 16391, 54123	94	7	10425	47.5304	0.148469	0.148469	1.76807
5	UP_SEQ_FEATURE	DNA-binding region:Tryptophan pentad repeat	3	1.86335	0.00169246	54139, 16391, 54123	127	9	18012	47.2756	0.593211	0.593211	2.4299
5	INTERPRO	IPR019817:Interferon regulatory factor, conserved site	3	1.86335	0.0016926	54139, 16391, 54123	145	9	20594	47.3425	0.462976	0.116923	2.30622
5	INTERPRO	IPR001346:Interferon regulatory factor DNA-binding domain	3	1.86335	0.0016926	54139, 16391, 54123	145	9	20594	47.3425	0.462976	0.116923	2.30622
5	SMART	SM00348:IRF	3	1.86335	0.00272115	54139, 16391, 54123	94	9	10425	36.9681	0.238516	0.127369	2.97913
5	INTERPRO	IPR017855:SMAD domain-like	3	1.86335	0.00480283	54139, 16391, 54123	145	15	20594	28.4055	0.829136	0.223076	6.4159
5	GOTERM_MF_DIRECT	GO:0000975~regulatory region DNA binding	3	1.86335	0.00617509	54139, 16391, 54123	131	16	17446	24.9704	0.837147	0.453909	7.91661
5	INTERPRO	IPR011991:Winged helix-turn-helix DNA-binding domain	6	3.72671	0.0218184	54139, 16391, 14247, 68526, 14239, 54123	145	227	20594	3.75403	0.999695	0.554965	26.2019
5	INTERPRO	IPR008984:SMAD/FHA domain	3	1.86335	0.0512952	54139, 16391, 54123	145	52	20594	8.1939	1	0.724276	51.5803
6	UP_KEYWORDS	Extracellular matrix	10	6.21118	3.07e-05	50706, 14264, 233744, 19039, 21923, 16780, 22410, 17150, 17392, 16774	153	235	22680	6.30788	0.00523256	0.00131072	0.0374593
6	GOTERM_CC_DIRECT	GO:0005578~proteinaceous extracellular matrix	10	6.21118	0.000444	50706, 14264, 233744, 19039, 21923, 16780, 22410, 17150, 17392, 16774	141	316	19662	4.41287	0.0710481	0.0710481	0.538001
6	GOTERM_CC_DIRECT	GO:0005576~extracellular region	26	16.1491	0.000599	50706, 72780, 20617, 14264, 233744, 11876, 50908, 100038882, 16011, 223672, 21923, 17150, 71898, 19288, 16880, 55948, 11600, 19039, 228413, 20349, 16780, 22410, 12854, 17392, 109901, 16774	141	1753	19662	2.06824	0.0947315	0.048544	0.725841
6	UP_KEYWORDS	Secreted	22	13.6646	0.00430283	72780, 50706, 20617, 11876, 233744, 14264, 100038882, 16011, 21923, 17150, 19288, 55948, 16880, 11600, 19039, 20349, 16780, 22410, 12854, 17392, 16774, 109901	153	1685	22680	1.93542	0.52163	0.0999804	5.12966
6	GOTERM_CC_DIRECT	GO:0031012~extracellular matrix	7	4.34783	0.0188621	50706, 14264, 233744, 17389, 19039, 21923, 17392	141	294	19662	3.32016	0.957617	0.46858	20.6561
6	GOTERM_BP_DIRECT	GO:0007155~cell adhesion	8	4.96894	0.0650988	50706, 233744, 21838, 19039, 21923, 16780, 67916, 16774	133	485	18082	2.24255	1	0.819636	65.064
6	UP_KEYWORDS	Cell adhesion	7	4.34783	0.0890181	50706, 233744, 19039, 21923, 16780, 320910, 16774	153	459	22680	2.26067	1	0.471498	67.9715
6	GOTERM_CC_DIRECT	GO:0005615~extracellular space	16	9.93789	0.116031	50706, 20617, 11876, 233744, 11839, 14264, 21923, 19288, 11600, 30878, 19039, 20349, 22410, 22240, 17392, 109901	141	1504	19662	1.48348	1	0.844515	77.6555
7	UP_KEYWORDS	Developmental protein	15	9.31677	0.00604963	14368, 94187, 225207, 13206, 67916, 69539, 83675, 15401, 12142, 11600, 18008, 20349, 22410, 12606, 13841	153	976	22680	2.27821	0.645706	0.121644	7.1423
7	GOTERM_BP_DIRECT	GO:0007275~multicellular organism development	15	9.31677	0.0181398	14368, 94187, 225207, 13206, 67916, 69539, 83675, 15401, 12142, 11600, 18008, 20349, 22410, 12606, 13841	133	1029	18082	1.98185	1	0.649375	24.8737
7	UP_KEYWORDS	Neurogenesis	6	3.72671	0.0256368	14368, 94187, 18008, 20349, 13841, 69539	153	247	22680	3.60086	0.988217	0.332178	27.1784
7	GOTERM_BP_DIRECT	GO:0007399~nervous system development	7	4.34783	0.0583417	14368, 94187, 18008, 20349, 22240, 13841, 69539	133	377	18082	2.52436	1	0.811487	60.9037
8	GOTERM_BP_DIRECT	GO:0019882~antigen processing and presentation	4	2.48447	0.00719044	14972, 16912, 16913, 69908	133	54	18082	10.0707	0.998653	0.483677	10.6619
8	GOTERM_BP_DIRECT	GO:0002479~antigen processing and presentation of exogenous peptide antigen via MHC class I, TAP-dependent	3	1.86335	0.0201318	14972, 16912, 16913	133	30	18082	13.5955	1	0.624865	27.2199
8	UP_SEQ_FEATURE	sequence variant	8	4.96894	0.0312342	19883, 14972, 15170, 12571, 21838, 16912, 16913, 547253	127	429	18012	2.64479	1	0.939693	36.9236
8	UP_KEYWORDS	Polymorphism	5	3.10559	0.0523855	14972, 21838, 16912, 16913, 547253	153	209	22680	3.5463	0.999899	0.383852	48.1644
9	INTERPRO	IPR013761:Sterile alpha motif/pointed domain	5	3.10559	0.00845175	83675, 14247, 209086, 13841, 243725	145	114	20594	6.22928	0.95562	0.322518	11.0328
9	INTERPRO	IPR001660:Sterile alpha motif domain	4	2.48447	0.0260197	83675, 209086, 13841, 243725	145	91	20594	6.24297	0.999937	0.585053	30.4496
9	UP_SEQ_FEATURE	domain:SAM	3	1.86335	0.0862453	83675, 209086, 13841	127	70	18012	6.07829	1	0.998932	73.0126
9	SMART	SM00454:SAM	3	1.86335	0.169176	83675, 13841, 243725	94	83	10425	4.00859	1	0.872458	87.2179
10	UP_SEQ_FEATURE	propeptide:Removed in mature form	7	4.34783	0.00660209	21838, 100038882, 16912, 237847, 16913, 69550, 14702	127	238	18012	4.17138	0.970321	0.58494	9.17127
10	GOTERM_CC_DIRECT	GO:0045121~membrane raft	7	4.34783	0.0112656	21838, 14758, 11600, 237847, 13617, 14611, 69550	141	262	19662	3.72568	0.847518	0.375108	12.8608
10	UP_KEYWORDS	GPI-anchor	3	1.86335	0.243194	21838, 237847, 69550	153	140	22680	3.17647	1	0.678416	96.6721
10	GOTERM_CC_DIRECT	GO:0031225~anchored component of membrane	3	1.86335	0.265852	21838, 237847, 69550	141	141	19662	2.96695	1	0.942161	97.6603
11	UP_KEYWORDS	Activator	11	6.8323	0.00950601	219132, 19883, 20846, 17863, 94187, 93761, 225207, 16391, 14247, 12606, 54123	153	624	22680	2.61312	0.804717	0.165964	11.0096
11	GOTERM_BP_DIRECT	GO:0045893~positive regulation of transcription, DNA-templated	10	6.21118	0.0254402	54139, 19883, 20846, 17863, 94187, 93761, 16656, 12606, 11609, 54123	133	576	18082	2.36033	1	0.658	33.1417
11	GOTERM_MF_DIRECT	GO:0003700~transcription factor activity, sequence-specific DNA binding	13	8.07453	0.0321264	54139, 19883, 20846, 17863, 15401, 12142, 14605, 16391, 16656, 14247, 12606, 14239, 54123	131	883	17446	1.96068	0.99993	0.852439	35.2594
11	UP_KEYWORDS	Transcription regulation	20	12.4224	0.0321804	219132, 19883, 94187, 225207, 93761, 16391, 218820, 69539, 72147, 54139, 20846, 17863, 15401, 12142, 16656, 14247, 547253, 12606, 54123, 14239	153	1799	22680	1.64797	0.996277	0.372562	32.9308
11	UP_KEYWORDS	Transcription	20	12.4224	0.0426654	219132, 19883, 94187, 225207, 93761, 16391, 218820, 69539, 72147, 54139, 20846, 17863, 15401, 12142, 16656, 14247, 547253, 12606, 54123, 14239	153	1859	22680	1.59479	0.999422	0.391688	41.2846
11	UP_KEYWORDS	Ubl conjugation	17	10.559	0.0452436	14368, 20617, 19883, 15957, 93761, 66141, 69539, 55948, 72147, 54139, 20846, 17863, 12142, 17857, 71586, 12606, 54123	153	1505	22680	1.67442	0.999636	0.372313	43.1867
11	GOTERM_BP_DIRECT	GO:0006351~transcription, DNA-templated	20	12.4224	0.0917216	219132, 19883, 94187, 225207, 93761, 16391, 218820, 69539, 72147, 54139, 20846, 17863, 15401, 12142, 16656, 14247, 547253, 12606, 54123, 14239	133	1885	18082	1.44249	1	0.889537	77.7538
11	GOTERM_MF_DIRECT	GO:0043565~sequence-specific DNA binding	9	5.59006	0.100818	19883, 20846, 15401, 94187, 12142, 16656, 14247, 12606, 14239	131	633	17446	1.89349	1	0.941025	75.7068
11	UP_KEYWORDS	Nucleus	38	23.6025	0.108468	219132, 19883, 12571, 66214, 94187, 93761, 16391, 80285, 218820, 72147, 55948, 15401, 17863, 246728, 231655, 12606, 54123, 14239, 15170, 20617, 327959, 209200, 16912, 225207, 382253, 16913, 69539, 54139, 239157, 20846, 12142, 17857, 14605, 14247, 71586, 16656, 547253, 246730	153	4534	22680	1.24238	1	0.51672	75.3921
11	GOTERM_MF_DIRECT	GO:0000978~RNA polymerase II core promoter proximal region sequence-specific DNA binding	6	3.72671	0.130632	20846, 17863, 12142, 14247, 12606, 226691	131	359	17446	2.22578	1	0.946591	84.494
11	GOTERM_BP_DIRECT	GO:0006355~regulation of transcription, DNA-templated	22	13.6646	0.154484	219132, 19883, 94187, 225207, 93761, 16391, 218820, 69539, 72147, 54139, 20846, 17863, 15401, 635253, 12142, 14605, 14247, 16656, 547253, 12606, 54123, 14239	133	2279	18082	1.31242	1	0.959333	92.7319
11	UP_KEYWORDS	DNA-binding	15	9.31677	0.187997	19883, 94187, 225207, 93761, 16391, 69539, 54139, 20846, 15401, 17863, 12142, 14247, 12606, 14239, 54123	153	1604	22680	1.38624	1	0.649144	92.1381
11	GOTERM_MF_DIRECT	GO:0003677~DNA binding	18	11.1801	0.212429	19883, 94187, 225207, 93761, 16391, 69539, 54139, 20846, 17863, 15401, 12142, 231655, 14247, 71586, 16656, 12606, 54123, 14239	131	1847	17446	1.29787	1	0.964273	95.8399
11	GOTERM_CC_DIRECT	GO:0005634~nucleus	48	29.8137	0.249308	219132, 19883, 11839, 12571, 94187, 66214, 93761, 16391, 80285, 218820, 66141, 72147, 55948, 15401, 17863, 24110, 246728, 231655, 12606, 54123, 14239, 20617, 15170, 107869, 327959, 209200, 16912, 225207, 12289, 382253, 16913, 276950, 13206, 226691, 69539, 54139, 239157, 20846, 12142, 17857, 17858, 14605, 14247, 71586, 16656, 547253, 17392, 246730	141	6019	19662	1.11205	1	0.939197	96.9326
11	GOTERM_BP_DIRECT	GO:0045944~positive regulation of transcription from RNA polymerase II promoter	9	5.59006	0.441696	19883, 20846, 17863, 66214, 14247, 22410, 12606, 54123, 109901	133	995	18082	1.22974	1	0.999513	99.9889
