# Supplementary material for: Characterization and metabolic synthetic lethal testing in a new model of SDH-loss familial pheochromocytoma and paraganglioma
Source: Oncotarget. 2017 Dec 22;9(5):6109–27. doi: 10.18632/oncotarget.23639 (PMC5814199; doi:10.18632/oncotarget.23639)
Supplement: Supplementary file 5 [file oncotarget-09-6109-s005.xlsx]

## Sheet: DAVID_ann_clustering_top0.1quan
Cluster	Enrichment	Category	Term	Count	Percent	PValue	ENTREZ_ID	List Total	Pop Hits	Pop Total	Fold Enrichment	Bonferroni	Benjamini	FDR
1	2.06	GOTERM_BP_DIRECT	GO:0007018~microtubule-based movement	8	1.7316	0.00112956	16581, 16572, 319991, 74478, 16569, 16565, 286942, 75465	374	78	18082	4.95873	0.880269	0.653979	1.91041
1	2.06	UP_KEYWORDS	Motor protein	10	2.1645	0.00113088	17922, 16581, 16572, 71960, 319991, 16569, 16565, 286942, 75465, 98932	456	128	22680	3.88569	0.278923	0.278923	1.49219
1	2.06	GOTERM_MF_DIRECT	GO:0003777~microtubule motor activity	8	1.7316	0.00126514	16581, 16572, 319991, 74478, 16569, 16565, 286942, 227058	378	76	17446	4.85826	0.536844	0.536844	1.85565
1	2.06	INTERPRO	IPR019821:Kinesin, motor region, conserved site	6	1.2987	0.0016081	16581, 16572, 319991, 16569, 16565, 286942	423	42	20594	6.95508	0.741665	0.741665	2.45598
1	2.06	INTERPRO	IPR001752:Kinesin, motor domain	6	1.2987	0.0024238	16581, 16572, 319991, 16569, 16565, 286942	423	46	20594	6.35029	0.870087	0.399638	3.68009
1	2.06	SMART	SM00129:KISc	6	1.2987	0.00326821	16581, 16572, 319991, 16569, 16565, 286942	236	45	10425	5.88983	0.482106	0.482106	4.02325
1	2.06	UP_SEQ_FEATURE	domain:Kinesin-motor	5	1.08225	0.00715709	16581, 16572, 16569, 16565, 286942	399	35	18012	6.44898	0.99964	0.928872	10.856
1	2.06	GOTERM_CC_DIRECT	GO:0005871~kinesin complex	5	1.08225	0.0237115	16581, 16572, 319991, 16565, 286942	415	52	19662	4.55561	0.999734	0.80722	27.9074
1	2.06	GOTERM_MF_DIRECT	GO:0008017~microtubule binding	8	1.7316	0.143566	16581, 16572, 54141, 72205, 433700, 16569, 16565, 286942	378	200	17446	1.84614	1	0.983374	89.9043
1	2.06	UP_KEYWORDS	Microtubule	9	1.94805	0.162956	16581, 16572, 319991, 54141, 72205, 16569, 16565, 286942, 75465	456	264	22680	1.69557	1	0.769792	90.5905
1	2.06	GOTERM_CC_DIRECT	GO:0005874~microtubule	10	2.1645	0.252232	16581, 16572, 16498, 319991, 54141, 72205, 16569, 16565, 286942, 75465	415	327	19662	1.44888	1	0.959887	98.1002
2	1.58	GOTERM_BP_DIRECT	GO:0007218~neuropeptide signaling pathway	9	1.94805	0.000169	18976, 207911, 14767, 68039, 109648, 18610, 22226, 76089, 14652	374	76	18082	5.72537	0.27181	0.27181	0.287842
2	1.58	GOTERM_MF_DIRECT	GO:0005184~neuropeptide hormone activity	5	1.08225	0.00332438	18429, 18976, 109648, 18610, 22226	378	29	17446	7.95749	0.867952	0.636616	4.80754
2	1.58	UP_KEYWORDS	Amidation	5	1.08225	0.00900975	18429, 18976, 68039, 109648, 22226	456	41	22680	6.06547	0.926877	0.581832	11.3305
2	1.58	UP_KEYWORDS	Cleavage on pair of basic residues	9	1.94805	0.127347	18429, 18976, 12165, 18049, 17389, 68039, 109648, 18610, 22226	456	248	22680	1.80497	1	0.742691	83.633
2	1.58	GOTERM_MF_DIRECT	GO:0001664~G-protein coupled receptor binding	4	0.865801	0.16049	18976, 109648, 22226, 11539	378	64	17446	2.88459	1	0.983275	92.4858
2	1.58	GOTERM_MF_DIRECT	GO:0005179~hormone activity	5	1.08225	0.223766	18429, 18976, 239126, 109648, 22226	378	112	17446	2.06042	1	0.986129	97.6431
2	1.58	UP_KEYWORDS	Hormone	4	0.865801	0.368878	18429, 18976, 239126, 22226	456	108	22680	1.84211	1	0.850461	99.7791
3	1.51	INTERPRO	IPR023333:Proteasome B-type subunit	4	0.865801	0.00163772	19177, 73902, 16913, 26446	423	12	20594	16.2285	0.748031	0.498035	2.50068
3	1.51	INTERPRO	IPR016050:Proteasome, beta-type subunit, conserved site	4	0.865801	0.00209684	19177, 73902, 16913, 26446	423	13	20594	14.9802	0.828863	0.444802	3.19115
3	1.51	GOTERM_CC_DIRECT	GO:0005839~proteasome core complex	4	0.865801	0.00809531	19177, 73902, 16913, 26446	415	20	19662	9.47566	0.938455	0.605182	10.4913
3	1.51	INTERPRO	IPR000243:Peptidase T1A, proteasome beta-subunit	3	0.649351	0.00821723	19177, 73902, 16913	423	7	20594	20.8652	0.999031	0.685427	11.9696
3	1.51	INTERPRO	IPR001353:Proteasome, subunit alpha/beta	4	0.865801	0.00863689	19177, 73902, 16913, 26446	423	21	20594	9.27344	0.999321	0.647311	12.5433
3	1.51	UP_KEYWORDS	Threonine protease	4	0.865801	0.00930364	19177, 73902, 16913, 26446	456	22	22680	9.04306	0.932884	0.491014	11.6792
3	1.51	KEGG_PATHWAY	mmu03050:Proteasome	5	1.08225	0.0117669	19177, 73902, 16913, 26446, 22123	154	45	7720	5.56999	0.890677	0.890677	13.6469
3	1.51	GOTERM_MF_DIRECT	GO:0004298~threonine-type endopeptidase activity	4	0.865801	0.0128646	19177, 73902, 16913, 26446	378	23	17446	8.02669	0.999619	0.860278	17.4346
3	1.51	GOTERM_BP_DIRECT	GO:0002479~antigen processing and presentation of exogenous peptide antigen via MHC class I, TAP-dependent	4	0.865801	0.0234177	19177, 73902, 16913, 26446	374	30	18082	6.44635	1	0.975485	33.2636
3	1.51	UP_KEYWORDS	Proteasome	5	1.08225	0.0258798	19177, 73902, 16913, 26446, 22123	456	56	22680	4.44079	0.999488	0.612182	29.4176
3	1.51	GOTERM_BP_DIRECT	GO:0051603~proteolysis involved in cellular protein catabolic process	5	1.08225	0.029888	19177, 73902, 16913, 26446, 12334	374	57	18082	4.24102	1	0.982929	40.4213
3	1.51	GOTERM_CC_DIRECT	GO:0000502~proteasome complex	5	1.08225	0.0503564	19177, 73902, 16913, 26446, 22123	415	66	19662	3.58927	1	0.890878	50.5662
3	1.51	GOTERM_MF_DIRECT	GO:0004175~endopeptidase activity	6	1.2987	0.0955728	626834, 19177, 12751, 73902, 16913, 26446	378	112	17446	2.47251	1	0.972476	77.3794
3	1.51	UP_KEYWORDS	Protease	13	2.81385	0.406823	12751, 242939, 16913, 667277, 12334, 626834, 70574, 19177, 17389, 73902, 26446, 237958, 78933	456	542	22680	1.19295	1	0.866339	99.9031
3	1.51	GOTERM_BP_DIRECT	GO:0006508~proteolysis	14	3.0303	0.421998	12751, 242939, 16913, 667277, 12334, 70574, 17389, 19177, 73902, 26446, 227960, 242377, 237958, 78933	374	582	18082	1.163	1	0.999717	99.9914
3	1.51	GOTERM_MF_DIRECT	GO:0008233~peptidase activity	12	2.5974	0.561454	70574, 19177, 12751, 17389, 73902, 242939, 16913, 26446, 667277, 12334, 78933, 237958	378	516	17446	1.07334	1	0.998855	99.9995
3	1.51	UP_KEYWORDS	Zymogen	5	1.08225	0.621421	19177, 12751, 17389, 73902, 16913	456	213	22680	1.16753	1	0.925667	99.9998
4	1.12	INTERPRO	IPR002048:EF-hand domain	12	2.5974	0.00650096	329972, 212516, 74443, 13139, 93960, 227960, 227058, 20192, 50799, 59310, 12334, 98932	423	223	20594	2.61985	0.995852	0.666139	9.58617
4	1.12	INTERPRO	IPR011992:EF-hand-like domain	13	2.81385	0.0109659	329972, 212516, 74443, 20192, 50799, 12334, 224860, 13139, 93960, 227960, 320277, 59310, 98932	423	273	20594	2.31836	0.999906	0.686249	15.6645
4	1.12	GOTERM_MF_DIRECT	GO:0005509~calcium ion binding	25	5.41126	0.0174033	329972, 212516, 53420, 64085, 74443, 353237, 20192, 667277, 50799, 12845, 353235, 329324, 12334, 18073, 17182, 81701, 17389, 192164, 13139, 93960, 227960, 13446, 227058, 59310, 98932	378	699	17446	1.6507	0.999977	0.78236	22.8769
4	1.12	INTERPRO	IPR018247:EF-Hand 1, calcium-binding site	9	1.94805	0.028137	329972, 74443, 13139, 93960, 227960, 227058, 59310, 12334, 98932	423	175	20594	2.50383	1	0.887189	35.6589
4	1.12	COG_ONTOLOGY	Signal transduction mechanisms / Cytoskeleton / Cell division and chromosome partitioning / General function prediction only	4	0.865801	0.0704929	50799, 59310, 12334, 98932	43	49	2126	4.03607	0.689513	0.689513	40.4952
4	1.12	UP_KEYWORDS	Calcium	24	5.19481	0.0722492	329972, 12751, 12297, 53420, 64085, 74443, 353237, 20192, 12496, 50799, 12845, 353235, 12334, 243634, 18073, 81701, 17389, 192164, 13139, 93960, 227960, 13446, 59310, 98932	456	827	22680	1.44339	1	0.70002	63.0798
4	1.12	UP_SEQ_FEATURE	calcium-binding region:1	6	1.2987	0.147072	74443, 13139, 227960, 50799, 59310, 12334	399	126	18012	2.14966	1	0.999992	92.1535
4	1.12	UP_SEQ_FEATURE	domain:EF-hand 2	7	1.51515	0.184965	74443, 13139, 227960, 50799, 59310, 12334, 98932	399	173	18012	1.82659	1	0.999965	96.2076
4	1.12	UP_SEQ_FEATURE	domain:EF-hand 1	7	1.51515	0.188292	74443, 13139, 227960, 50799, 59310, 12334, 98932	399	174	18012	1.81609	1	0.999955	96.4478
4	1.12	UP_SEQ_FEATURE	calcium-binding region:2	5	1.08225	0.244974	74443, 13139, 227960, 50799, 12334	399	114	18012	1.97995	1	0.999917	98.8843
4	1.12	UP_SEQ_FEATURE	domain:EF-hand 3	4	0.865801	0.326252	227960, 50799, 59310, 98932	399	91	18012	1.9843	1	0.999982	99.8196
4	1.12	SMART	SM00054:EFh	5	1.08225	0.41377	329972, 13139, 227960, 59310, 98932	236	145	10425	1.52323	1	0.996481	99.8768
5	1	GOTERM_MF_DIRECT	GO:0016702~oxidoreductase activity, acting on single donors with incorporation of molecular oxygen, incorporation of two atoms of oxygen	3	0.649351	0.0511513	18452, 11684, 11686	378	17	17446	8.14472	1	0.945095	54.016
5	1	UP_KEYWORDS	Iron	13	2.81385	0.0768847	53945, 18452, 11684, 11686, 74443, 30060, 14430, 74051, 12642, 230459, 75605, 64242, 13063	456	375	22680	1.72421	1	0.685262	65.457
5	1	UP_KEYWORDS	Dioxygenase	5	1.08225	0.0857042	18452, 11684, 11686, 75605, 74443	456	83	22680	2.9962	1	0.691808	69.5936
5	1	GOTERM_MF_DIRECT	GO:0051213~dioxygenase activity	5	1.08225	0.0949513	18452, 11684, 11686, 75605, 74443	378	80	17446	2.88459	1	0.97743	77.1484
5	1	GOTERM_MF_DIRECT	GO:0005506~iron ion binding	7	1.51515	0.31188	18452, 11684, 230459, 11686, 74443, 30060, 12642	378	212	17446	1.52393	1	0.990324	99.6037
6	0.96	GOTERM_CC_DIRECT	GO:0016020~membrane	178	38.5281	0.00138894	19878, 12297, 224405, 75104, 55946, 11539, 20192, 50799, 74051, 74552, 71893, 12334, 21968, 74053, 68742, 207911, 17389, 270160, 54218, 16485, 76089, 399558, 14611, 12526, 14613, 53945, 20818, 70031, 11520, 50928, 192654, 27411, 231430, 216739, 68203, 12868, 14724, 192164, 269275, 24100, 13446, 230751, 66673, 171286, 22123, 237831, 237313, 67703, 74104, 67708, 11854, 215456, 110862, 70574, 224904…	415	6998	19662	1.20511	0.379194	0.379194	1.87739
6	0.96	UP_SEQ_FEATURE	transmembrane region	114	24.6753	0.0218414	75104, 224405, 11539, 50799, 74552, 74051, 68742, 207911, 619973, 17389, 54218, 16485, 14611, 12526, 14613, 53945, 70031, 20818, 50928, 231430, 216739, 14724, 12868, 192164, 269275, 24100, 66673, 171286, 237831, 237313, 67703, 74104, 67708, 53978, 215456, 110862, 14767, 57743, 15550, 217356, 16456, 64085, 74443, 338366, 193003, 74043, 231070, 66260, 666377, 26889, 14427, 68512, 16154, 69550, 3197…	399	4312	18012	1.19348	1	0.992373	29.7641
6	0.96	UP_SEQ_FEATURE	topological domain:Cytoplasmic	72	15.5844	0.170698	319742, 26943, 54140, 75104, 224405, 11539, 12057, 329324, 207911, 17389, 11988, 17076, 54218, 72265, 14611, 12526, 14613, 237958, 67775, 50928, 53420, 74424, 20276, 216739, 76898, 14724, 240332, 20333, 192164, 269275, 107895, 17441, 66673, 237313, 67703, 14255, 53978, 238555, 353237, 108069, 12496, 16523, 243634, 14767, 12390, 21354, 94109, 56457, 230103, 57743, 11682, 15550, 20527, 217356, 1645…	399	2880	18012	1.12857	1	0.999981	94.994
6	0.96	UP_KEYWORDS	Membrane	185	40.0433	0.182174	19878, 224405, 75104, 55946, 11539, 20192, 50799, 74051, 74552, 71893, 12334, 21968, 68742, 74053, 207911, 17389, 270160, 54218, 16485, 76089, 399558, 14611, 227058, 12526, 14613, 53945, 20818, 70031, 11520, 243864, 50928, 192654, 27411, 231430, 216739, 68203, 12868, 14724, 192164, 269275, 24100, 235439, 13446, 230751, 66673, 171286, 71932, 237831, 237313, 67703, 74104, 67708, 11854, 53978, 22856…	456	8683	22680	1.05969	1	0.783347	93.089
6	0.96	UP_SEQ_FEATURE	topological domain:Extracellular	55	11.9048	0.286008	319742, 26943, 54140, 224405, 75104, 11539, 12057, 329324, 207911, 17389, 17076, 11988, 14611, 12526, 14613, 237958, 50928, 74424, 20276, 14724, 240332, 192164, 269275, 17441, 14255, 67703, 237313, 53978, 238555, 353237, 108069, 12496, 16523, 243634, 14767, 94109, 56457, 230103, 11682, 15550, 20527, 16456, 57278, 64085, 77772, 22095, 19270, 106347, 338366, 12739, 320844, 14652, 14427, 16154, 69550	399	2256	18012	1.10056	1	0.999928	99.5437
6	0.96	UP_KEYWORDS	Transmembrane helix	144	31.1688	0.364689	75104, 224405, 11539, 20192, 50799, 74552, 74051, 68742, 207911, 17389, 54218, 16485, 399558, 14611, 227058, 12526, 14613, 53945, 20818, 70031, 243864, 50928, 27411, 231430, 216739, 12868, 14724, 192164, 269275, 24100, 235439, 66673, 171286, 71932, 237831, 237313, 67703, 74104, 67708, 53978, 228564, 215456, 210741, 110862, 224904, 14767, 230459, 68725, 57743, 15550, 16456, 217356, 64085, 74443, 7…	456	6938	22680	1.0323	1	0.850436	99.7588
6	0.96	UP_KEYWORDS	Transmembrane	144	31.1688	0.37797	75104, 224405, 11539, 20192, 50799, 74552, 74051, 68742, 207911, 17389, 54218, 16485, 399558, 14611, 227058, 12526, 14613, 53945, 20818, 70031, 243864, 50928, 27411, 231430, 216739, 12868, 14724, 192164, 269275, 24100, 235439, 66673, 171286, 71932, 237831, 237313, 67703, 74104, 67708, 53978, 228564, 215456, 210741, 110862, 224904, 14767, 230459, 68725, 57743, 15550, 16456, 217356, 64085, 74443, 7…	456	6955	22680	1.02978	1	0.855215	99.8179
6	0.96	GOTERM_CC_DIRECT	GO:0016021~integral component of membrane	144	31.1688	0.593711	75104, 224405, 11539, 20192, 50799, 74552, 74051, 68742, 207911, 17389, 54218, 16485, 399558, 14611, 227058, 12526, 14613, 53945, 20818, 70031, 243864, 50928, 27411, 231430, 216739, 12868, 14724, 192164, 269275, 24100, 235439, 66673, 171286, 71932, 237831, 237313, 67703, 74104, 67708, 53978, 228564, 215456, 110862, 224904, 14767, 230459, 68725, 57743, 15550, 16456, 217356, 64085, 74443, 70152, 33…	415	6878	19662	0.991927	1	0.980951	99.9995
7	0.89	GOTERM_MF_DIRECT	GO:0030276~clathrin binding	5	1.08225	0.0171547	21968, 53420, 215114, 13446, 329324	378	46	17446	5.01668	0.999973	0.826821	22.5876
7	0.89	GOTERM_BP_DIRECT	GO:0006906~vesicle fusion	4	0.865801	0.0801098	53420, 12390, 13446, 329324	374	49	18082	3.94674	1	0.988671	75.9515
7	0.89	GOTERM_MF_DIRECT	GO:0019905~syntaxin binding	5	1.08225	0.0949513	53420, 20333, 12390, 13446, 329324	378	80	17446	2.88459	1	0.97743	77.1484
7	0.89	INTERPRO	IPR000008:C2 calcium-dependent membrane targeting	7	1.51515	0.102111	52055, 18753, 224860, 53420, 66894, 13446, 329324	423	156	20594	2.18461	1	0.973306	81.0655
7	0.89	SMART	SM00239:C2	6	1.2987	0.15182	52055, 224860, 53420, 66894, 13446, 329324	236	125	10425	2.12034	1	0.995979	87.3253
7	0.89	GOTERM_MF_DIRECT	GO:0005544~calcium-dependent phospholipid binding	3	0.649351	0.270043	53420, 13446, 329324	378	47	17446	2.94596	1	0.98833	99.0508
7	0.89	UP_SEQ_FEATURE	domain:C2 2	3	0.649351	0.359927	53420, 13446, 329324	399	57	18012	2.37594	1	0.999982	99.9206
7	0.89	UP_SEQ_FEATURE	domain:C2 1	3	0.649351	0.359927	53420, 13446, 329324	399	57	18012	2.37594	1	0.999982	99.9206
8	0.88	INTERPRO	IPR009057:Homeodomain-like	14	3.0303	0.0264519	15396, 104383, 21749, 245857, 21750, 24113, 16372, 17864, 15437, 103889, 64379, 15433, 18509, 13172	423	345	20594	1.97565	1	0.89508	33.9136
8	0.88	INTERPRO	IPR017970:Homeobox, conserved site	9	1.94805	0.0363142	15396, 15437, 103889, 64379, 15433, 18509, 24113, 16372, 13172	423	184	20594	2.38136	1	0.925158	43.5336
8	0.88	INTERPRO	IPR020479:Homeodomain, metazoa	5	1.08225	0.116917	15396, 15437, 103889, 24113, 13172	423	91	20594	2.67503	1	0.982079	85.3553
8	0.88	INTERPRO	IPR001356:Homeodomain	9	1.94805	0.194355	15396, 15437, 103889, 64379, 15433, 18509, 24113, 16372, 13172	423	271	20594	1.61686	1	0.994444	96.4531
8	0.88	GOTERM_BP_DIRECT	GO:0009952~anterior/posterior pattern specification	5	1.08225	0.200827	15396, 15437, 103889, 22416, 15433	374	112	18082	2.15837	1	0.994108	97.8204
8	0.88	UP_KEYWORDS	Homeobox	9	1.94805	0.202708	15396, 15437, 103889, 64379, 15433, 18509, 24113, 16372, 13172	456	280	22680	1.59868	1	0.766565	95.0705
8	0.88	UP_SEQ_FEATURE	DNA-binding region:Homeobox	7	1.51515	0.208726	15396, 15437, 103889, 15433, 18509, 24113, 13172	399	180	18012	1.75556	1	0.999902	97.6376
8	0.88	GOTERM_MF_DIRECT	GO:0043565~sequence-specific DNA binding	18	3.8961	0.215441	15396, 99377, 21685, 13983, 24113, 16372, 17864, 16600, 15437, 103889, 64379, 15433, 13876, 18509, 15229, 20682, 13172, 13170	378	633	17446	1.31242	1	0.985226	97.2402
8	0.88	SMART	SM00389:HOX	9	1.94805	0.250699	15396, 15437, 103889, 64379, 15433, 18509, 24113, 16372, 13172	236	266	10425	1.4946	1	0.992048	97.3229
