# Supplementary material for: Characterization and metabolic synthetic lethal testing in a new model of SDH-loss familial pheochromocytoma and paraganglioma
Source: Oncotarget. 2017 Dec 22;9(5):6109–27. doi: 10.18632/oncotarget.23639 (PMC5814199; doi:10.18632/oncotarget.23639)
Supplement: Supplementary file 6 [file oncotarget-09-6109-s006.xlsx]

## Sheet: DAVID_protein_abundance
Cluster	Enrichment	Category	Term	Count	%	PValue	Genes	List Total	Pop Hits	Pop Total	Fold Enrichment	Bonferroni	Benjamini	FDR
1	27	GOTERM_MF_DIRECT	GO:0003735~structural constituent of ribosome	46	19.2469	6.93e-38	RPL18, RPL14, RPL15, RPL27A, RPLP2, RPL38, RPS25, RPL32, RPL7, RPS29, RPL6, RPL31, SLC25A24, RPLP0, RPL8, RPL3, FAU, RPL13A-PS1, SLC25A1, RPL5, RPL4, RPL12, RPS23, RPS24, RPSA, GM10126, MRPL3, RPS9, MRPL9, RPS4X, RPL28, RPS8, RPS7, SLC25A12, SLC25A13, RPS16, GM9493, RPL13A, RPS17, RPL21, SLC25A10, GM10020, RPS12, RPS13, RPL37A, RPS11	223	264	17446	13.6315	3.08e-35	3.08e-35	9.81e-35
1	27	UP_KEYWORDS	Ribosomal protein	39	16.318	6.45e-37	RPL18, RPL14, RPL15, RPL27A, RPLP2, RPL38, RPS25, RPL32, RPL7, RPS29, RPL6, RPL31, RPLP0, RPL8, RPL3, FAU, RPL13A-PS1, RPL5, RPL12, RPL4, RPS23, RPS24, RPSA, MRPL3, RPS9, MRPL9, RPS4X, RPL28, RPS8, RPS7, RPS16, RPL13A, RPS17, RPL21, GM10020, RPS12, RPS13, RPL37A, RPS11	234	203	22680	18.6207	1.56e-34	7.81e-35	8.34e-34
1	27	GOTERM_CC_DIRECT	GO:0005840~ribosome	36	15.0628	5.35e-32	RPL18, RPL14, RPL15, RPL27A, RPLP2, RPL38, RPS25, RPL32, RPL7, RPS29, RPL6, RPL31, RPLP0, RPL8, RPL3, FAU, RPL5, RPL12, RPL4, RPS23, RPS24, RPSA, MRPL3, RPS9, MRPL9, RPS4X, RPS8, RPL28, RPS7, RPS16, RPL13A, RPS17, RPL21, RPS13, RPL37A, RPS11	232	188	19662	16.2287	1.56e-29	7.78e-30	7.11e-29
1	27	KEGG_PATHWAY	mmu03010:Ribosome	37	15.4812	2.1e-31	RPL18, RPL14, RPL15, RPL27A, RPLP2, RPL38, RPS25, RPL32, RPL7, RPS29, RPL6, RPL31, RPLP0, RPL8, RPL3, FAU, RPL5, RPL12, RPL4, RPS23, RPS24, RPSA, MRPL3, RPS9, MRPL9, RPS4X, RPS8, RPL28, RPS7, RPS16, RPL13A, RPS17, RPL21, RPS12, RPS13, RPL37A, RPS11	146	145	7720	13.4927	3.04e-29	3.04e-29	2.49e-28
1	27	UP_KEYWORDS	Ribonucleoprotein	39	16.318	7.3e-30	RPL18, RPL14, RPL15, RPL27A, RPLP2, RPL38, RPS25, RPL32, RPL7, RPS29, RPL6, RPL31, RPLP0, RPL8, RPL3, FAU, RPL13A-PS1, RPL5, RPL12, RPL4, RPS23, RPS24, RPSA, MRPL3, RPS9, MRPL9, RPS4X, RPL28, RPS8, RPS7, RPS16, RPL13A, RPS17, RPL21, GM10020, RPS12, RPS13, RPL37A, RPS11	234	308	22680	12.2727	1.77e-27	5.89e-28	9.44e-27
1	27	GOTERM_CC_DIRECT	GO:0030529~intracellular ribonucleoprotein complex	41	17.1548	1.78e-29	RPL18, RPL14, PABPC4, RPL15, RPL27A, RPLP2, RPL38, YBX1, RPS25, RPL32, RPL7, RPS29, RPL6, RPL31, RPLP0, NPM1, RPL8, RPL3, RPL5, RPL4, RPL12, PABPC1, RPS23, HSPA8, RPS24, RPSA, MRPL3, RPS9, MRPL9, RPS4X, DDX5, RPL28, RPS8, RPS7, RPS16, RPL13A, RPS17, RPL21, RPS13, RPL37A, RPS11	232	320	19662	10.8586	5.17e-27	1.72e-27	2.36e-26
1	27	GOTERM_BP_DIRECT	GO:0006412~translation	45	18.8285	5.18e-29	RPL18, RPL14, RPL15, RPL27A, RPL38, RPL32, RPL7, RPS29, RPL6, SLC25A24, RPL31, RPL8, RPL3, FAU, RPL13A-PS1, SLC25A1, RPL5, RPL4, RPL12, RPS23, RPS24, RPSA, GM10126, MRPL3, RPS9, MRPL9, RPS4X, RPL28, RPS8, RPS7, SLC25A12, RSL1D1, SLC25A13, RPS16, GM9493, RPL13A, RPS17, SLC25A10, RPL21, EIF4A1, RPS12, EEF1G, RPS13, RPL37A, RPS11	226	401	18082	8.97855	6.5e-26	6.5e-26	8.42e-26
1	27	GOTERM_CC_DIRECT	GO:0022625~cytosolic large ribosomal subunit	23	9.62343	4.19e-23	RPL18, RPL14, RPL15, RPL27A, RPLP2, RPL38, RPL28, RSL1D1, RPL32, RPL7, RPL13A, RPL31, RPL6, RPL21, RPLP0, RPL8, GM10020, RPL3, RPS12, RPL37A, RPL5, RPL4, RPL12	232	91	19662	21.4203	1.22e-20	3.05e-21	5.57e-20
1	27	GOTERM_CC_DIRECT	GO:0005925~focal adhesion	38	15.8996	5.58e-23	RPL18, KIF23, CAV1, CSPG4, RPLP2, HSPA1A, RPL38, EZR, CD44, RPL7, RPS29, RPL6, RPL31, RPLP0, NPM1, RPL8, RPL3, RPL5, ZYX, RPL12, CNN1, PABPC1, RPL4, HSPA8, G3BP1, HSPG2, RPS9, ITGA3, RPS4X, RPS8, RPS7, CAPN1, RPS16, RPL13A, RPS17, RPS13, RPL37A, RPS11	232	391	19662	8.23657	1.62e-20	3.25e-21	7.43e-20
1	27	GOTERM_CC_DIRECT	GO:0005622~intracellular	41	17.1548	4.04e-06	RPL18, CAV1, RPL14, RPL15, RPL27A, DNAJC10, CSPG4, RPLP2, HSPA1B, RPL38, DSTN, LNPEP, EZR, RPL32, RPS29, RPL6, RPL31, RPLP0, RPL8, RPL3, RPL5, RPS23, HSPA8, RPS24, RPSA, MRPL3, FBN1, G3BP1, RPS9, MRPL9, RPS4X, RPL28, RPS8, RPS7, CAPN1, SERPINB9, RPS17, RPL21, RPS13, RPL37A, RPS11	232	1599	19662	2.17308	0.00117465	7.35e-05	0.00537209
2	9	GOTERM_CC_DIRECT	GO:0005739~mitochondrion	57	23.8494	1.32e-12	UQCRC2, CYB5R3, LDHB, ABCF2, LTBP1, UQCRC1, PRDX4, PRDX5, ALDH1L2, P4HA1, TPP1, SLC25A24, SLC25A1, NDUFS2, NDUFS1, ACAA2, MRPL3, SUCLG2, APOA1BP, MRPL9, NDUFA13, CLIC1, DECR1, NDUFA10, POR, ACADVL, CTSB, PMPCA, OAT, CAV1, CTPS2, HSPA1A, HSPA1B, GMPPB, FIS1, OXCT1, DNAJA1, ETFDH, IDH2, HSPE1, AGK, NDUFA9, FADS1, RRP15, PCK2, VDAC3, SOD2, MSRB3, CAPN1, PPIF, SLC25A12, SDHA, SLC25A13, TFRC, SLC25A10…	232	1721	19662	2.80694	3.85e-10	4.81e-11	1.76e-09
2	9	UP_KEYWORDS	Mitochondrion	39	16.318	1.54e-11	UQCRC2, CYB5R3, UQCRC1, PRDX5, ALDH1L2, FIS1, SLC25A24, OXCT1, DNAJA1, ETFDH, IDH2, SLC25A1, HSPE1, AGK, NDUFS2, NDUFS1, ACAA2, MRPL3, NDUFA9, SUCLG2, FADS1, APOA1BP, MRPL9, NDUFA13, DECR1, NDUFA10, PCK2, VDAC3, SOD2, ACADVL, PPIF, SLC25A12, SDHA, SLC25A13, SLC25A10, ALDH2, OAT, PMPCA, SCP2	234	1058	22680	3.57278	3.72e-09	7.44e-10	1.99e-08
2	9	UP_KEYWORDS	Transit peptide	26	10.8787	1.19e-10	UQCRC2, UQCRC1, PRDX5, ALDH1L2, OXCT1, ETFDH, IDH2, SLC25A1, NDUFS2, AGK, NDUFS1, ACAA2, NDUFA9, SUCLG2, APOA1BP, MRPL9, DECR1, PCK2, NDUFA10, SOD2, SDHA, PPIF, ACADVL, ALDH2, OAT, PMPCA	234	510	22680	4.94118	2.89e-08	4.82e-09	1.54e-07
2	9	GOTERM_CC_DIRECT	GO:0005743~mitochondrial inner membrane	21	8.78661	3.47e-08	UQCRC2, CYB5R3, ACAA2, UQCRC1, NDUFA9, NDUFA13, VDAC3, SOD2, ACADVL, SDHA, SLC25A12, PPIF, SLC25A13, SLC25A24, SLC25A10, ETFDH, IDH2, SLC25A1, NDUFS2, PMPCA, NDUFS1	232	387	19662	4.59884	1.01e-05	8.42e-07	4.62e-05
2	9	UP_SEQ_FEATURE	transit peptide:Mitochondrion	23	9.62343	2.93e-07	UQCRC2, UQCRC1, SUCLG2, NDUFA9, PRDX5, MRPL9, DECR1, NDUFA10, PCK2, SOD2, MSRB3, ACADVL, SDHA, PPIF, OXCT1, ALDH2, ETFDH, IDH2, NDUFS2, OAT, PMPCA, AGK, NDUFS1	226	496	18012	3.69573	0.000246	0.000246	0.000452
2	6	GOTERM_BP_DIRECT	GO:0055114~oxidation-reduction process	29	12.1339	2.49e-08	UQCRC2, CYB5R3, LDHB, UQCRC1, UGDH, PRDX4, DNAJC10, PRDX5, ALDH1L2, PLOD1, AKR1A1, P4HA1, PLOD3, ETFDH, IDH2, NDUFS2, NDUFS1, NDUFA9, FADS1, DECR1, NDUFA10, POR, MSRB3, SOD2, ACADVL, SDHA, NXN, RRM1, ALDH2	226	676	18082	3.43233	3.12e-05	1.56e-05	4.04e-05
2	6	UP_KEYWORDS	Oxidoreductase	25	10.4603	5.11e-08	CYB5R3, LDHB, FADS1, DNAJC10, PRDX4, UGDH, PRDX5, DECR1, ALDH1L2, POR, SOD2, MSRB3, ACADVL, SDHA, AKR1A1, PLOD1, NXN, P4HA1, PLOD3, RRM1, IDH2, ETFDH, ALDH2, NDUFS2, NDUFS1	234	639	22680	3.79198	1.24e-05	1.77e-06	6.6e-05
2	6	GOTERM_MF_DIRECT	GO:0016491~oxidoreductase activity	25	10.4603	8.3e-07	CYB5R3, LDHB, FADS1, DNAJC10, PRDX4, UGDH, PRDX5, DECR1, ALDH1L2, POR, SOD2, MSRB3, ACADVL, SDHA, AKR1A1, PLOD1, NXN, P4HA1, PLOD3, RRM1, IDH2, ETFDH, ALDH2, NDUFS2, NDUFS1	223	604	17446	3.23813	0.000369	0.000123	0.00117545
3	4	GOTERM_CC_DIRECT	GO:0005913~cell-cell adherens junction	16	6.69456	5.35e-06	RPL14, RPL15, HSPA1A, CLIC1, RSL1D1, BZW1, EZR, RPL6, SERBP1, PLIN3, EEF1G, SPTBN1, LRRFIP1, ZYX, UBAP2, HSPA8	232	316	19662	4.29114	0.00155527	9.16e-05	0.00711408
3	4	GOTERM_MF_DIRECT	GO:0098641~cadherin binding involved in cell-cell adhesion	15	6.27615	1.42e-05	RPL14, RPL15, HSPA1A, CLIC1, RSL1D1, BZW1, EZR, RPL6, SERBP1, PLIN3, EEF1G, SPTBN1, LRRFIP1, UBAP2, HSPA8	223	279	17446	4.20609	0.00629031	0.00105114	0.0200832
3	4	GOTERM_BP_DIRECT	GO:0098609~cell-cell adhesion	9	3.76569	0.0025797	BZW1, RPL14, SERBP1, RPL15, PLIN3, EEF1G, HSPA1A, LRRFIP1, UBAP2	226	189	18082	3.80995	0.960903	0.206697	4.11225
4	3	UP_KEYWORDS	RNA-binding	22	9.20502	1.17e-06	PABPC4, G3BP1, PPP1R10, RPS9, BICC1, RPS4X, DDX5, CAPRIN1, YBX1, RPL7, SERBP1, HTATSF1, RPL8, EIF4A1, NPM1, PSPC1, RBM19, RPL5, DDX21, RPS11, PABPC1, RPL12	234	601	22680	3.54793	0.000283	3.15e-05	0.00151186
4	3	GOTERM_MF_DIRECT	GO:0003723~RNA binding	28	11.7155	2.34e-06	RPL18, RPL38, BICC1, YBX1, RPL7, HTATSF1, RPL8, NPM1, RPL5, DDX21, PABPC1, RPL12, HSPA8, PDCD11, G3BP1, PPP1R10, RPS9, DDX5, RPS4X, CAPRIN1, PRPF6, RSL1D1, RPS16, SERBP1, EIF4A1, PSPC1, RBM19, RPS11	223	780	17446	2.80837	0.00104179	0.000208	0.00331768
4	3	GOTERM_MF_DIRECT	GO:0003676~nucleic acid binding	12	5.02092	0.922376	PDCD11, HTATSF1, EIF4A1, G3BP1, NPM1, PSPC1, RBM19, DDX21, PABPC1, BICC1, DDX5, YBX1	223	1237	17446	0.758931	1	0.999997	100
5	3	UP_KEYWORDS	Stress response	7	2.92887	0.000123	HSPH1, IDH2, HSPE1, HSPA1A, HSPA1B, SERPINH1, HSPA8	234	75	22680	9.04615	0.0292964	0.00185666	0.158675
5	3	GOTERM_MF_DIRECT	GO:0051082~unfolded protein binding	7	2.92887	0.000385	NPM1, DNAJA1, HSPE1, HSPA1A, UGGT1, SERPINH1, HSPA8	223	75	17446	7.30176	0.157293	0.0154374	0.543244
5	3	UP_KEYWORDS	Chaperone	9	3.76569	0.000834	NACA, NPM1, DNAJA1, BTF3, HSPE1, HSPA1A, HSPA1B, SERPINH1, HSPA8	234	191	22680	4.56706	0.182766	0.0105664	1.07212
6	3	UP_KEYWORDS	Electron transport	10	4.1841	1.64e-06	UQCRC2, SDHA, UQCRC1, NDUFA9, FADS1, ETFDH, NDUFA13, NDUFA10, NDUFS2, NDUFS1	234	107	22680	9.05823	0.000396	3.96e-05	0.00211341
6	3	UP_KEYWORDS	Respiratory chain	7	2.92887	4.19e-05	UQCRC2, UQCRC1, NDUFA9, NDUFA13, NDUFA10, NDUFS2, NDUFS1	234	62	22680	10.9429	0.0100915	0.00078	0.0541547
6	3	GOTERM_MF_DIRECT	GO:0003954~NADH dehydrogenase activity	4	1.67364	0.000529	NDUFA9, NDUFA13, NDUFS2, NDUFS1	223	13	17446	24.0717	0.209836	0.0179534	0.746838
6	3	GOTERM_CC_DIRECT	GO:0070469~respiratory chain	6	2.51046	0.000592	UQCRC2, UQCRC1, NDUFA9, NDUFA10, NDUFS2, NDUFS1	232	58	19662	8.76724	0.158218	0.00686569	0.784152
6	3	KEGG_PATHWAY	mmu05010:Alzheimers disease	11	4.60251	0.00177737	UQCRC2, SDHA, UQCRC1, NDUFA9, NDUFA13, ITPR3, NDUFA10, NDUFS2, CDK5, NDUFS1, CAPN1	146	177	7720	3.28612	0.227365	0.0502815	2.08976
6	3	KEGG_PATHWAY	mmu05012:Parkinsons disease	10	4.1841	0.00190364	UQCRC2, PPIF, SDHA, UQCRC1, NDUFA9, NDUFA13, NDUFA10, NDUFS2, VDAC3, NDUFS1	146	149	7720	3.54877	0.241408	0.0450043	2.23668
6	3	GOTERM_CC_DIRECT	GO:0005747~mitochondrial respiratory chain complex I	5	2.09205	0.0022286	NDUFA9, NDUFA13, NDUFA10, NDUFS2, NDUFS1	232	47	19662	9.01596	0.477561	0.0221391	2.92396
6	3	KEGG_PATHWAY	mmu05016:Huntingtons disease	11	4.60251	0.00401719	UQCRC2, PPIF, SDHA, UQCRC1, NDUFA9, NDUFA13, NDUFA10, NDUFS2, VDAC3, NDUFS1, SOD2	146	198	7720	2.9376	0.44215	0.0799992	4.66627
6	3	KEGG_PATHWAY	mmu04932:Non-alcoholic fatty liver disease (NAFLD)	9	3.76569	0.00929618	UQCRC2, SDHA, UQCRC1, NDUFA9, PRKAG1, NDUFA13, NDUFA10, NDUFS2, NDUFS1	146	157	7720	3.03115	0.741859	0.126655	10.4951
6	3	GOTERM_MF_DIRECT	GO:0008137~NADH dehydrogenase (ubiquinone) activity	4	1.67364	0.0098586	NDUFA13, NDUFA10, NDUFS2, NDUFS1	223	35	17446	8.94094	0.987831	0.189371	13.0931
6	3	KEGG_PATHWAY	mmu00190:Oxidative phosphorylation	8	3.34728	0.0155451	UQCRC2, SDHA, UQCRC1, NDUFA9, NDUFA13, NDUFA10, NDUFS2, NDUFS1	146	139	7720	3.04326	0.896867	0.186591	16.9722
7	2	GOTERM_MF_DIRECT	GO:0016853~isomerase activity	9	3.76569	0.000112	PPIF, FKBP9, APOA1BP, TXNDC5, PPIC, HMGCS1, PDIA4, FKBP10, TOP2A	223	115	17446	6.1226	0.048425	0.00550002	0.157869
7	2	GOTERM_BP_DIRECT	GO:0006457~protein folding	9	3.76569	0.000202	PPIF, FKBP9, TXNDC5, PPIC, DNAJA1, HSPE1, PDIA4, FKBP10, HSPA8	226	128	18082	5.62562	0.223695	0.0355264	0.327462
7	2	UP_KEYWORDS	Isomerase	7	2.92887	0.00165461	PPIF, FKBP9, APOA1BP, PPIC, PDIA4, FKBP10, TOP2A	234	122	22680	5.56116	0.330181	0.0172729	2.11753
7	2	UP_KEYWORDS	Rotamase	4	1.67364	0.00549763	PPIF, FKBP9, PPIC, FKBP10	234	35	22680	11.0769	0.736604	0.0465291	6.8771
7	2	GOTERM_BP_DIRECT	GO:0061077~chaperone-mediated protein folding	4	1.67364	0.00722746	FKBP9, PDIA4, FKBP10, HSPA8	226	32	18082	10.0011	0.999889	0.351761	11.1235
7	2	GOTERM_MF_DIRECT	GO:0003755~peptidyl-prolyl cis-trans isomerase activity	4	1.67364	0.0162071	PPIF, FKBP9, PPIC, FKBP10	223	42	17446	7.45078	0.999305	0.281444	20.6612
8	2	UP_KEYWORDS	NAD	10	4.1841	0.000121	CYB5R3, LDHB, NXN, APOA1BP, UGDH, ALDH2, NDUFS2, VDAC3, SIRT2, NDUFS1	234	183	22680	5.29634	0.0288321	0.0019485	0.156125
8	2	GOTERM_MF_DIRECT	GO:0051287~NAD binding	6	2.51046	0.000661	CYB5R3, LDHB, UGDH, IDH2, NDUFS2, SIRT2	223	55	17446	8.53453	0.255005	0.0208075	0.932627
8	2	UP_SEQ_FEATURE	nucleotide phosphate-binding region:NAD	5	2.09205	0.166096	LDHB, UGDH, ALDH2, VDAC3, SIRT2	226	171	18012	2.33038	1	0.966581	93.9606
9	2	UP_KEYWORDS	Endoplasmic reticulum	24	10.0418	0.000262	CYB5R3, FKBP9, SEC31B, FADS1, DNAJC10, PDIA4, ITPR3, LMAN1, ESYT1, SERPINH1, POR, SACM1L, MSRB3, SCFD1, PLOD1, P4HA1, PLOD3, TXNDC5, DNAJA1, POFUT2, ZMPSTE24, FKBP10, UGGT1, ZW10	234	997	22680	2.33315	0.0614691	0.00351821	0.338237
9	2	GOTERM_CC_DIRECT	GO:0005783~endoplasmic reticulum	31	12.9707	0.000411	CYB5R3, FKBP9, SEC31B, CAV1, PRDX4, DNAJC10, PDIA4, LMAN1, SERPINH1, ESYT1, FIS1, PLOD1, P4HA1, PLOD3, DNAJA1, ZMPSTE24, FNDC3B, ZW10, FADS1, ITPR3, POR, MSRB3, SACM1L, SCFD1, TXNDC5, EEF1G, POFUT2, COL1A1, FKBP10, SCP2, UGGT1	232	1323	19662	1.98583	0.112692	0.0051849	0.545004
9	2	GOTERM_CC_DIRECT	GO:0005789~endoplasmic reticulum membrane	12	5.02092	0.216285	CYB5R3, FKBP9, SEC31B, SCFD1, FADS1, ZMPSTE24, ITPR3, FKBP10, LMAN1, POR, SACM1L, ZW10	232	710	19662	1.43239	1	0.718162	96.0898
10	2	INTERPRO	IPR013766:Thioredoxin domain	6	2.51046	8.29e-05	NXN, TXNDC5, DNAJC10, PRDX4, PRDX5, PDIA4	233	40	20594	13.2579	0.0496322	0.0496322	0.122762
10	2	UP_SEQ_FEATURE	short sequence motif:Prevents secretion from ER	7	2.92887	0.000111	FKBP9, TXNDC5, DNAJC10, PDIA4, FKBP10, UGGT1, SERPINH1	226	61	18012	9.1458	0.0894204	0.0457571	0.171772
10	2	GOTERM_CC_DIRECT	GO:0005788~endoplasmic reticulum lumen	8	3.34728	0.000228	FKBP9, P4HA1, TXNDC5, DNAJC10, PDIA4, FKBP10, UGGT1, SERPINH1	232	104	19662	6.51923	0.0642214	0.00331332	0.302931
10	2	INTERPRO	IPR012336:Thioredoxin-like fold	8	3.34728	0.000898	NXN, TXNDC5, DNAJC10, PRDX4, PRDX5, EEF1G, CLIC1, PDIA4	233	136	20594	5.19919	0.423852	0.167895	1.3217
10	2	UP_SEQ_FEATURE	domain:Thioredoxin 3	3	1.25523	0.000917	TXNDC5, DNAJC10, PDIA4	226	4	18012	59.7743	0.53806	0.143126	1.40744
10	2	GOTERM_BP_DIRECT	GO:0045454~cell redox homeostasis	6	2.51046	0.00128493	NXN, TXNDC5, DNAJC10, PRDX4, PRDX5, PDIA4	226	65	18082	7.38543	0.800835	0.149016	2.06854
10	2	UP_KEYWORDS	Redox-active center	5	2.09205	0.00136945	TXNDC5, DNAJC10, PRDX4, PRDX5, PDIA4	234	47	22680	10.311	0.28225	0.015668	1.75556
10	2	UP_SEQ_FEATURE	domain:Thioredoxin 2	3	1.25523	0.00413946	TXNDC5, DNAJC10, PDIA4	226	8	18012	29.8872	0.96958	0.353759	6.20895
10	2	UP_SEQ_FEATURE	domain:Thioredoxin 1	3	1.25523	0.00413946	TXNDC5, DNAJC10, PDIA4	226	8	18012	29.8872	0.96958	0.353759	6.20895
10	2	INTERPRO	IPR017937:Thioredoxin, conserved site	3	1.25523	0.0153745	TXNDC5, DNAJC10, PDIA4	233	17	20594	15.5976	0.999926	0.469649	20.5113
10	2	UP_SEQ_FEATURE	domain:Thioredoxin	3	1.25523	0.0778043	NXN, PRDX4, PRDX5	226	37	18012	6.46209	1	0.841697	71.3975
10	2	GOTERM_BP_DIRECT	GO:0034976~response to endoplasmic reticulum stress	3	1.25523	0.244089	TXNDC5, DNAJC10, PDIA4	226	76	18082	3.15824	1	0.991859	98.9424
10	2	GOTERM_CC_DIRECT	GO:0005623~cell	4	1.67364	0.511713	TXNDC5, DNAJC10, PRDX4, PRDX5	232	231	19662	1.46753	1	0.919	99.9928
11	2	UP_KEYWORDS	FAD	7	2.92887	0.00139527	ACADVL, CYB5R3, SDHA, NDUFA9, ETFDH, NDUFA10, POR	234	118	22680	5.74967	0.286727	0.0152413	1.78839
11	2	UP_KEYWORDS	Flavoprotein	7	2.92887	0.00228151	ACADVL, CYB5R3, SDHA, NDUFA9, ETFDH, NDUFA10, POR	234	130	22680	5.21893	0.424638	0.0210354	2.90895
11	2	GOTERM_MF_DIRECT	GO:0009055~electron carrier activity	5	2.09205	0.00458926	ACADVL, SDHA, ETFDH, POR, NDUFS1	223	53	17446	7.38049	0.870868	0.102132	6.30763
11	2	UP_SEQ_FEATURE	nucleotide phosphate-binding region:FAD	5	2.09205	0.00630819	ACADVL, CYB5R3, SDHA, ETFDH, POR	226	59	18012	6.75416	0.995148	0.358552	9.31612
11	2	GOTERM_MF_DIRECT	GO:0050660~flavin adenine dinucleotide binding	4	1.67364	0.0640023	ACADVL, CYB5R3, SDHA, POR	223	72	17446	4.34629	1	0.579237	60.8144
12	2	INTERPRO	IPR011765:Peptidase M16, N-terminal	3	1.25523	0.00255658	UQCRC2, UQCRC1, PMPCA	233	7	20594	37.8798	0.792318	0.269736	3.72162
12	2	INTERPRO	IPR011237:Peptidase M16 domain	3	1.25523	0.00255658	UQCRC2, UQCRC1, PMPCA	233	7	20594	37.8798	0.792318	0.269736	3.72162
12	2	INTERPRO	IPR011249:Metalloenzyme, LuxS/M16 peptidase-like	3	1.25523	0.00255658	UQCRC2, UQCRC1, PMPCA	233	7	20594	37.8798	0.792318	0.269736	3.72162
12	2	INTERPRO	IPR007863:Peptidase M16, C-terminal domain	3	1.25523	0.00255658	UQCRC2, UQCRC1, PMPCA	233	7	20594	37.8798	0.792318	0.269736	3.72162
12	2	GOTERM_MF_DIRECT	GO:0004222~metalloendopeptidase activity	4	1.67364	0.206553	UQCRC2, UQCRC1, ZMPSTE24, PMPCA	223	123	17446	2.54417	1	0.877691	96.2265
13	2	UP_KEYWORDS	Proteoglycan	5	2.09205	0.00116241	GPC4, CD44, GPC6, CSPG4, HSPG2	234	45	22680	10.7692	0.245325	0.0139748	1.49199
13	2	GOTERM_BP_DIRECT	GO:0006024~glycosaminoglycan biosynthetic process	4	1.67364	0.0049507	GPC4, GPC6, UGDH, HSPG2	226	28	18082	11.4298	0.998028	0.29251	7.75136
13	2	UP_KEYWORDS	Heparan sulfate	3	1.25523	0.0114697	GPC4, GPC6, HSPG2	234	16	22680	18.1731	0.938684	0.0888584	13.8514
13	2	GOTERM_CC_DIRECT	GO:0005796~Golgi lumen	3	1.25523	0.0249202	GPC4, GPC6, HSPG2	232	21	19662	12.1071	0.999353	0.171633	28.5135
14	1	GOTERM_MF_DIRECT	GO:0004553~hydrolase activity, hydrolyzing O-glycosyl compounds	5	2.09205	0.00134178	MAN2A1, HEXB, GAA, MAN2B1, GLB1	223	38	17446	10.2938	0.449811	0.0366546	1.88385
14	1	GOTERM_BP_DIRECT	GO:0005975~carbohydrate metabolic process	9	3.76569	0.00435423	LDHB, MAN2A1, HEXB, UGDH, GAA, POFUT2, GLO1, MAN2B1, GLB1	226	206	18082	3.49553	0.995816	0.275408	6.84827
14	1	UP_SEQ_FEATURE	active site:Nucleophile	10	4.1841	0.00464011	MAN2A1, NT5C2, UGDH, ALDH2, GAA, ACP2, MAN2B1, IAH1, GLB1, MSRB3	226	253	18012	3.15016	0.980081	0.352812	6.93494
14	1	INTERPRO	IPR011013:Galactose mutarotase-like domain	3	1.25523	0.00649972	MAN2A1, GAA, MAN2B1	233	11	20594	24.1053	0.981755	0.329938	9.2093
14	1	UP_KEYWORDS	Glycosidase	5	2.09205	0.0114926	MAN2A1, HEXB, GAA, MAN2B1, GLB1	234	85	22680	5.70136	0.939026	0.0862845	13.8772
14	1	UP_KEYWORDS	Lysosome	8	3.34728	0.0147935	TPP1, HEXB, GAA, ACP2, CTSB, MAN2B1, PLBD2, GLB1	234	249	22680	3.11399	0.972861	0.106592	17.521
14	1	GOTERM_MF_DIRECT	GO:0016798~hydrolase activity, acting on glycosyl bonds	5	2.09205	0.0174978	MAN2A1, HEXB, GAA, MAN2B1, GLB1	223	78	17446	5.01495	0.999612	0.289326	22.1229
14	1	KEGG_PATHWAY	mmu04142:Lysosome	7	2.92887	0.0270471	TPP1, HEXB, GAA, ACP2, CTSB, MAN2B1, GLB1	146	122	7720	3.03391	0.981236	0.263491	27.7844
14	1	KEGG_PATHWAY	mmu00511:Other glycan degradation	3	1.25523	0.04404	HEXB, MAN2B1, GLB1	146	18	7720	8.81279	0.998542	0.335133	41.4148
14	1	INTERPRO	IPR017853:Glycoside hydrolase, superfamily	3	1.25523	0.135093	HEXB, GAA, GLB1	233	57	20594	4.65191	1	0.975596	88.3548
14	1	GOTERM_MF_DIRECT	GO:0030246~carbohydrate binding	5	2.09205	0.334374	MAN2A1, HEXB, GAA, MAN2B1, LMAN1	223	229	17446	1.70815	1	0.940994	99.6865
15	1	UP_KEYWORDS	Nucleotide-binding	31	12.9707	0.00409821	KIF23, ABCF2, PRKAG1, XRCC6, CTPS2, HSPA1A, ASNS, HSPA1B, GSS, GMPPB, HSPH1, NT5C2, DDX21, EHD2, AGK, TOP2A, HSPA8, GNL3, SUCLG2, AK1, MYO1E, APOA1BP, G3BP1, TRIO, PCK2, DDX5, VDAC3, CDK5, EIF4A1, RRM1, DNM1	234	1754	22680	1.71301	0.629835	0.0361384	5.16921
15	1	UP_KEYWORDS	ATP-binding	23	9.62343	0.0242709	KIF23, ABCF2, AK1, MYO1E, PRKAG1, XRCC6, G3BP1, TRIO, CTPS2, ASNS, HSPA1A, HSPA1B, DDX5, CDK5, GSS, HSPH1, RRM1, EIF4A1, DDX21, EHD2, AGK, TOP2A, HSPA8	234	1363	22680	1.63553	0.997384	0.152248	27.2076
15	1	GOTERM_MF_DIRECT	GO:0000166~nucleotide binding	35	14.6444	0.0324512	KIF23, ABCF2, PRKAG1, XRCC6, PABPC4, CTPS2, ASNS, GSS, GMPPB, HSPH1, HTATSF1, NT5C2, DDX21, PABPC1, EHD2, TOP2A, AGK, HSPA8, RPS24, GNL3, SUCLG2, AK1, MYO1E, APOA1BP, G3BP1, TRIO, DDX5, PCK2, CDK5, VDAC3, EIF4A1, RRM1, PSPC1, RBM19, DNM1	223	1936	17446	1.41434	1	0.431428	37.3291
15	1	GOTERM_MF_DIRECT	GO:0005524~ATP binding	28	11.7155	0.0441355	KIF23, ABCF2, PRKAG1, XRCC6, CTPS2, HSPA1A, ASNS, HSPA1B, GSS, HSPH1, NPM1, DNAJA1, DDX21, HSPE1, EHD2, AGK, TOP2A, HSPA8, SUCLG2, AK1, MYO1E, G3BP1, NDUFA13, TRIO, DDX5, CDK5, EIF4A1, RRM1	223	1507	17446	1.45357	1	0.499752	47.2372
16	1	INTERPRO	IPR018108:Mitochondrial substrate/solute carrier	5	2.09205	0.00278209	SLC25A12, SLC25A13, SLC25A24, SLC25A10, SLC25A1	233	52	20594	8.49868	0.819239	0.216801	4.04362
16	1	INTERPRO	IPR023395:Mitochondrial carrier domain	5	2.09205	0.00278209	SLC25A12, SLC25A13, SLC25A24, SLC25A10, SLC25A1	233	52	20594	8.49868	0.819239	0.216801	4.04362
16	1	INTERPRO	IPR002067:Mitochondrial carrier protein	4	1.67364	0.00303016	SLC25A12, SLC25A13, SLC25A24, SLC25A1	233	26	20594	13.5979	0.844847	0.207782	4.39668
16	1	UP_SEQ_FEATURE	calcium-binding region:2	7	2.92887	0.00309281	SLC25A12, FKBP9, SLC25A13, SLC25A24, FKBP10, PLS3, CAPN1	226	114	18012	4.89381	0.926332	0.352539	4.67403
16	1	UP_SEQ_FEATURE	calcium-binding region:1	7	2.92887	0.00505119	SLC25A12, FKBP9, SLC25A13, SLC25A24, FKBP10, PLS3, CAPN1	226	126	18012	4.42773	0.985932	0.321334	7.52714
16	1	INTERPRO	IPR002048:EF-hand domain	8	3.34728	0.0135921	SLC25A12, FKBP9, SLC25A13, SLC25A24, FKBP10, EHD2, PLS3, CAPN1	233	223	20594	3.17081	0.999776	0.503529	18.3525
16	1	INTERPRO	IPR018247:EF-Hand 1, calcium-binding site	7	2.92887	0.014666	SLC25A12, FKBP9, SLC25A24, FKBP10, EHD2, PLS3, CAPN1	233	175	20594	3.53545	0.999885	0.476894	19.6597
16	1	UP_SEQ_FEATURE	repeat:Solcar 3	4	1.67364	0.0208372	SLC25A12, SLC25A13, SLC25A24, SLC25A10	226	47	18012	6.7829	1	0.570142	27.7764
16	1	UP_SEQ_FEATURE	domain:EF-hand 2	7	2.92887	0.0216926	SLC25A12, FKBP9, SLC25A13, SLC25A24, FKBP10, PLS3, CAPN1	226	173	18012	3.22482	1	0.568019	28.7453
16	1	UP_SEQ_FEATURE	domain:EF-hand 1	7	2.92887	0.0222121	SLC25A12, FKBP9, SLC25A13, SLC25A24, FKBP10, PLS3, CAPN1	226	174	18012	3.20629	1	0.56059	29.3277
16	1	UP_KEYWORDS	Calcium	16	6.69456	0.0241046	FKBP9, FBN1, HSPG2, ITPR3, ESYT1, CAPN1, SLC25A12, SLC25A13, FBLN2, SLC25A24, TPP1, TPT1, COL1A1, FKBP10, EHD2, PLS3	234	827	22680	1.87517	0.997274	0.155244	27.047
16	1	UP_SEQ_FEATURE	repeat:Solcar 2	4	1.67364	0.025812	SLC25A12, SLC25A13, SLC25A24, SLC25A10	226	51	18012	6.25091	1	0.585534	33.2433
16	1	UP_SEQ_FEATURE	repeat:Solcar 1	4	1.67364	0.025812	SLC25A12, SLC25A13, SLC25A24, SLC25A10	226	51	18012	6.25091	1	0.585534	33.2433
16	1	INTERPRO	IPR011992:EF-hand-like domain	8	3.34728	0.0356398	SLC25A12, FKBP9, SLC25A13, SLC25A24, FKBP10, EHD2, PLS3, CAPN1	233	273	20594	2.59007	1	0.690487	41.5895
16	1	UP_SEQ_FEATURE	domain:EF-hand 4	4	1.67364	0.0374967	SLC25A12, SLC25A13, SLC25A24, CAPN1	226	59	18012	5.40333	1	0.696335	44.5998
16	1	SMART	SM00054:EFh	5	2.09205	0.0521222	SLC25A12, FKBP9, SLC25A24, FKBP10, PLS3	102	145	10425	3.52434	0.996566	0.757932	45.1549
16	1	UP_SEQ_FEATURE	calcium-binding region:3	3	1.25523	0.0778043	SLC25A12, SLC25A13, SLC25A24	226	37	18012	6.46209	1	0.841697	71.3975
16	1	UP_SEQ_FEATURE	domain:EF-hand 3	4	1.67364	0.105501	SLC25A12, SLC25A13, SLC25A24, CAPN1	226	91	18012	3.50326	1	0.904335	82.1454
16	1	GOTERM_MF_DIRECT	GO:0005509~calcium ion binding	14	5.85774	0.109965	FKBP9, LTBP1, FBN1, HSPG2, ITPR3, CAPN1, SLC25A12, SLC25A13, SLC25A24, FBLN2, TPT1, FKBP10, EHD2, PLS3	223	699	17446	1.5669	1	0.726376	80.7962
16	1	GOTERM_BP_DIRECT	GO:0055085~transmembrane transport	6	2.51046	0.474522	SLC25A12, SLC25A13, SLC25A24, SLC25A1, ITPR3, VDAC3	226	364	18082	1.31883	1	0.999846	99.9971
17	1	GOTERM_MF_DIRECT	GO:0051082~unfolded protein binding	7	2.92887	0.000385	NPM1, DNAJA1, HSPE1, HSPA1A, UGGT1, SERPINH1, HSPA8	223	75	17446	7.30176	0.157293	0.0154374	0.543244
17	1	GOTERM_MF_DIRECT	GO:0055131~C3HC4-type RING finger domain binding	3	1.25523	0.00157177	DNAJA1, HSPA1A, HSPA8	223	5	17446	46.9399	0.503409	0.0381418	2.20342
17	1	GOTERM_CC_DIRECT	GO:0000151~ubiquitin ligase complex	4	1.67364	0.0896394	NEDD4, DNAJA1, HSPA1A, HSPA8	232	90	19662	3.76667	1	0.447947	71.3252
17	1	GOTERM_MF_DIRECT	GO:0031072~heat shock protein binding	3	1.25523	0.146062	DNAJA1, HSPA1A, HSPA8	223	53	17446	4.42829	1	0.797478	89.3168
17	1	GOTERM_MF_DIRECT	GO:0001664~G-protein coupled receptor binding	3	1.25523	0.195824	DNAJA1, HSPA1A, HSPA8	223	64	17446	3.66718	1	0.867405	95.4358
17	1	GOTERM_MF_DIRECT	GO:0031625~ubiquitin protein ligase binding	6	2.51046	0.294607	UQCRC1, TSG101, DNAJA1, HSPA1A, NDUFS2, HSPA8	223	284	17446	1.65281	1	0.928087	99.2869
18	1	GOTERM_CC_DIRECT	GO:0005764~lysosome	11	4.60251	0.0059476	TPP1, HEXB, GAA, ACP2, CTSB, MAN2B1, ADA, HSPA8, CAPN1, PLBD2, GLB1	232	331	19662	2.81647	0.823762	0.051244	7.62787
18	1	UP_KEYWORDS	Hydrolase	25	10.4603	0.0525676	XRCC6, HEXB, ACP2, ADA, GLB1, PLBD2, LNPEP, TPP1, NT5C2, ZMPSTE24, DDX21, MAN2B1, EHD2, IAH1, G3BP1, DDX5, SIRT2, CAPN1, SACM1L, MAN2A1, EIF4A1, GAA, CTSB, PMPCA, DNM1	234	1646	22680	1.4721	0.999998	0.256955	50.238
18	1	GOTERM_MF_DIRECT	GO:0016787~hydrolase activity	26	10.8787	0.118839	XRCC6, HEXB, ACP2, ADA, GLB1, PLBD2, LNPEP, TPP1, NT5C2, ZMPSTE24, DDX21, MAN2B1, EHD2, IAH1, G3BP1, DDX5, POR, SIRT2, CAPN1, SACM1L, MAN2A1, EIF4A1, GAA, CTSB, PMPCA, DNM1	223	1533	17446	1.32685	1	0.738275	83.3374
19	1	GOTERM_CC_DIRECT	GO:0010494~cytoplasmic stress granule	5	2.09205	0.000904	G3BP1, PABPC4, PABPC1, CAPRIN1, YBX1	232	37	19662	11.4527	0.231469	0.00970353	1.19616
19	1	SMART	SM00361:RRM_1	4	1.67364	0.00173879	HTATSF1, PABPC4, RBM19, PABPC1	102	25	10425	16.3529	0.168457	0.168457	1.93386
19	1	INTERPRO	IPR003954:RNA recognition motif domain, eukaryote	4	1.67364	0.00270281	HTATSF1, PABPC4, RBM19, PABPC1	233	25	20594	14.1418	0.810198	0.241917	3.93053
19	1	INTERPRO	IPR012677:Nucleotide-binding, alpha-beta plait	8	3.34728	0.0403441	HTATSF1, G3BP1, PABPC4, PSPC1, RBM19, DDX21, PABPC1, RPS24	233	281	20594	2.51633	1	0.717547	45.6717
19	1	SMART	SM00360:RRM	6	2.51046	0.071395	HTATSF1, G3BP1, PABPC4, PSPC1, RBM19, PABPC1	102	229	10425	2.67788	0.999611	0.792022	56.4457
19	1	INTERPRO	IPR000504:RNA recognition motif domain	6	2.51046	0.136867	HTATSF1, G3BP1, PABPC4, PSPC1, RBM19, PABPC1	233	241	20594	2.20049	1	0.973081	88.7038
19	1	UP_SEQ_FEATURE	domain:RRM 2	4	1.67364	0.215324	HTATSF1, PSPC1, RBM19, PABPC1	226	128	18012	2.4906	1	0.987017	97.6415
19	1	UP_SEQ_FEATURE	domain:RRM 1	4	1.67364	0.215324	HTATSF1, PSPC1, RBM19, PABPC1	226	128	18012	2.4906	1	0.987017	97.6415
19	1	GOTERM_MF_DIRECT	GO:0003676~nucleic acid binding	12	5.02092	0.922376	PDCD11, HTATSF1, EIF4A1, G3BP1, NPM1, PSPC1, RBM19, DDX21, PABPC1, BICC1, DDX5, YBX1	223	1237	17446	0.758931	1	0.999997	100
20	1	GOTERM_CC_DIRECT	GO:0005764~lysosome	11	4.60251	0.0059476	TPP1, HEXB, GAA, ACP2, CTSB, MAN2B1, ADA, HSPA8, CAPN1, PLBD2, GLB1	232	331	19662	2.81647	0.823762	0.051244	7.62787
20	1	GOTERM_BP_DIRECT	GO:0007040~lysosome organization	4	1.67364	0.0124973	TPP1, HEXB, GAA, ACP2	226	39	18082	8.20604	1	0.481918	18.4902
20	1	UP_KEYWORDS	Lysosome	8	3.34728	0.0147935	TPP1, HEXB, GAA, ACP2, CTSB, MAN2B1, PLBD2, GLB1	234	249	22680	3.11399	0.972861	0.106592	17.521
20	1	KEGG_PATHWAY	mmu04142:Lysosome	7	2.92887	0.0270471	TPP1, HEXB, GAA, ACP2, CTSB, MAN2B1, GLB1	146	122	7720	3.03391	0.981236	0.263491	27.7844
20	1	GOTERM_BP_DIRECT	GO:0050885~neuromuscular process controlling balance	3	1.25523	0.162602	TPP1, HEXB, GAA	226	58	18082	4.13839	1	0.975566	94.4138
20	1	UP_KEYWORDS	Zymogen	3	1.25523	0.645425	TPP1, CTSB, GLB1	234	213	22680	1.36511	1	0.936537	99.9998
21	1	UP_SEQ_FEATURE	repeat:ARM 4	4	1.67364	0.0101384	HSPBP1, RPL38, KPNA3, KPNA2	226	36	18012	8.85546	0.999812	0.458203	14.5698
21	1	UP_SEQ_FEATURE	region of interest:NLS binding site (minor)	3	1.25523	0.0146557	RPL38, KPNA3, KPNA2	226	15	18012	15.9398	0.999996	0.540199	20.3998
21	1	UP_SEQ_FEATURE	repeat:ARM 1; truncated	3	1.25523	0.0146557	RPL38, KPNA3, KPNA2	226	15	18012	15.9398	0.999996	0.540199	20.3998
21	1	UP_SEQ_FEATURE	repeat:ARM 10; atypical	3	1.25523	0.0146557	RPL38, KPNA3, KPNA2	226	15	18012	15.9398	0.999996	0.540199	20.3998
21	1	UP_SEQ_FEATURE	region of interest:NLS binding site (major)	3	1.25523	0.0146557	RPL38, KPNA3, KPNA2	226	15	18012	15.9398	0.999996	0.540199	20.3998
21	1	UP_SEQ_FEATURE	repeat:ARM 3	4	1.67364	0.0154358	HSPBP1, RPL38, KPNA3, KPNA2	226	42	18012	7.59039	0.999998	0.537213	21.3681
21	1	UP_SEQ_FEATURE	repeat:ARM 2	4	1.67364	0.0164437	HSPBP1, RPL38, KPNA3, KPNA2	226	43	18012	7.41387	0.999999	0.53957	22.6029
21	1	UP_SEQ_FEATURE	domain:IBB	3	1.25523	0.0166129	RPL38, KPNA3, KPNA2	226	16	18012	14.9436	0.999999	0.524029	22.8084
21	1	COG_ONTOLOGY	Intracellular trafficking and secretion	4	1.67364	0.0383117	SCFD1, RPL38, KPNA3, KPNA2	32	52	2126	5.11058	0.443436	0.443436	23.7843
21	1	UP_SEQ_FEATURE	repeat:ARM 9	3	1.25523	0.0385995	RPL38, KPNA3, KPNA2	226	25	18012	9.56389	1	0.693867	45.5726
21	1	UP_SEQ_FEATURE	repeat:ARM 8	3	1.25523	0.0444366	RPL38, KPNA3, KPNA2	226	27	18012	8.85546	1	0.709047	50.4611
21	1	UP_SEQ_FEATURE	repeat:ARM 7	3	1.25523	0.0505765	RPL38, KPNA3, KPNA2	226	29	18012	8.24474	1	0.744779	55.158
21	1	UP_SEQ_FEATURE	repeat:ARM 6	3	1.25523	0.0570006	RPL38, KPNA3, KPNA2	226	31	18012	7.71282	1	0.766233	59.6243
21	1	UP_SEQ_FEATURE	repeat:ARM 5	3	1.25523	0.0636912	RPL38, KPNA3, KPNA2	226	33	18012	7.24537	1	0.785452	63.8312
21	1	UP_SEQ_FEATURE	short sequence motif:Nuclear localization signal	8	3.34728	0.139099	NPM1, NAP1L1, LMNA, RPL38, KPNA3, BUD31, KPNA2, DSTN	226	343	18012	1.85887	1	0.953851	90.1185
21	1	INTERPRO	IPR016024:Armadillo-type fold	5	2.09205	0.566941	HSPBP1, BZW1, KPNA3, MYBBP1A, KPNA2	233	354	20594	1.24839	1	0.999992	99.9996
21	1	INTERPRO	IPR011989:Armadillo-like helical	3	1.25523	0.709262	HSPBP1, KPNA3, KPNA2	233	219	20594	1.21077	1	1	100
22	1	UP_KEYWORDS	Stress response	7	2.92887	0.000123	HSPH1, IDH2, HSPE1, HSPA1A, HSPA1B, SERPINH1, HSPA8	234	75	22680	9.04615	0.0292964	0.00185666	0.158675
22	1	INTERPRO	IPR018181:Heat shock protein 70, conserved site	4	1.67364	0.000371	HSPH1, HSPA1A, HSPA1B, HSPA8	233	13	20594	27.1958	0.2039	0.107756	0.548729
22	1	INTERPRO	IPR013126:Heat shock protein 70 family	4	1.67364	0.000371	HSPH1, HSPA1A, HSPA1B, HSPA8	233	13	20594	27.1958	0.2039	0.107756	0.548729
22	1	KEGG_PATHWAY	mmu05134:Legionellosis	4	1.67364	0.0913005	EEF1G, HSPA1A, HSPA1B, HSPA8	146	57	7720	3.71065	0.999999	0.4837	67.909
22	1	KEGG_PATHWAY	mmu04612:Antigen processing and presentation	4	1.67364	0.199517	HSPA1A, CTSB, HSPA1B, HSPA8	146	82	7720	2.57935	1	0.710931	92.8775
22	1	KEGG_PATHWAY	mmu03040:Spliceosome	5	2.09205	0.239996	HSPA1A, HSPA1B, DDX5, HSPA8, PRPF6	146	133	7720	1.98785	1	0.746441	96.1532
22	1	KEGG_PATHWAY	mmu04915:Estrogen signaling pathway	4	1.67364	0.279563	HSPA1A, HSPA1B, ITPR3, HSPA8	146	98	7720	2.15823	1	0.763253	97.9609
22	1	KEGG_PATHWAY	mmu05145:Toxoplasmosis	4	1.67364	0.356927	PPIF, HSPA1A, HSPA1B, HSPA8	146	113	7720	1.87174	1	0.831067	99.4707
22	1	KEGG_PATHWAY	mmu05169:Epstein-Barr virus infection	5	2.09205	0.578681	CD44, NEDD4, HSPA1A, HSPA1B, HSPA8	146	215	7720	1.22969	1	0.949416	99.9965
22	1	KEGG_PATHWAY	mmu05164:Influenza A	4	1.67364	0.627741	HSPA1A, HSPA1B, KPNA2, HSPA8	146	171	7720	1.23688	1	0.961475	99.9992
22	1	KEGG_PATHWAY	mmu05162:Measles	3	1.25523	0.729331	HSPA1A, HSPA1B, HSPA8	146	136	7720	1.1664	1	0.979084	100
22	1	KEGG_PATHWAY	mmu04010:MAPK signaling pathway	3	1.25523	0.954252	HSPA1A, HSPA1B, HSPA8	146	253	7720	0.626997	1	0.999706	100
23	1	KEGG_PATHWAY	mmu00020:Citrate cycle (TCA cycle)	4	1.67364	0.0216253	SDHA, SUCLG2, IDH2, PCK2	146	32	7720	6.60959	0.958	0.232159	22.8597
23	1	UP_KEYWORDS	Tricarboxylic acid cycle	3	1.25523	0.0269935	SDHA, SUCLG2, IDH2	234	25	22680	11.6308	0.99867	0.163877	29.7895
23	1	GOTERM_BP_DIRECT	GO:0006099~tricarboxylic acid cycle	3	1.25523	0.0502281	SDHA, SUCLG2, IDH2	226	29	18082	8.27678	1	0.875851	56.7326
23	1	KEGG_PATHWAY	mmu01200:Carbon metabolism	3	1.25523	0.645159	SDHA, SUCLG2, IDH2	146	116	7720	1.3675	1	0.96451	99.9995
24	1	SMART	SM00702:P4Hc	3	1.25523	0.0102083	PLOD1, P4HA1, PLOD3	102	16	10425	19.1636	0.662989	0.419474	10.8755
24	1	INTERPRO	IPR006620:Prolyl 4-hydroxylase, alpha subunit	3	1.25523	0.0136662	PLOD1, P4HA1, PLOD3	233	16	20594	16.5724	0.999786	0.477909	18.4433
24	1	UP_KEYWORDS	Vitamin C	3	1.25523	0.0160177	PLOD1, P4HA1, PLOD3	234	19	22680	15.3036	0.979913	0.111672	18.8358
24	1	INTERPRO	IPR005123:Oxoglutarate/iron-dependent dioxygenase	3	1.25523	0.0230512	PLOD1, P4HA1, PLOD3	233	21	20594	12.6266	0.999999	0.548647	29.2148
24	1	GOTERM_MF_DIRECT	GO:0031418~L-ascorbic acid binding	3	1.25523	0.0263455	PLOD1, P4HA1, PLOD3	223	20	17446	11.735	0.999993	0.378263	31.4886
24	1	UP_SEQ_FEATURE	domain:Fe2OG dioxygenase	3	1.25523	0.0304537	PLOD1, P4HA1, PLOD3	226	22	18012	10.8681	1	0.632694	37.9929
24	1	UP_SEQ_FEATURE	metal ion-binding site:Iron	3	1.25523	0.141818	PLOD1, P4HA1, PLOD3	226	53	18012	4.51127	1	0.953396	90.59
24	1	UP_KEYWORDS	Dioxygenase	3	1.25523	0.209873	PLOD1, P4HA1, PLOD3	234	83	22680	3.50324	1	0.62576	95.238
24	1	GOTERM_MF_DIRECT	GO:0051213~dioxygenase activity	3	1.25523	0.270903	PLOD1, P4HA1, PLOD3	223	80	17446	2.93374	1	0.915129	98.8612
24	1	UP_KEYWORDS	Iron	6	2.51046	0.342394	PLOD1, P4HA1, PLOD3, ETFDH, NDUFS2, NDUFS1	234	375	22680	1.55077	1	0.779959	99.5561
24	1	GOTERM_MF_DIRECT	GO:0016705~oxidoreductase activity, acting on paired donors, with incorporation or reduction of molecular oxygen	3	1.25523	0.359706	PLOD1, P4HA1, PLOD3	223	99	17446	2.3707	1	0.950509	99.8191
24	1	GOTERM_MF_DIRECT	GO:0005506~iron ion binding	3	1.25523	0.75477	PLOD1, P4HA1, PLOD3	223	212	17446	1.10707	1	0.999306	100
25	1	GOTERM_BP_DIRECT	GO:0031623~receptor internalization	5	2.09205	0.00150143	CAV1, EZR, TFRC, NEDD4, DNM1	226	40	18082	10.0011	0.84828	0.15754	2.4131
25	1	GOTERM_CC_DIRECT	GO:0005938~cell cortex	3	1.25523	0.506259	CAV1, EZR, NEDD4	232	144	19662	1.76562	1	0.918286	99.9916
25	1	GOTERM_BP_DIRECT	GO:0000122~negative regulation of transcription from RNA polymerase II promoter	6	2.51046	0.951689	CAV1, EZR, NEDD4, DDX5, SIRT2, YBX1	226	729	18082	0.658509	1	1	100
26	1	UP_SEQ_FEATURE	domain:EGF-like 10; calcium-binding	3	1.25523	0.00793278	LTBP1, FBLN2, FBN1	226	11	18012	21.7361	0.998776	0.403006	11.5803
26	1	GOTERM_CC_DIRECT	GO:0005578~proteinaceous extracellular matrix	10	4.1841	0.0127077	GPC4, LTBP1, FBLN2, GPC6, FBN1, COL6A3, HSPG2, COL6A1, COL1A1, FN1	232	316	19662	2.68196	0.975805	0.0956914	15.6426
26	1	UP_SEQ_FEATURE	domain:EGF-like 11; calcium-binding	3	1.25523	0.012806	LTBP1, FBLN2, FBN1	226	14	18012	17.0784	0.999981	0.514942	18.0591
26	1	UP_SEQ_FEATURE	domain:EGF-like 9; calcium-binding	3	1.25523	0.012806	LTBP1, FBLN2, FBN1	226	14	18012	17.0784	0.999981	0.514942	18.0591
26	1	UP_SEQ_FEATURE	domain:EGF-like 8; calcium-binding	3	1.25523	0.0254592	LTBP1, FBLN2, FBN1	226	20	18012	11.9549	1	0.595362	32.8688
26	1	UP_SEQ_FEATURE	domain:EGF-like 7; calcium-binding	3	1.25523	0.0385995	LTBP1, FBLN2, FBN1	226	25	18012	9.56389	1	0.693867	45.5726
26	1	UP_SEQ_FEATURE	domain:EGF-like 5; calcium-binding	3	1.25523	0.0570006	LTBP1, FBLN2, FBN1	226	31	18012	7.71282	1	0.766233	59.6243
26	1	UP_SEQ_FEATURE	domain:EGF-like 4; calcium-binding	3	1.25523	0.0603136	LTBP1, FBLN2, FBN1	226	32	18012	7.47179	1	0.776104	61.7616
26	1	UP_KEYWORDS	Extracellular matrix	6	2.51046	0.0955631	FBLN2, FBN1, HSPG2, COL6A1, COL1A1, FN1	234	235	22680	2.47463	1	0.397338	72.6969
26	1	SMART	SM00179:EGF_CA	4	1.67364	0.123139	LTBP1, FBLN2, FBN1, HSPG2	102	126	10425	3.24463	0.999999	0.901875	77.111
26	1	INTERPRO	IPR001881:EGF-like calcium-binding	4	1.67364	0.169968	LTBP1, FBLN2, FBN1, HSPG2	233	126	20594	2.80591	1	0.98554	93.6712
26	1	SMART	SM00181:EGF	4	1.67364	0.256049	LTBP1, FBLN2, FBN1, HSPG2	102	181	10425	2.25869	1	0.980141	96.3809
26	1	UP_SEQ_FEATURE	domain:EGF-like 2	3	1.25523	0.282511	LTBP1, FBLN2, FBN1	226	84	18012	2.8464	1	0.997044	99.4086
26	1	INTERPRO	IPR018097:EGF-like calcium-binding, conserved site	3	1.25523	0.298573	LTBP1, FBLN2, FBN1	233	97	20594	2.7336	1	0.99911	99.4775
26	1	INTERPRO	IPR000152:EGF-type aspartate/asparagine hydroxylation site	3	1.25523	0.302733	LTBP1, FBLN2, FBN1	233	98	20594	2.7057	1	0.999011	99.5216
26	1	INTERPRO	IPR013032:EGF-like, conserved site	4	1.67364	0.389456	LTBP1, FBLN2, FBN1, HSPG2	233	197	20594	1.79464	1	0.999779	99.9331
26	1	UP_KEYWORDS	EGF-like domain	4	1.67364	0.405231	LTBP1, FBLN2, FBN1, HSPG2	234	224	22680	1.73077	1	0.829832	99.8788
26	1	INTERPRO	IPR009030:Insulin-like growth factor binding protein, N-terminal	3	1.25523	0.431604	LTBP1, FBLN2, FBN1	233	130	20594	2.03968	1	0.999829	99.9768
26	1	INTERPRO	IPR000742:Epidermal growth factor-like domain	4	1.67364	0.501134	LTBP1, FBLN2, FBN1, HSPG2	233	237	20594	1.49175	1	0.99997	99.9966
27	1	UP_KEYWORDS	Ubiquinone	3	1.25523	0.0269935	ETFDH, NDUFS2, NDUFS1	234	25	22680	11.6308	0.99867	0.163877	29.7895
27	1	UP_KEYWORDS	4Fe-4S	3	1.25523	0.0475415	ETFDH, NDUFS2, NDUFS1	234	34	22680	8.55204	0.999992	0.239766	46.7161
27	1	GOTERM_MF_DIRECT	GO:0051539~4 iron, 4 sulfur cluster binding	3	1.25523	0.0917958	ETFDH, NDUFS2, NDUFS1	223	40	17446	5.86749	1	0.666679	74.4319
27	1	UP_KEYWORDS	Iron-sulfur	3	1.25523	0.129936	ETFDH, NDUFS2, NDUFS1	234	61	22680	4.76671	1	0.470349	83.4524
27	1	GOTERM_MF_DIRECT	GO:0051536~iron-sulfur cluster binding	3	1.25523	0.195824	ETFDH, NDUFS2, NDUFS1	223	64	17446	3.66718	1	0.867405	95.4358
27	1	UP_KEYWORDS	Iron	6	2.51046	0.342394	PLOD1, P4HA1, PLOD3, ETFDH, NDUFS2, NDUFS1	234	375	22680	1.55077	1	0.779959	99.5561
28	1	GOTERM_CC_DIRECT	GO:0005578~proteinaceous extracellular matrix	10	4.1841	0.0127077	GPC4, LTBP1, FBLN2, GPC6, FBN1, COL6A3, HSPG2, COL6A1, COL1A1, FN1	232	316	19662	2.68196	0.975805	0.0956914	15.6426
28	1	UP_SEQ_FEATURE	short sequence motif:Cell attachment site	5	2.09205	0.0171833	TFRC, FBLN2, COL6A1, COL1A1, FN1	226	79	18012	5.04425	1	0.517948	23.4973
28	1	UP_KEYWORDS	Extracellular matrix	6	2.51046	0.0955631	FBLN2, FBN1, HSPG2, COL6A1, COL1A1, FN1	234	235	22680	2.47463	1	0.397338	72.6969
28	1	UP_KEYWORDS	Secreted	14	5.85774	0.890384	LTBP1, APOA1BP, FBN1, PRDX4, HSPG2, YBX1, GPC4, FBLN2, GPC6, MSLN, COL6A1, COL1A1, CTSB, FN1	234	1685	22680	0.805296	1	0.992278	100
28	1	GOTERM_CC_DIRECT	GO:0005576~extracellular region	16	6.69456	0.927008	LTBP1, APOA1BP, FBN1, HSPG2, PRDX4, YBX1, GPC4, HSPH1, TFRC, FBLN2, GPC6, MSLN, COL6A1, CTSB, COL1A1, FN1	232	1753	19662	0.773531	1	0.999723	100
29	1	UP_KEYWORDS	Fatty acid metabolism	5	2.09205	0.0392238	ACADVL, ACAA2, FADS1, PRKAG1, DECR1	234	124	22680	3.90819	0.999938	0.215009	40.3787
29	1	UP_KEYWORDS	Lipid metabolism	9	3.76569	0.0679368	ACADVL, CYB5R3, ACAA2, FADS1, PRKAG1, HMGCS1, DECR1, IAH1, PLBD2	234	417	22680	2.09186	1	0.309353	59.7192
29	1	GOTERM_BP_DIRECT	GO:0006635~fatty acid beta-oxidation	3	1.25523	0.10385	ACADVL, ACAA2, DECR1	226	44	18082	5.45515	1	0.93621	83.1788
29	1	GOTERM_BP_DIRECT	GO:0006631~fatty acid metabolic process	5	2.09205	0.130794	ACADVL, ACAA2, FADS1, PRKAG1, DECR1	226	156	18082	2.56439	1	0.956778	89.7593
29	1	GOTERM_BP_DIRECT	GO:0006629~lipid metabolic process	9	3.76569	0.215843	ACADVL, CYB5R3, ACAA2, FADS1, PRKAG1, HMGCS1, DECR1, IAH1, PLBD2	226	459	18082	1.5688	1	0.988751	98.0799
29	1	UP_KEYWORDS	Lipid biosynthesis	4	1.67364	0.226754	CYB5R3, FADS1, PRKAG1, HMGCS1	234	160	22680	2.42308	1	0.645556	96.3978
29	1	KEGG_PATHWAY	mmu01212:Fatty acid metabolism	3	1.25523	0.248523	ACADVL, ACAA2, FADS1	146	51	7720	3.11039	1	0.748662	96.6355
30	1	UP_SEQ_FEATURE	metal ion-binding site:Zinc	8	3.34728	0.00337303	MAN2A1, GM10126, RPS29, GLO1, MAN2B1, ADA, SIRT2, MSRB3	226	155	18012	4.1135	0.941859	0.333965	5.08726
30	1	GOTERM_MF_DIRECT	GO:0008270~zinc ion binding	14	5.85774	0.615902	UQCRC2, UQCRC1, GM10126, ADA, SIRT2, MSRB3, LNPEP, MAN2A1, RPS29, GLO1, ZYX, MAN2B1, MYBBP1A, PMPCA	223	1075	17446	1.01885	1	0.99512	99.9999
30	1	UP_KEYWORDS	Zinc	13	5.43933	0.992942	LNPEP, MAN2A1, RPS29, DNAJA1, PPP1R10, ZMPSTE24, RPL37A, GLO1, ZYX, MAN2B1, SIRT2, ADA, MSRB3	234	2099	22680	0.600286	1	0.999954	100
31	1	SMART	SM00033:CH	4	1.67364	0.0260137	SPTBN1, GAS2, CNN1, PLS3	102	66	10425	6.1943	0.938821	0.605966	25.6037
31	1	INTERPRO	IPR001715:Calponin homology domain	4	1.67364	0.054494	SPTBN1, GAS2, CNN1, PLS3	233	76	20594	4.65191	1	0.805701	56.4041
31	1	UP_KEYWORDS	Actin-binding	6	2.51046	0.118862	PFN2, MYO1E, SPTBN1, CNN1, PLS3, DSTN	234	252	22680	2.30769	1	0.451436	80.5142
31	1	GOTERM_MF_DIRECT	GO:0051015~actin filament binding	4	1.67364	0.236545	EZR, MYO1E, PLS3, DSTN	223	132	17446	2.3707	1	0.900713	97.8137
31	1	GOTERM_MF_DIRECT	GO:0003779~actin binding	7	2.92887	0.261017	PFN2, EZR, MYO1E, SPTBN1, CNN1, PLS3, DSTN	223	338	17446	1.62021	1	0.913477	98.6219
31	1	GOTERM_MF_DIRECT	GO:0005516~calmodulin binding	4	1.67364	0.409036	MYO1E, SPTBN1, CNN1, DDX5	223	182	17446	1.71941	1	0.96637	99.9419
31	1	UP_KEYWORDS	Calmodulin-binding	3	1.25523	0.418992	MYO1E, SPTBN1, CNN1	234	139	22680	2.09186	1	0.838791	99.9104
32	1	GOTERM_CC_DIRECT	GO:1990124~messenger ribonucleoprotein complex	3	1.25523	0.00581198	PABPC1, HSPA8, YBX1	232	10	19662	25.425	0.816625	0.0516265	7.4601
32	1	GOTERM_CC_DIRECT	GO:0005681~spliceosomal complex	5	2.09205	0.0766964	PABPC1, DDX5, BUD31, HSPA8, PRPF6	232	136	19662	3.11581	1	0.417265	65.4021
32	1	UP_KEYWORDS	Spliceosome	4	1.67364	0.119589	PABPC1, DDX5, HSPA8, PRPF6	234	117	22680	3.31361	1	0.447193	80.7209
32	1	UP_KEYWORDS	mRNA splicing	5	2.09205	0.233839	PABPC1, DDX5, HSPA8, YBX1, PRPF6	234	240	22680	2.01923	1	0.652405	96.8018
32	1	KEGG_PATHWAY	mmu03040:Spliceosome	5	2.09205	0.239996	HSPA1A, HSPA1B, DDX5, HSPA8, PRPF6	146	133	7720	1.98785	1	0.746441	96.1532
32	1	GOTERM_CC_DIRECT	GO:0071013~catalytic step 2 spliceosome	3	1.25523	0.311535	PABPC1, DDX5, PRPF6	232	96	19662	2.64844	1	0.80236	99.3023
32	1	GOTERM_BP_DIRECT	GO:0008380~RNA splicing	5	2.09205	0.355616	PABPC1, DDX5, HSPA8, YBX1, PRPF6	226	241	18082	1.65993	1	0.998896	99.9211
32	1	GOTERM_BP_DIRECT	GO:0006397~mRNA processing	6	2.51046	0.375069	PDCD11, PABPC1, DDX5, HSPA8, YBX1, PRPF6	226	322	18082	1.49085	1	0.999109	99.952
32	1	UP_KEYWORDS	mRNA processing	5	2.09205	0.387781	PABPC1, DDX5, HSPA8, YBX1, PRPF6	234	307	22680	1.57855	1	0.816639	99.8238
33	1	UP_KEYWORDS	Helicase	5	2.09205	0.0453296	EIF4A1, G3BP1, XRCC6, DDX21, DDX5	234	130	22680	3.72781	0.999987	0.234549	45.0944
33	1	INTERPRO	IPR014014:RNA helicase, DEAD-box type, Q motif	3	1.25523	0.071343	EIF4A1, DDX21, DDX5	233	39	20594	6.79894	1	0.873272	66.5998
33	1	GOTERM_MF_DIRECT	GO:0004386~helicase activity	5	2.09205	0.0826702	EIF4A1, G3BP1, XRCC6, DDX21, DDX5	223	129	17446	3.03229	1	0.635956	70.5423
33	1	UP_SEQ_FEATURE	short sequence motif:Q motif	3	1.25523	0.0927872	EIF4A1, DDX21, DDX5	226	41	18012	5.83164	1	0.877834	77.794
33	1	GOTERM_BP_DIRECT	GO:0010501~RNA secondary structure unwinding	3	1.25523	0.107826	EIF4A1, DDX21, DDX5	226	45	18082	5.33392	1	0.939651	84.3516
33	1	INTERPRO	IPR011545:DNA/RNA helicase, DEAD/DEAH box type, N-terminal	3	1.25523	0.182479	EIF4A1, DDX21, DDX5	233	69	20594	3.84288	1	0.987943	94.9464
33	1	GOTERM_MF_DIRECT	GO:0004004~ATP-dependent RNA helicase activity	3	1.25523	0.191207	EIF4A1, DDX21, DDX5	223	63	17446	3.72539	1	0.86591	95.0503
33	1	SMART	SM00490:HELICc	3	1.25523	0.281427	EIF4A1, DDX21, DDX5	102	108	10425	2.83905	1	0.979604	97.5484
33	1	SMART	SM00487:DEXDc	3	1.25523	0.288618	EIF4A1, DDX21, DDX5	102	110	10425	2.78743	1	0.972942	97.81
33	1	UP_SEQ_FEATURE	domain:Helicase C-terminal	3	1.25523	0.333153	EIF4A1, DDX21, DDX5	226	95	18012	2.51681	1	0.999054	99.8092
33	1	UP_SEQ_FEATURE	domain:Helicase ATP-binding	3	1.25523	0.346809	EIF4A1, DDX21, DDX5	226	98	18012	2.43977	1	0.999116	99.8614
33	1	INTERPRO	IPR001650:Helicase, C-terminal	3	1.25523	0.348113	EIF4A1, DDX21, DDX5	233	109	20594	2.43265	1	0.999559	99.8235
33	1	INTERPRO	IPR014001:Helicase, superfamily 1/2, ATP-binding domain	3	1.25523	0.356268	EIF4A1, DDX21, DDX5	233	111	20594	2.38882	1	0.999559	99.8535
